# Supplementary material for: Quantitative proteomic landscape of unstable atherosclerosis identifies molecular signatures and therapeutic targets for plaque stabilization
Source: Commun Biol. 2023 Mar 13;6:265. doi: 10.1038/s42003-023-04641-4 (PMC10011552; doi:10.1038/s42003-023-04641-4)
Supplement: Supplementary file 4 — Supplementary Data 1-11 [file 42003_2023_4641_MOESM4_ESM.xlsx]

## Sheet: Data S1
Supplementary Data 1 - Proteome analysis of healthy, stable and unstable plaque from TS model
				LFQ intensity										LFQ intensity										LFQ intensity
Uniprot Accession	Uniprot Entry Name	Protein	Protein Description	Healthy 1	Healthy 2	Healthy 3	Healthy 4	Healthy 5	Healthy 6	Healthy 7	Healthy 8	Number of samples with identified protein	Healthy (avg, LFQ)	Stable 1	Stable 2	Stable 3	Stable 4	Stable 5	Stable 6	Stable 7	Stable 8	Number of samples with identified protein	Stable (avg, LFQ)	Unstable 1	Unstable2	Unstable 3	Unstable 4	Unstable 5	Unstable 6	Unstable 7	Unstable 8	Number of samples with identified protein	Unstable (avg, LFQ)		Unstable v stable	Healthy v stable
Q5SX40	MYH1_MOUSE	Myh1	Myosin-1	16048000	0	15712000	510760000	0	533609984	16900000	53085000	6	143264373	0	0	0	0	0	0	0	0	0	1	822289984	0	10006000	47541000	0	0	0	0	3	109979623
P07310	KCRM_MOUSE	Ckm Ckmm	Creatine kinase M-type	83665000	57724000	38490000	99191000	34402000	132350000	41951000	54856000	8	67828625	0	0	0	0	0	0	0	0	0	1	124410000	25829000	64905000	85686000	53875000	52352000	57604000	30194000	8	61856875
Q922W6	Q922W6_MOUSE	Mmp3 mCG_9886	MCG9886	0	0	0	0	0	0	0	0	0	1	0	0	0	0	0	0	0	0	0	1	0	0	11524000	0	0	6969000	5724400	89527000	4	14218050
O08692	NGP_MOUSE	Ngp	Neutrophilic granule protein	0	0	0	0	0	0	0	0	0	1	0	0	0	0	0	0	0	0	0	1	13208000	0	19728000	0	8619700	32029000	7178500	32896000	6	14207400
P05977	MYL1_MOUSE	Myl1 Mylf	Myosin light chain 1/3, skeletal muscle isoform	16851000	0	15732000	76014000	0	55546000	0	41084000	5	25653375	0	0	0	0	0	0	0	0	0	1	87683000	0	0	25867000	0	0	0	0	2	14193750
P32848	PRVA_MOUSE	Pvalb Pva	Parvalbumin alpha	19464000	13834000	0	23195000	0	27343000	14657000	18912000	6	14675625	0	0	0	0	0	0	0	0	0	1	23268000	0	15303000	0	18944000	14153000	18659000	11742000	6	12758625
H7BWZ3	H7BWZ3_MOUSE	Arpc3	Actin-related protein 2/3 complex subunit 3	0	0	0	0	0	0	0	0	0	1	0	0	0	0	0	0	0	0	0	1	8722000	10433000	15861000	12950000	0	7623500	6230100	17600000	7	9927450
O35744	CHIL3_MOUSE	Chil3 Chi3l3 Ym1	Chitinase-like protein 3	0	0	0	0	0	0	0	0	0	1	0	0	0	0	0	0	0	0	0	1	6277900	0	10865000	11770000	8142800	18246000	0	19372000	6	9.33421e+06
Q8BH61	F13A_MOUSE	F13a1 F13a	Coagulation factor XIII A chain	0	0	0	0	0	0	0	0	0	1	0	0	0	0	0	0	0	0	0	1	0	0	16883000	0	13008000	12281000	12493000	16284000	5	8868625
Q5SX39	MYH4_MOUSE	Myh4	Myosin-4	0	0	0	94777000	0	55939000	0	0	2	18839500	0	0	0	0	0	0	0	0	0	1	70947000	0	0	0	0	0	0	0	1	8868375
P27005	S10A8_MOUSE	S100a8 Caga Mrp8	Protein S100-A8	0	0	0	0	0	0	0	0	0	1	0	0	0	0	0	0	0	0	0	1	0	0	15010000	0	0	25319000	0	26042000	3	8296375
Q61703	ITIH2_MOUSE	Itih2	Inter-alpha-trypsin inhibitor heavy chain H2	0	0	0	0	0	0	0	0	0	1	0	0	0	0	0	0	0	0	0	1	11386000	12681000	11521000	0	0	9946600	8635100	10915000	6	8.13559e+06
Q9D1A2	CNDP2_MOUSE	Cndp2 Cn2	Cytosolic non-specific dipeptidase	0	0	0	0	0	0	0	0	0	1	0	0	0	0	0	0	0	0	0	1	10874000	0	12685000	0	0	9604600	10715000	11864000	5	6967825
Q01339	APOH_MOUSE	Apoh B2gp1	Beta-2-glycoprotein 1	0	0	0	0	0	0	0	0	0	1	0	0	0	0	0	0	0	0	0	1	0	0	10571000	0	0	14222000	8842300	21159000	4	6.84929e+06
P11247	PERM_MOUSE	Mpo	Myeloperoxidase	0	0	0	0	0	0	0	0	0	1	0	0	0	0	0	0	0	0	0	1	0	0	13349000	0	0	17314000	0	23824000	3	6810875
P68510	1433F_MOUSE	Ywhah	14-3-3 protein eta	0	0	0	0	0	0	0	0	0	1	0	0	0	0	0	0	0	0	0	1	12083000	0	0	0	12067000	9418300	10986000	9858200	5	6.80156e+06
P31725	S10A9_MOUSE	S100a9 Cagb Mrp14	Protein S100-A9	0	0	0	0	0	0	0	0	0	1	0	0	0	0	0	0	0	0	0	1	0	0	16973000	0	0	36691000	0	0	2	6708000
A0A0U1RP93	A0A0U1RP93_MOUSE	Mylpf	Myosin regulatory light chain 2, skeletal muscle isoform	0	0	0	0	0	39239000	0	0	1	4904875	0	0	0	0	0	0	0	0	0	1	49484000	0	0	0	0	0	0	0	1	6185500
Q99KC8	VMA5A_MOUSE	Vwa5a Loh11cr2a	von Willebrand factor A domain-containing protein 5A	0	0	0	0	0	0	0	0	0	1	0	0	0	0	0	0	0	0	0	1	5783500	0	6716700	0	8321400	6202500	7883700	10097000	6	5625600
P04247	MYG_MOUSE	Mb	Myoglobin	0	0	0	0	0	22383000	0	0	1	2797875	0	0	0	0	0	0	0	0	0	1	19865000	0	0	0	0	17688000	0	0	2	4694125
C0HKE1	H2A1B_MOUSE	Hist1h2ab	Histone H2A type 1-B	0	0	0	0	0	0	0	0	0	1	0	0	0	0	0	0	0	0	0	1	12244000	0	0	0	0	6874400	8120100	8104300	4	4417850
P08071	TRFL_MOUSE	Ltf	Lactotransferrin	0	0	0	0	0	0	0	0	0	1	0	0	0	0	0	0	0	0	0	1	0	0	0	0	0	17625000	0	17222000	2	4355875
P21550	ENOB_MOUSE	Eno3 Eno-3	Beta-enolase	14553000	8554200	0	15028000	0	15903000	0	0	4	6754775	0	0	0	0	0	0	0	0	0	1	9154200	0	11261000	0	5775900	8308800	0	0	4	4.31249e+06
P35979	RL12_MOUSE	Rpl12	60S ribosomal protein L12	0	0	0	0	0	0	0	0	0	1	0	0	0	0	0	0	0	0	0	1	0	0	9569300	0	0	0	9056700	14386000	3	4126500
A0A140T8M2	A0A140T8M2_MOUSE	Igkv12-44	Immunoglobulin kappa variable 12-44	0	0	0	0	0	0	0	0	0	1	0	0	0	0	0	0	0	0	0	1	6952300	0	9637800	0	0	0	4801500	10483000	4	3984325
P62301	RS13_MOUSE	Rps13	40S ribosomal protein S13	0	0	0	0	0	0	0	0	0	1	0	0	0	0	0	0	0	0	0	1	0	0	11312000	0	0	0	7319900	13164000	3	3.97449e+06
P80314	TCPB_MOUSE	Cct2 Cctb	T-complex protein 1 subunit beta	0	7370100	0	0	0	0	0	0	1	921262	0	0	0	0	0	0	0	0	0	1	5951400	0	5169300	0	0	5883800	5341800	8532100	5	3859800
Q9D1D4	TMEDA_MOUSE	Tmed10 Tmp21	Transmembrane emp24 domain-containing protein 10	0	3360600	0	0	0	0	0	0	1	420075	0	0	0	0	0	0	0	0	0	1	0	0	10252000	0	0	8852800	0	11087000	3	3773975
A0A0B4J1H6	A0A0B4J1H6_MOUSE	Igkv2-137	Immunoglobulin kappa chain variable 2-137	0	0	0	0	0	0	0	0	0	1	0	0	0	0	0	0	0	0	0	1	0	0	22592000	0	0	6698000	0	0	2	3661250
A2AC11	A2AC11_MOUSE	Lrrc45	Leucine-rich repeat-containing protein 45	0	0	0	0	0	0	0	0	0	1	0	0	0	0	0	0	0	0	0	1	29201000	0	0	0	0	0	0	0	1	3650125
Q99M71	EPDR1_MOUSE	Epdr1 Epdr2 Merp1 Merp2	Mammalian ependymin-related protein 1	0	0	0	0	0	0	0	0	0	1	0	0	0	0	0	0	0	0	0	1	0	0	0	0	0	7672100	0	20335000	2	3.50089e+06
P62889	RL30_MOUSE	Rpl30	60S ribosomal protein L30	0	0	0	0	0	0	0	0	0	1	0	0	0	0	0	0	0	0	0	1	0	0	6819200	0	0	6199100	6214400	8747000	4	3.49746e+06
P11672	NGAL_MOUSE	Lcn2	Neutrophil gelatinase-associated lipocalin	0	0	0	0	0	0	0	0	0	1	0	0	0	0	0	0	0	0	0	1	0	0	8213500	0	0	9287700	0	10300000	3	3475150
A0A3B2WDD2	A0A3B2WDD2_MOUSE	Rpl10a	Ribosomal protein	0	0	0	0	0	0	0	0	0	1	0	0	0	0	0	0	0	0	0	1	0	0	10817000	0	0	0	0	15383000	2	3275000
F6Z1C2	F6Z1C2_MOUSE	Efemp2	EGF-containing fibulin-like extracellular matrix protein 2	0	0	0	0	0	0	0	0	0	1	0	0	0	0	0	0	0	0	0	1	0	0	7432700	0	0	4569600	3796200	10180000	4	3.24731e+06
P60867	RS20_MOUSE	Rps20	40S ribosomal protein S20	0	0	0	0	0	0	0	0	0	1	0	0	0	0	0	0	0	0	0	1	4817400	0	0	0	0	5915500	6156400	8988400	4	3.23471e+06
Q8CB58	Q8CB58_MOUSE	Ptbp1 mCG_13402	MCG13402, isoform CRA_d	0	5831000	0	0	0	0	0	0	1	728875	0	0	0	0	0	0	0	0	0	1	0	0	0	0	0	6920700	5094000	13766000	3	3.22259e+06
A0A1D5RLD8	A0A1D5RLD8_MOUSE	Gm10358	Glyceraldehyde-3-phosphate dehydrogenase	0	30715000	0	0	0	0	0	0	1	3839375	0	0	0	0	0	0	0	0	0	1	0	0	25368000	0	0	0	0	0	1	3171000
Q8VEK3	HNRPU_MOUSE	Hnrnpu Hnrpu	Heterogeneous nuclear ribonucleoprotein U	0	0	0	0	0	0	0	0	0	1	0	0	0	0	0	0	0	0	0	1	0	0	0	0	6757800	6124100	5221200	7075700	4	3147350
A0A0R4J207	A0A0R4J207_MOUSE	Prg4	Proteoglycan 4	0	0	0	0	0	0	0	0	0	1	0	0	0	0	0	0	0	0	0	1	0	0	3494700	0	0	5245700	4980800	11267000	4	3123525
O89053	COR1A_MOUSE	Coro1a Coro1	Coronin-1A	0	0	0	0	0	0	0	0	0	1	0	0	0	0	0	0	0	0	0	1	0	0	0	0	0	9688300	0	13008000	2	2.83704e+06
P62874	GBB1_MOUSE	Gnb1	Guanine nucleotide-binding protein G	4143700	6368600	0	0	0	0	0	6855900	3	2171025	0	0	0	0	0	0	0	0	0	1	4544600	6654500	5882900	0	0	0	0	5288100	4	2.79626e+06
P55065	PLTP_MOUSE	Pltp	Phospholipid transfer protein	0	0	0	0	0	0	0	0	0	1	0	0	0	0	0	0	0	0	0	1	5198500	0	8487500	0	0	0	0	8329600	3	2751950
F8WI14	F8WI14_MOUSE	Ecm1	Extracellular matrix protein 1	0	0	0	0	0	0	0	0	0	1	0	0	0	0	0	0	0	0	0	1	0	0	8962700	0	0	0	0	12116000	2	2.63484e+06
P29699	FETUA_MOUSE	Ahsg Fetua	Alpha-2-HS-glycoprotein	0	0	0	0	0	0	0	0	0	1	0	0	0	0	0	0	0	0	0	1	10966000	0	0	0	0	0	10074000	0	2	2630000
A0A140T8P7	A0A140T8P7_MOUSE	Igkv8-21	Immunoglobulin kappa variable 8-21	0	0	0	0	0	0	0	0	0	1	0	0	0	0	0	0	0	0	0	1	0	0	11792000	0	0	9005200	0	0	2	2599650
Q9WUM3	COR1B_MOUSE	Coro1b	Coronin-1B	0	0	0	0	0	0	0	0	0	1	0	0	0	0	0	0	0	0	0	1	7763500	0	0	0	0	0	0	12385000	2	2.51856e+06
G5E839	G5E839_MOUSE	Cct4	T-complex protein 1 subunit delta	0	3673300	0	0	0	0	0	0	1	459162	0	0	0	0	0	0	0	0	0	1	3800800	0	0	0	4208000	3839700	3993200	3486500	5	2416025
Q9R111	GUAD_MOUSE	Gda	Guanine deaminase	0	0	0	0	0	0	0	0	0	1	0	0	0	0	0	0	0	0	0	1	0	0	9748800	0	0	0	0	9305900	2	2.38184e+06
A0A0A0MQG2	A0A0A0MQG2_MOUSE	Sptbn1	Spectrin beta chain, non-erythrocytic 1	0	0	0	0	0	16295000	16975000	0	2	4158750	0	0	0	0	0	0	0	0	0	1	0	0	0	0	0	8680500	10035000	0	2	2.33944e+06
Q8CIE6	COPA_MOUSE	Copa	Coatomer subunit alpha	0	0	0	0	0	0	0	0	0	1	0	0	0	0	0	0	0	0	0	1	0	0	7046500	0	0	5979800	5489700	0	3	2314500
Q91XL1	Q91XL1_MOUSE	Lrg1 Lrg lrhg mCG_22979	Leucine-rich HEV glycoprotein	0	0	0	0	0	0	4249600	0	1	531200	0	0	0	0	0	0	0	0	0	1	6352000	0	0	0	0	5819100	6290000	0	3	2.30764e+06
A2AJ76	HMCN2_MOUSE	Hmcn2	Hemicentin-2	0	0	0	0	0	0	0	0	0	1	0	0	0	0	0	0	0	0	0	1	18298000	0	0	0	0	0	0	0	1	2287250
D3YYM6	D3YYM6_MOUSE	Rps5	40S ribosomal protein S5	0	0	0	0	0	0	0	0	0	1	0	0	0	0	0	0	0	0	0	1	0	0	4222400	0	6886600	0	0	6910400	3	2252425
P70168	IMB1_MOUSE	Kpnb1 Impnb	Importin subunit beta-1	0	0	0	0	0	3295300	0	6483900	2	1222400	0	0	0	0	0	0	0	0	0	1	0	0	0	5420800	0	4488000	3539000	4219500	4	2.20841e+06
H7BX99	H7BX99_MOUSE	F2	Prothrombin	0	0	0	0	0	0	0	0	0	1	0	0	0	0	0	0	0	0	0	1	0	0	8701700	0	0	0	0	8646700	2	2168550
P35564	CALX_MOUSE	Canx	Calnexin	0	0	0	0	0	0	0	0	0	1	0	0	0	0	0	0	0	0	0	1	6797700	0	0	0	0	4942100	5473900	0	3	2.15171e+06
Q9DCT2	NDUS3_MOUSE	Ndufs3	NADH dehydrogenase [ubiquinone] iron-sulfur protein 3, mitochondrial	0	8335800	0	0	0	8655600	0	0	2	2123925	0	0	0	0	0	0	0	0	0	1	0	0	0	0	0	9102200	7961600	0	2	2132975
Q9D154	ILEUA_MOUSE	Serpinb1a Serpinb1	Leukocyte elastase inhibitor A	0	0	0	0	0	0	0	0	0	1	0	0	0	0	0	0	0	0	0	1	0	0	5421100	0	0	5269500	0	6029600	3	2090025
Q9D0F3	LMAN1_MOUSE	Lman1 Ergic53	Protein ERGIC-53	0	0	0	0	0	0	0	0	0	1	0	0	0	0	0	0	0	0	0	1	0	0	7178300	0	0	0	0	9518000	2	2.08704e+06
Q9JI91	ACTN2_MOUSE	Actn2	Alpha-actinin-2	0	0	0	0	0	0	0	0	0	1	0	0	0	0	0	0	0	0	0	1	16110000	0	0	0	0	0	0	0	1	2013750
Q9EST5	AN32B_MOUSE	Anp32b Pal31	Acidic leucine-rich nuclear phosphoprotein 32 family member B	0	0	0	0	0	0	0	0	0	1	0	0	0	0	0	0	0	0	0	1	0	0	0	0	0	5278700	5218400	5567400	3	2.00806e+06
Q91VS7	MGST1_MOUSE	Mgst1	Microsomal glutathione S-transferase 1	0	0	0	0	0	0	0	0	0	1	0	0	0	0	0	0	0	0	0	1	0	0	0	0	0	8971000	7087600	0	2	2007325
Q5XJY5	COPD_MOUSE	Arcn1 Copd	Coatomer subunit delta	0	0	0	0	0	0	0	0	0	1	0	0	0	0	0	0	0	0	0	1	0	0	4662600	0	0	0	4299600	6753900	3	1.96451e+06
P19788	MGP_MOUSE	Mgp Mglap	Matrix Gla protein	0	0	0	0	0	0	0	0	0	1	0	0	0	0	0	0	0	0	0	1	0	9988600	0	0	0	0	0	5639800	2	1953550
A0A0R4J1B4	A0A0R4J1B4_MOUSE	Itgam	Integrin alpha-M	0	0	0	0	0	0	0	0	0	1	0	0	0	0	0	0	0	0	0	1	0	0	8265000	0	0	7292600	0	0	2	1944700
Q9CWJ9	PUR9_MOUSE	Atic Purh	Bifunctional purine biosynthesis protein PURH [Includes: Phosphoribosylaminoimidazolecarboxamide formyltransferase	0	0	0	0	0	0	0	0	0	1	0	0	0	0	0	0	0	0	0	1	0	0	5034200	0	4846300	0	0	5554700	3	1929400
Q9JI95	Q9JI95_MOUSE	Hspe1-rs1 Cpn10-rs1 mCG_8024	CPN10-like protein	0	0	0	0	0	0	0	0	0	1	0	0	0	0	0	0	0	0	0	1	0	0	0	0	0	8449600	6567700	0	2	1.87716e+06
P51660	DHB4_MOUSE	Hsd17b4 Edh17b4	Peroxisomal multifunctional enzyme type 2	0	0	0	0	0	0	0	0	0	1	0	0	0	0	0	0	0	0	0	1	0	0	0	0	0	6342900	0	8624600	2	1.87094e+06
P14115	RL27A_MOUSE	Rpl27a	60S ribosomal protein L27a	0	0	0	0	0	0	0	0	0	1	0	0	0	0	0	0	0	0	0	1	0	0	0	0	0	0	5859400	8398700	2	1.78226e+06
P50285	FMO1_MOUSE	Fmo1 Fmo-1	Dimethylaniline monooxygenase [N-oxide-forming] 1	0	0	0	0	0	0	0	0	0	1	0	0	0	0	0	0	0	0	0	1	0	0	0	0	0	6239700	4630900	3177400	3	1756000
Q3UA72	Q3UA72_MOUSE	Arpc5	Actin-related protein 2/3 complex subunit 5	0	0	0	0	0	0	0	0	0	1	0	0	0	0	0	0	0	0	0	1	0	0	0	0	0	0	0	13832000	1	1729000
P29416	HEXA_MOUSE	Hexa	Beta-hexosaminidase subunit alpha	0	0	0	0	0	0	0	0	0	1	0	0	0	0	0	0	0	0	0	1	0	0	0	0	0	0	7000900	6446600	2	1.68094e+06
Q3TW96	UAP1L_MOUSE	Uap1l1	UDP-N-acetylhexosamine pyrophosphorylase-like protein 1	0	0	0	0	0	0	0	0	0	1	0	0	0	0	0	0	0	0	0	1	2805100	0	3119500	0	0	2906600	0	4541300	4	1.67156e+06
A0A0R4J039	A0A0R4J039_MOUSE	Hrg	Histidine-rich glycoprotein	0	0	0	0	0	0	0	0	0	1	0	0	0	0	0	0	0	0	0	1	0	0	4093600	0	0	4574900	0	4605000	3	1.65919e+06
O88374	O88374_MOUSE	Bcat2 Eca40	Branched-chain-amino-acid aminotransferase	0	0	0	0	0	0	0	0	0	1	0	0	0	0	0	0	0	0	0	1	0	0	4152200	0	0	4388000	4596900	0	3	1.64214e+06
Q6ZWZ6	Q6ZWZ6_MOUSE	Rps12-ps3 Rps12 mCG_132913 mCG_6749	40S ribosomal protein S12	0	0	0	0	0	0	0	0	0	1	0	0	0	0	0	0	0	0	0	1	0	0	0	0	0	0	5143300	7779200	2	1.61531e+06
P62830	RL23_MOUSE	Rpl23	60S ribosomal protein L23	0	0	0	0	0	0	0	0	0	1	0	0	0	0	0	0	0	0	0	1	0	0	0	0	4913800	0	0	7818200	2	1591500
D3YXT0	D3YXT0_MOUSE	Ndufs2	NADH dehydrogenase [ubiquinone] iron-sulfur protein 2, mitochondrial	0	0	0	0	0	0	0	0	0	1	0	0	0	0	0	0	0	0	0	1	0	0	5160200	0	0	0	7396800	0	2	1569625
Q9ERD7	TBB3_MOUSE	Tubb3	Tubulin beta-3 chain	0	0	0	0	0	0	0	0	0	1	0	0	0	0	0	0	0	0	0	1	0	0	12334000	0	0	0	0	0	1	1541750
P80313	TCPH_MOUSE	Cct7 Ccth	T-complex protein 1 subunit eta	0	0	0	0	0	0	0	0	0	1	0	0	0	0	0	0	0	0	0	1	0	0	0	0	0	0	5851400	6214300	2	1.50821e+06
Q60590	A1AG1_MOUSE	Orm1 Agp1 Orm-1	Alpha-1-acid glycoprotein 1	0	0	0	0	0	0	8876100	0	1	1.10951e+06	0	0	0	0	0	0	0	0	0	1	6431500	0	0	0	0	0	0	5370500	2	1475250
P47791	GSHR_MOUSE	Gsr Gr1	Glutathione reductase, mitochondrial	0	4205500	0	0	0	0	0	0	1	525688	0	0	0	0	0	0	0	0	0	1	0	0	5776800	0	0	0	0	5894800	2	1458950
Q9R1P3	PSB2_MOUSE	Psmb2	Proteasome subunit beta type-2	0	0	0	0	0	0	0	0	0	1	0	0	0	0	0	0	0	0	0	1	0	0	0	0	0	0	4707700	6876600	2	1.44804e+06
Q91V41	RAB14_MOUSE	Rab14	Ras-related protein Rab-14	0	0	0	0	0	0	0	0	0	1	0	0	0	0	0	0	0	0	0	1	0	0	0	0	0	4614100	0	6952100	2	1445775
P15327	PMGE_MOUSE	Bpgm	Bisphosphoglycerate mutase	0	0	0	0	0	0	0	0	0	1	0	0	0	0	0	0	0	0	0	1	0	0	11051000	0	0	0	0	0	1	1381375
Q9D3D9	ATPD_MOUSE	Atp5f1d Atp5d	ATP synthase subunit delta, mitochondrial	0	0	0	0	0	0	0	0	0	1	0	0	0	0	0	0	0	0	0	1	5272500	0	0	0	0	0	5756000	0	2	1.37856e+06
Q9R0Y5	KAD1_MOUSE	Ak1	Adenylate kinase isoenzyme 1	9707200	7218500	0	0	0	5457400	0	0	3	2.79789e+06	0	0	0	0	0	0	0	0	0	1	0	0	5143300	0	0	0	0	5858300	2	1375200
M0QWA7	M0QWA7_MOUSE	Itgb2	Integrin beta	0	0	0	0	0	0	0	0	0	1	0	0	0	0	0	0	0	0	0	1	0	0	5094400	0	0	5858300	0	0	2	1.36909e+06
G3UWM1	G3UWM1_MOUSE	Syncrip	Heterogeneous nuclear ribonucleoprotein Q	0	0	0	0	0	0	0	0	0	1	0	0	0	0	0	0	0	0	0	1	0	0	5006400	0	0	0	0	5843500	2	1.35624e+06
P24527	LKHA4_MOUSE	Lta4h	Leukotriene A-4 hydrolase	0	0	0	0	0	4172000	0	0	1	521500	0	0	0	0	0	0	0	0	0	1	0	0	0	0	0	0	4782200	5876500	2	1.33234e+06
P01899	HA11_MOUSE	H2-D1	H-2 class I histocompatibility antigen, D-B alpha chain	0	0	0	0	0	0	0	0	0	1	0	0	0	0	0	0	0	0	0	1	0	0	0	0	0	5491000	0	5010700	2	1.31271e+06
Q6P069	SORCN_MOUSE	Sri	Sorcin	0	0	0	0	0	5448100	0	0	1	681012	0	0	0	0	0	0	0	0	0	1	0	0	0	0	0	5268000	5188200	0	2	1307025
P25444	RS2_MOUSE	Rps2 Llrep3 Rps4	40S ribosomal protein S2	0	0	0	0	0	0	0	0	0	1	0	0	0	0	0	0	0	0	0	1	0	0	0	0	0	0	0	10378000	1	1297250
Q9Z1N5	DX39B_MOUSE	Ddx39b Bat1 Bat1a Uap56	Spliceosome RNA helicase Ddx39b	0	0	0	0	0	0	0	0	0	1	0	0	0	0	0	0	0	0	0	1	0	0	0	0	4303500	0	0	5972600	2	1.28451e+06
Q9JMH6	TRXR1_MOUSE	Txnrd1 Trxr1	Thioredoxin reductase 1, cytoplasmic	0	0	0	0	0	0	0	0	0	1	0	0	0	0	0	0	0	0	0	1	4621200	0	0	0	0	0	0	5526400	2	1268450
Q6P6L5	Q6P6L5_MOUSE	Mybpc1 8030451F13Rik mCG_16786	Myosin-binding protein C, slow-type	0	0	0	0	0	0	0	0	0	1	0	0	0	0	0	0	0	0	0	1	10015000	0	0	0	0	0	0	0	1	1251875
A0A0G2JDW7	A0A0G2JDW7_MOUSE	Rps27	40S ribosomal protein S27	0	0	0	0	0	0	0	0	0	1	0	0	0	0	0	0	0	0	0	1	0	0	4305900	0	0	0	0	5318700	2	1203075
A0A075B6D5	A0A075B6D5_MOUSE	Igkv19-93	Immunoglobulin kappa chain variable 19-93	0	0	0	0	0	0	0	0	0	1	0	0	0	0	0	0	0	0	0	1	0	0	0	0	0	0	0	9521400	1	1190175
A0A087WPQ7	A0A087WPQ7_MOUSE	Cntnap5b	Contactin-associated protein-like 5-2	0	0	0	0	0	0	0	0	0	1	0	0	0	0	0	0	0	0	0	1	0	0	0	0	0	0	0	9439600	1	1179950
P03953	CFAD_MOUSE	Cfd Adn Df	Complement factor D	0	0	0	0	0	0	0	0	0	1	0	0	0	0	0	0	0	0	0	1	0	0	4244300	0	0	0	0	4810800	2	1.13189e+06
P08122	CO4A2_MOUSE	Col4a2	Collagen alpha-2	0	0	0	0	0	0	0	0	0	1	0	0	0	0	0	0	0	0	0	1	4573700	0	4450200	0	0	0	0	0	2	1.12799e+06
D3YTP0	D3YTP0_MOUSE	Steap3	Metalloreductase STEAP3	0	0	0	0	0	0	0	0	0	1	0	0	0	0	0	0	0	0	0	1	0	0	9021300	0	0	0	0	0	1	1.12766e+06
A0A0G2JGD2	A0A0G2JGD2_MOUSE	S100a4	Protein S100-A4	0	0	0	0	0	0	0	0	0	1	0	0	0	0	0	0	0	0	0	1	0	0	0	0	0	0	0	8878300	1	1.10979e+06
P09405	NUCL_MOUSE	Ncl Nuc	Nucleolin	0	0	0	0	0	0	0	0	0	1	0	0	0	0	0	0	0	0	0	1	0	0	0	0	0	0	3859500	4947200	2	1.10084e+06
A0A286YDS5	A0A286YDS5_MOUSE	Tmed9	Transmembrane emp24 domain-containing protein 9	0	0	0	0	0	0	0	0	0	1	0	0	0	0	0	0	0	0	0	1	0	0	0	0	0	0	4346600	4446300	2	1.09911e+06
Q8BPB5	FBLN3_MOUSE	Efemp1 Fbln3	EGF-containing fibulin-like extracellular matrix protein 1	0	0	0	0	0	0	0	0	0	1	0	0	0	0	0	0	0	0	0	1	0	0	0	0	0	0	0	8785400	1	1098175
E9Q616	E9Q616_MOUSE	Ahnak	AHNAK nucleoprotein	0	0	0	0	0	0	0	0	0	1	0	0	0	0	0	0	0	0	0	1	0	0	0	0	0	0	0	8744200	1	1093025
E0CXB1	E0CXB1_MOUSE	Psma6	Proteasome endopeptidase complex	0	0	0	0	0	0	0	0	0	1	0	0	0	0	0	0	0	0	0	1	0	0	8666400	0	0	0	0	0	1	1083300
E9Q3X0	E9Q3X0_MOUSE	Mvp	Major vault protein	0	0	0	0	0	0	0	0	0	1	0	0	0	0	0	0	0	0	0	1	0	0	4434800	0	0	0	0	4147300	2	1.07276e+06
P35762	CD81_MOUSE	Cd81 Tapa1	CD81 antigen	0	0	0	0	0	5765100	0	0	1	720638	0	0	0	0	0	0	0	0	0	1	0	0	0	0	0	3231100	0	4969000	2	1.02501e+06
A0A338P731	A0A338P731_MOUSE	Rps10	40S ribosomal protein S10	0	0	0	0	0	0	0	0	0	1	0	0	0	0	0	0	0	0	0	1	0	0	0	0	0	0	3286700	4899500	2	1023275
A0A0A6YX26	A0A0A6YX26_MOUSE	Rpl31 mCG_126194	60S ribosomal protein L31	0	0	0	0	0	0	0	0	0	1	0	0	0	0	0	0	0	0	0	1	0	0	0	0	0	0	0	8098300	1	1.01229e+06
P30412	PPIC_MOUSE	Ppic Cypc	Peptidyl-prolyl cis-trans isomerase C	0	0	0	0	0	0	0	0	0	1	0	0	0	0	0	0	0	0	0	1	0	0	0	0	0	0	0	8014900	1	1.00186e+06
Q8R1F1	NIBA2_MOUSE	Niban2 Fam129b	Protein Niban 2	0	0	0	0	0	0	0	0	0	1	0	0	0	0	0	0	0	0	0	1	0	0	0	0	0	0	0	7832700	1	979088
P68254	1433T_MOUSE	Ywhaq	14-3-3 protein theta	0	0	0	0	0	9109100	0	0	1	1.13864e+06	0	0	0	0	0	0	0	0	0	1	0	0	0	0	0	0	7827700	0	1	978462
Q6ZQK5	ACAP2_MOUSE	Acap2 Centb2 Kiaa0041	Arf-GAP with coiled-coil, ANK repeat and PH domain-containing protein 2	0	0	0	0	0	0	0	0	0	1	0	0	0	0	0	0	0	0	0	1	0	0	0	0	0	0	0	7794500	1	974312
Q9DBS1	TMM43_MOUSE	Tmem43	Transmembrane protein 43	0	0	0	0	0	13285000	0	0	1	1660625	0	0	0	0	0	0	0	0	0	1	0	0	0	0	0	0	7583300	0	1	947912
P12265	BGLR_MOUSE	Gusb Gus Gus-s	Beta-glucuronidase	0	0	0	0	0	0	0	0	0	1	0	0	0	0	0	0	0	0	0	1	0	0	0	0	0	0	0	7558600	1	944825
Q9WV54	ASAH1_MOUSE	Asah1 Asah	Acid ceramidase	0	0	0	0	0	0	0	0	0	1	0	0	0	0	0	0	0	0	0	1	0	0	0	0	0	2535500	2105700	2807300	3	931062
A2AL12	A2AL12_MOUSE	Hnrnpa3	Heterogeneous nuclear ribonucleoprotein A3	0	0	0	0	0	0	0	0	0	1	0	0	0	0	0	0	0	0	0	1	7374400	0	0	0	0	0	0	0	1	921800
A0A0B4J1N0	A0A0B4J1N0_MOUSE	Ighv1-76	Immunoglobulin heavy variable 1-76	0	0	0	0	0	0	0	0	0	1	0	0	0	0	0	0	0	0	0	1	0	0	0	0	0	0	0	7346200	1	918275
A9Q751	PCDP1_MOUSE	Cfap221 Gm101 Pcdp1	Cilia- and flagella-associated protein 221	0	0	0	0	0	0	0	0	0	1	0	0	0	0	0	0	0	0	0	1	0	0	0	0	0	0	0	7097600	1	887200
P62754	RS6_MOUSE	Rps6	40S ribosomal protein S6	0	0	0	0	0	0	0	0	0	1	0	0	0	0	0	0	0	0	0	1	0	0	0	0	0	0	0	7033300	1	879162
Q5SWU9	ACACA_MOUSE	Acaca Acac Gm738	Acetyl-CoA carboxylase 1	0	0	0	0	0	0	0	0	0	1	0	0	0	0	0	0	0	0	0	1	0	0	0	0	0	3484800	3384600	0	2	858675
P11680	PROP_MOUSE	Cfp Pfc	Properdin	0	0	0	0	0	0	0	0	0	1	0	0	0	0	0	0	0	0	0	1	0	0	0	0	0	0	0	6845100	1	855638
Q7M6Y3	PICAL_MOUSE	Picalm Calm Fit1	Phosphatidylinositol-binding clathrin assembly protein	0	2364100	0	0	0	0	0	0	1	295512	0	0	0	0	0	0	0	0	0	1	0	0	0	0	0	0	2922200	3810400	2	841575
A0A286YCQ5	A0A286YCQ5_MOUSE	Nid2	Nidogen-2	0	0	0	0	0	0	0	0	0	1	0	0	0	0	0	0	0	0	0	1	0	6702400	0	0	0	0	0	0	1	837800
O88990	ACTN3_MOUSE	Actn3	Alpha-actinin-3	0	0	0	0	0	4074100	0	0	1	509262	0	0	0	0	0	0	0	0	0	1	6640700	0	0	0	0	0	0	0	1	830088
P67984	RL22_MOUSE	Rpl22	60S ribosomal protein L22	0	0	0	0	0	0	0	0	0	1	0	0	0	0	0	0	0	0	0	1	0	0	0	0	0	0	6628000	0	1	828500
A0A140T8N2	A0A140T8N2_MOUSE	Igkv5-48	Protein Igkv5-48	0	0	0	0	0	0	0	0	0	1	0	0	0	0	0	0	0	0	0	1	0	0	0	0	0	0	0	6410900	1	801362
Q9DBB9	CPN2_MOUSE	Cpn2	Carboxypeptidase N subunit 2	0	0	0	0	0	0	0	0	0	1	0	0	0	0	0	0	0	0	0	1	0	0	6371200	0	0	0	0	0	1	796400
Q3TZZ7	ESYT2_MOUSE	Esyt2 D12Ertd551e Fam62b	Extended synaptotagmin-2	0	5368200	0	0	6646000	0	0	0	2	1501775	0	0	0	0	0	0	0	0	0	1	0	0	3380900	0	0	0	0	2982100	2	795375
A2AAW9	A2AAW9_MOUSE	Eif2s3x	Eukaryotic translation initiation factor 2 subunit 3, X-linked	0	0	0	0	0	0	0	0	0	1	0	0	0	0	0	0	0	0	0	1	0	0	0	0	0	0	0	6288200	1	786025
A0A0J9YUD8	A0A0J9YUD8_MOUSE	Hmgb1	High mobility group protein B1	0	0	0	0	0	0	0	0	0	1	0	0	0	0	0	0	0	0	0	1	0	0	0	0	0	0	0	6150100	1	768762
O35114	SCRB2_MOUSE	Scarb2	Lysosome membrane protein 2	0	0	0	0	0	0	0	0	0	1	0	0	0	0	0	0	0	0	0	1	0	0	0	0	0	0	0	6129100	1	766138
P12815	PDCD6_MOUSE	Pdcd6 Alg2	Programmed cell death protein 6	0	0	0	0	0	0	0	0	0	1	0	0	0	0	0	0	0	0	0	1	0	0	0	0	0	0	0	6088900	1	761112
P07309	TTHY_MOUSE	Ttr	Transthyretin	0	0	0	0	0	0	0	0	0	1	0	0	0	0	0	0	0	0	0	1	0	0	0	0	0	6050500	0	0	1	756312
I7HLV2	I7HLV2_MOUSE	Rpl10 RP23-436K3.4-003	60S ribosomal protein L10	0	0	0	0	0	0	0	0	0	1	0	0	0	0	0	0	0	0	0	1	0	0	0	0	0	0	0	6044100	1	755512
Q99L04	DHRS1_MOUSE	Dhrs1 D14ertd484e	Dehydrogenase/reductase SDR family member 1	0	0	0	0	0	0	0	0	0	1	0	0	0	0	0	0	0	0	0	1	0	0	2926400	0	0	0	0	3098200	2	753075
P08553	NFM_MOUSE	Nefm Nef3 Nfm	Neurofilament medium polypeptide	0	0	0	0	0	0	0	0	0	1	0	0	0	0	0	0	0	0	0	1	0	0	6018000	0	0	0	0	0	1	752250
Q61599	GDIR2_MOUSE	Arhgdib Gdid4	Rho GDP-dissociation inhibitor 2	0	0	0	0	0	0	0	0	0	1	0	0	0	0	0	0	0	0	0	1	0	0	0	0	0	0	0	5994500	1	749312
Q8BVA0	Q8BVA0_MOUSE	Gpnmb	Transmembrane glycoprotein NMB	0	0	0	0	0	0	0	0	0	1	0	0	0	0	0	0	0	0	0	1	5919800	0	0	0	0	0	0	0	1	739975
P08207	S10AA_MOUSE	S100a10 Cal1l	Protein S100-A10	0	0	0	0	0	0	0	0	0	1	0	0	0	0	0	0	0	0	0	1	0	0	0	0	0	0	0	5909300	1	738662
P08551	NFL_MOUSE	Nefl Nf68 Nfl	Neurofilament light polypeptide	0	0	0	0	0	0	0	0	0	1	0	0	0	0	0	0	0	0	0	1	0	0	5905800	0	0	0	0	0	1	738225
Q6ZWV7	RL35_MOUSE	Rpl35	60S ribosomal protein L35	0	0	0	0	0	0	0	0	0	1	0	0	0	0	0	0	0	0	0	1	0	0	0	0	0	0	5796100	0	1	724512
P61620	S61A1_MOUSE	Sec61a1 Sec61a	Protein transport protein Sec61 subunit alpha isoform 1	0	0	0	0	0	0	0	0	0	1	0	0	0	0	0	0	0	0	0	1	0	0	0	0	0	5589600	0	0	1	698700
P31996	CD68_MOUSE	Cd68	Macrosialin	0	0	0	0	0	0	0	0	0	1	0	0	0	0	0	0	0	0	0	1	5442400	0	0	0	0	0	0	0	1	680300
E9Q4M2	E9Q4M2_MOUSE	Lipe	Hormone-sensitive lipase	0	0	0	0	0	0	0	0	0	1	0	0	0	0	0	0	0	0	0	1	0	0	0	0	0	5371400	0	0	1	671425
Q08879	FBLN1_MOUSE	Fbln1	Fibulin-1	0	0	0	0	0	0	0	0	0	1	0	0	0	0	0	0	0	0	0	1	0	0	0	0	0	0	0	5292000	1	661500
O55137	ACOT1_MOUSE	Acot1 Cte1	Acyl-coenzyme A thioesterase 1	0	3717500	0	0	0	0	0	0	1	464688	0	0	0	0	0	0	0	0	0	1	0	0	0	0	0	0	5240600	0	1	655075
P70404	IDHG1_MOUSE	Idh3g	Isocitrate dehydrogenase [NAD] subunit gamma 1, mitochondrial	0	0	0	0	0	0	0	0	0	1	0	0	0	0	0	0	0	0	0	1	0	0	0	0	0	0	5085900	0	1	635738
Q7TQ48	SRCA_MOUSE	Srl Sar	Sarcalumenin	0	0	0	0	0	0	0	0	0	1	0	0	0	0	0	0	0	0	0	1	5079400	0	0	0	0	0	0	0	1	634925
A2A998	A2A998_MOUSE	C8a	Complement component C8 alpha chain	0	0	0	0	0	0	0	0	0	1	0	0	0	0	0	0	0	0	0	1	0	0	5002700	0	0	0	0	0	1	625338
Q3TGU7	Q3TGU7_MOUSE	Pa2g4 mCG_18690	Proliferation-associated 2G4	0	0	0	0	0	0	0	0	0	1	0	0	0	0	0	0	0	0	0	1	0	0	0	0	0	0	0	4988100	1	623512
P42208	SEPT2_MOUSE	Septin2 Nedd-5 Nedd5 Sept2	Septin-2	0	0	0	0	0	0	0	0	0	1	0	0	0	0	0	0	0	0	0	1	0	0	0	0	0	2537000	2439300	0	2	622038
Q61990	PCBP2_MOUSE	Pcbp2 Cbp Hnrnpx Hnrpx	Poly	0	0	0	0	0	0	0	0	0	1	0	0	0	0	0	0	0	0	0	1	0	0	0	0	0	0	0	4923400	1	615425
Q8C605	Q8C605_MOUSE	Pfkp	ATP-dependent 6-phosphofructokinase	0	0	0	0	0	0	0	0	0	1	0	0	0	0	0	0	0	0	0	1	0	0	0	0	0	0	0	4800400	1	600050
O55029	COPB2_MOUSE	Copb2	Coatomer subunit beta'	0	0	0	0	0	0	0	0	0	1	0	0	0	0	0	0	0	0	0	1	0	0	4795300	0	0	0	0	0	1	599412
O55143	AT2A2_MOUSE	Atp2a2	Sarcoplasmic/endoplasmic reticulum calcium ATPase 2	0	0	0	0	0	7267900	0	0	1	908488	0	0	0	0	0	0	0	0	0	1	0	0	0	0	0	0	4752500	0	1	594062
Q61656	DDX5_MOUSE	Ddx5 Tnz2	Probable ATP-dependent RNA helicase DDX5	0	0	0	0	0	0	0	0	0	1	0	0	0	0	0	0	0	0	0	1	0	0	0	0	0	0	0	4615600	1	576950
P29268	CCN2_MOUSE	Ccn2 betaIG-M2 Ctgf Fisp-12 Fisp12 Hcs24	CCN family member 2	0	0	0	0	0	0	0	0	0	1	0	0	0	0	0	0	0	0	0	1	0	0	4599400	0	0	0	0	0	1	574925
P57759	ERP29_MOUSE	Erp29	Endoplasmic reticulum resident protein 29	0	0	0	0	0	0	0	0	0	1	0	0	0	0	0	0	0	0	0	1	0	0	4599400	0	0	0	0	0	1	574925
Q05144	RAC2_MOUSE	Rac2	Ras-related C3 botulinum toxin substrate 2	0	0	0	0	0	0	0	0	0	1	0	0	0	0	0	0	0	0	0	1	0	0	0	0	0	0	0	4556800	1	569600
E9QMY1	E9QMY1_MOUSE	Cd200	OX-2 membrane glycoprotein	0	0	0	0	0	0	0	0	0	1	0	0	0	0	0	0	0	0	0	1	0	0	0	0	0	0	0	4482400	1	560300
F6ZTG3	F6ZTG3_MOUSE	Glod4	Glyoxalase domain-containing protein 4	0	0	0	0	0	0	0	0	0	1	0	0	0	0	0	0	0	0	0	1	0	0	0	0	0	0	0	4436200	1	554525
E9Q7G1	E9Q7G1_MOUSE	Tmed7	Transmembrane p24-trafficking protein 7	0	0	0	0	0	0	0	0	0	1	0	0	0	0	0	0	0	0	0	1	0	0	0	0	0	0	0	4424500	1	553062
Q61554	FBN1_MOUSE	Fbn1 Fbn-1	Fibrillin-1 [Cleaved into: Asprosin]	0	0	0	0	0	0	0	0	0	1	0	0	0	0	0	0	0	0	0	1	0	0	0	0	0	0	4420400	0	1	552550
E9PYF1	E9PYF1_MOUSE	Rnpep	Aminopeptidase B	0	0	0	0	0	0	0	0	0	1	0	0	0	0	0	0	0	0	0	1	0	0	4364600	0	0	0	0	0	1	545575
A0A140T8P4	A0A140T8P4_MOUSE	Igkv3-9	Immunoglobulin kappa variable 3-9	0	0	0	0	0	0	0	0	0	1	0	0	0	0	0	0	0	0	0	1	0	0	0	0	0	0	4357800	0	1	544725
Q3U8S1	Q3U8S1_MOUSE	Cd44	CD44 antigen	0	0	0	0	0	0	0	0	0	1	0	0	0	0	0	0	0	0	0	1	0	0	0	0	0	0	0	4320900	1	540112
A0A0B4J1H8	A0A0B4J1H8_MOUSE	Igkv1-133	Immunoglobulin kappa variable 1-133	0	0	0	0	0	0	0	0	0	1	0	0	0	0	0	0	0	0	0	1	0	0	0	0	0	0	0	4304200	1	538025
P41105	RL28_MOUSE	Rpl28	60S ribosomal protein L28	0	0	0	0	0	0	0	0	0	1	0	0	0	0	0	0	0	0	0	1	0	0	0	0	0	0	0	4299800	1	537475
P28271	ACOC_MOUSE	Aco1 Ireb1 Irebp	Cytoplasmic aconitate hydratase	0	0	0	0	0	0	0	0	0	1	0	0	0	0	0	0	0	0	0	1	0	0	0	0	0	4274900	0	0	1	534362
A0A075B5R5	A0A075B5R5_MOUSE	Ighv4-1	Immunoglobulin heavy variable 4-1	0	0	0	0	0	0	0	0	0	1	0	0	0	0	0	0	0	0	0	1	0	0	0	0	0	0	0	4267800	1	533475
Q9JI48	PLAC8_MOUSE	Plac8	Placenta-specific gene 8 protein	0	0	0	0	0	0	0	0	0	1	0	0	0	0	0	0	0	0	0	1	0	0	0	0	0	0	0	4253700	1	531712
F6XQ00	F6XQ00_MOUSE	Cfb	Complement factor B	0	0	0	0	0	0	0	0	0	1	0	0	0	0	0	0	0	0	0	1	4173900	0	0	0	0	0	0	0	1	521738
G3UZX6	G3UZX6_MOUSE	Sumo3	Small ubiquitin-related modifier 3	0	0	0	0	0	0	0	0	0	1	0	0	0	0	0	0	0	0	0	1	0	0	4173900	0	0	0	0	0	1	521738
A2AVJ7	A2AVJ7_MOUSE	Rrbp1	Ribosome-binding protein 1	0	0	0	0	0	0	0	0	0	1	0	0	0	0	0	0	0	0	0	1	0	0	0	0	0	0	4157900	0	1	519738
Q921D0	Q921D0_MOUSE	Anxa8	Annexin	0	0	0	0	0	0	0	0	0	1	0	0	0	0	0	0	0	0	0	1	0	0	0	0	0	0	0	4152400	1	519050
P14685	PSMD3_MOUSE	Psmd3 P91a Tstap91a	26S proteasome non-ATPase regulatory subunit 3	0	0	0	0	0	0	0	0	0	1	0	0	0	0	0	0	0	0	0	1	0	0	4148100	0	0	0	0	0	1	518512
Q9EQ06	DHB11_MOUSE	Hsd17b11 Dhrs8 Pan1b	Estradiol 17-beta-dehydrogenase 11	0	0	0	0	0	0	0	0	0	1	0	0	0	0	0	0	0	0	0	1	0	0	4140200	0	0	0	0	0	1	517525
O09165	CASQ1_MOUSE	Casq1	Calsequestrin-1	0	0	0	0	0	0	0	0	0	1	0	0	0	0	0	0	0	0	0	1	4030800	0	0	0	0	0	0	0	1	503850
Q9QZE5	COPG1_MOUSE	Copg1 Copg	Coatomer subunit gamma-1	0	0	0	0	0	0	0	0	0	1	0	0	0	0	0	0	0	0	0	1	0	0	0	0	0	0	1598900	2413000	2	501488
Q922B2	SYDC_MOUSE	Dars	Aspartate--tRNA ligase, cytoplasmic	0	0	0	0	0	0	0	0	0	1	0	0	0	0	0	0	0	0	0	1	0	0	0	0	0	0	0	3962600	1	495325
P20060	HEXB_MOUSE	Hexb	Beta-hexosaminidase subunit beta	0	0	0	0	0	0	0	0	0	1	0	0	0	0	0	0	0	0	0	1	0	0	0	0	0	0	0	3951900	1	493988
E9Q1S3	E9Q1S3_MOUSE	Sec23a	Protein transport protein SEC23	0	0	0	0	0	0	0	0	0	1	0	0	0	0	0	0	0	0	0	1	0	0	0	0	0	0	0	3942700	1	492838
D3Z220	D3Z220_MOUSE	Ctsc	Dipeptidyl peptidase 1	0	0	0	0	0	0	0	0	0	1	0	0	0	0	0	0	0	0	0	1	0	0	0	0	0	0	0	3877100	1	484638
P70202	LXN_MOUSE	Lxn	Latexin	0	0	0	0	0	0	0	0	0	1	0	0	0	0	0	0	0	0	0	1	0	0	0	0	0	0	0	3855400	1	481925
P84078	ARF1_MOUSE	Arf1	ADP-ribosylation factor 1	0	0	0	0	0	0	0	0	0	1	0	0	0	0	0	0	0	0	0	1	0	0	0	0	0	0	3844500	0	1	480562
P17427	AP2A2_MOUSE	Ap2a2 Adtab	AP-2 complex subunit alpha-2	0	0	0	0	0	0	0	0	0	1	0	0	0	0	0	0	0	0	0	1	0	0	0	0	0	0	3799200	0	1	474900
E9Q242	E9Q242_MOUSE	Adsl	Adenylosuccinate lyase	0	0	0	0	0	0	0	0	0	1	0	0	0	0	0	0	0	0	0	1	0	0	3766500	0	0	0	0	0	1	470812
A2ATR8	A2ATR8_MOUSE	Serping1	Plasma protease C1 inhibitor	0	0	0	0	0	0	0	0	0	1	0	0	0	0	0	0	0	0	0	1	0	0	0	0	0	0	3745000	0	1	468125
A0A0A0MQC1	A0A0A0MQC1_MOUSE	Ighv3-5	Immunoglobulin heavy variable 3-5	0	0	0	0	0	0	0	0	0	1	0	0	0	0	0	0	0	0	0	1	0	0	0	0	0	0	0	3711800	1	463975
B8JK33	B8JK33_MOUSE	Hnrnpm	Heterogeneous nuclear ribonucleoprotein M	0	0	0	0	0	0	0	0	0	1	0	0	0	0	0	0	0	0	0	1	0	0	0	0	0	0	0	3709000	1	463625
Q9CQQ7	AT5F1_MOUSE	Atp5pb Atp5f1	ATP synthase F	0	0	0	0	0	0	0	0	0	1	0	0	0	0	0	0	0	0	0	1	0	0	3702800	0	0	0	0	0	1	462850
P11983	TCPA_MOUSE	Tcp1 Cct1 Ccta	T-complex protein 1 subunit alpha	0	0	0	0	0	0	0	0	0	1	0	0	0	0	0	0	0	0	0	1	0	0	0	0	0	0	0	3678700	1	459838
Q9R1P1	PSB3_MOUSE	Psmb3	Proteasome subunit beta type-3	0	0	0	0	0	0	0	0	0	1	0	0	0	0	0	0	0	0	0	1	0	0	0	0	0	0	0	3614500	1	451812
A0A075B5S6	A0A075B5S6_MOUSE	Ighv3-1	Immunoglobulin heavy variable 3-1	0	0	0	0	0	0	0	0	0	1	0	0	0	0	0	0	0	0	0	1	0	0	0	0	0	0	0	3613100	1	451638
Q91ZJ5	UGPA_MOUSE	Ugp2	UTP--glucose-1-phosphate uridylyltransferase	0	3028500	0	0	0	0	0	0	1	378562	0	0	0	0	0	0	0	0	0	1	0	0	3589100	0	0	0	0	0	1	448638
P62751	RL23A_MOUSE	Rpl23a	60S ribosomal protein L23a	0	0	0	0	0	0	0	0	0	1	0	0	0	0	0	0	0	0	0	1	0	0	0	0	0	0	3568100	0	1	446012
Q62167	DDX3X_MOUSE	Ddx3x D1Pas1-rs2 Ddx3 Dead3 Erh	ATP-dependent RNA helicase DDX3X	0	0	0	0	0	0	0	0	0	1	0	0	0	0	0	0	0	0	0	1	0	0	0	0	3567900	0	0	0	1	445988
O70250	PGAM2_MOUSE	Pgam2	Phosphoglycerate mutase 2	0	0	0	0	0	0	0	0	0	1	0	0	0	0	0	0	0	0	0	1	0	0	3472400	0	0	0	0	0	1	434050
P39876	TIMP3_MOUSE	Timp3 Sun Timp-3	Metalloproteinase inhibitor 3	0	0	0	0	0	0	0	0	0	1	0	0	0	0	0	0	0	0	0	1	0	0	0	0	0	0	0	3429400	1	428675
Q9WVJ3	CBPQ_MOUSE	Cpq Hls2 Pgcp	Carboxypeptidase Q	0	0	0	0	0	0	0	0	0	1	0	0	0	0	0	0	0	0	0	1	0	0	0	0	0	0	0	3375800	1	421975
Q9CR67	TMM33_MOUSE	Tmem33 Db83	Transmembrane protein 33	0	0	0	0	0	0	0	0	0	1	0	0	0	0	0	0	0	0	0	1	0	0	0	0	0	0	0	3350000	1	418750
P34884	MIF_MOUSE	Mif	Macrophage migration inhibitory factor	0	0	0	0	0	0	0	0	0	1	0	0	0	0	0	0	0	0	0	1	0	0	0	0	0	3338400	0	0	1	417300
Q99L13	3HIDH_MOUSE	Hibadh	3-hydroxyisobutyrate dehydrogenase, mitochondrial	0	0	0	0	0	0	0	0	0	1	0	0	0	0	0	0	0	0	0	1	0	0	0	0	0	0	3311400	0	1	413925
Q9D1R9	RL34_MOUSE	Rpl34	60S ribosomal protein L34	0	0	0	0	0	0	0	0	0	1	0	0	0	0	0	0	0	0	0	1	0	0	0	0	0	3302400	0	0	1	412800
Q9JHU9	INO1_MOUSE	Isyna1 Ino1	Inositol-3-phosphate synthase 1	0	0	0	0	0	0	0	0	0	1	0	0	0	0	0	0	0	0	0	1	0	0	0	0	0	0	0	3230500	1	403812
P01872	IGHM_MOUSE	Ighm Igh-6	Immunoglobulin heavy constant mu [Cleaved into: Mu' chain	0	0	0	0	0	0	0	0	0	1	0	0	0	0	0	0	0	0	0	1	0	3119200	0	0	0	0	0	0	1	389900
A0A0U1RPX4	A0A0U1RPX4_MOUSE	Mapk3	Mitogen-activated protein kinase	0	0	0	0	0	0	0	0	0	1	0	0	0	0	0	0	0	0	0	1	0	0	0	0	0	0	0	3098000	1	387250
Q6IRU2	TPM4_MOUSE	Tpm4	Tropomyosin alpha-4 chain	0	0	0	0	0	0	0	0	0	1	0	0	0	0	0	0	0	0	0	1	0	0	0	0	0	0	0	3096000	1	387000
Q9QWR8	NAGAB_MOUSE	Naga	Alpha-N-acetylgalactosaminidase	0	0	0	0	0	0	0	0	0	1	0	0	0	0	0	0	0	0	0	1	0	0	0	0	0	0	0	3089000	1	386125
Q99JR1	SFXN1_MOUSE	Sfxn1	Sideroflexin-1	0	0	0	0	0	0	0	0	0	1	0	0	0	0	0	0	0	0	0	1	0	0	0	0	0	3051900	0	0	1	381488
E9PV04	E9PV04_MOUSE	Gm8994 Gm5576	Predicted gene 8994	0	0	0	0	0	0	0	0	0	1	0	0	0	0	0	0	0	0	0	1	0	0	0	0	0	0	0	3047500	1	380938
Q9DBL1	ACDSB_MOUSE	Acadsb	Short/branched chain specific acyl-CoA dehydrogenase, mitochondrial	0	0	0	0	0	0	0	0	0	1	0	0	0	0	0	0	0	0	0	1	0	0	0	0	0	0	0	2961100	1	370138
Q8BWY3	ERF1_MOUSE	Etf1	Eukaryotic peptide chain release factor subunit 1	0	0	0	0	0	0	0	0	0	1	0	0	0	0	0	0	0	0	0	1	0	0	0	0	0	0	0	2947200	1	368400
A0A0J9YTY0	A0A0J9YTY0_MOUSE	2011-09-01	Septin 11	0	0	0	0	0	0	0	0	0	1	0	0	0	0	0	0	0	0	0	1	0	0	0	0	0	0	0	2896000	1	362000
Q9JLJ2	AL9A1_MOUSE	Aldh9a1	4-trimethylaminobutyraldehyde dehydrogenase	0	0	0	0	0	0	0	0	0	1	0	0	0	0	0	0	0	0	0	1	0	0	0	0	0	0	0	2878400	1	359800
A0A2R8VHN2	A0A2R8VHN2_MOUSE	Mettl7a1	Methyltransferase-like 7A1	0	0	0	0	0	0	0	0	0	1	0	0	0	0	0	0	0	0	0	1	0	0	0	0	0	2877000	0	0	1	359625
Q9Z2W0	DNPEP_MOUSE	Dnpep	Aspartyl aminopeptidase	0	0	0	0	0	0	0	0	0	1	0	0	0	0	0	0	0	0	0	1	0	0	0	0	0	0	0	2869900	1	358738
P01845	LAC3_MOUSE	Iglc3	Ig lambda-3 chain C region	0	0	0	0	0	0	0	0	0	1	0	0	0	0	0	0	0	0	0	1	0	0	0	0	0	0	0	2855500	1	356938
O35295	PURB_MOUSE	Purb	Transcriptional activator protein Pur-beta	0	0	0	0	0	0	0	0	0	1	0	0	0	0	0	0	0	0	0	1	0	0	0	0	0	0	0	2791200	1	348900
Q8R0X7	SGPL1_MOUSE	Sgpl1 Spl	Sphingosine-1-phosphate lyase 1	0	0	0	0	0	0	0	0	0	1	0	0	0	0	0	0	0	0	0	1	0	0	2706400	0	0	0	0	0	1	338300
P19536	COX5B_MOUSE	Cox5b	Cytochrome c oxidase subunit 5B, mitochondrial	0	0	0	0	0	0	0	0	0	1	0	0	0	0	0	0	0	0	0	1	0	0	0	0	0	0	2702300	0	1	337788
A0A087WRP7	A0A087WRP7_MOUSE	Ly6c1	Lymphocyte antigen 6C1	0	0	0	0	0	0	0	0	0	1	0	0	0	0	0	0	0	0	0	1	0	0	0	0	0	0	2653400	0	1	331675
P12246	SAMP_MOUSE	Apcs Ptx2 Sap	Serum amyloid P-component	0	0	0	0	0	0	0	0	0	1	0	0	0	0	0	0	0	0	0	1	0	0	0	0	0	0	0	2635900	1	329488
P06684	CO5_MOUSE	C5 Hc	Complement C5	0	0	0	0	0	0	0	0	0	1	0	0	0	0	0	0	0	0	0	1	0	0	0	0	0	2620000	0	0	1	327500
Q11136	PEPD_MOUSE	Pepd Pep4	Xaa-Pro dipeptidase	0	0	0	0	0	0	0	0	0	1	0	0	0	0	0	0	0	0	0	1	0	0	0	0	0	0	0	2542400	1	317800
P46978	STT3A_MOUSE	Stt3a Itm1	Dolichyl-diphosphooligosaccharide--protein glycosyltransferase subunit STT3A	0	0	0	0	0	0	0	0	0	1	0	0	0	0	0	0	0	0	0	1	0	0	2538800	0	0	0	0	0	1	317350
Q9DBH5	LMAN2_MOUSE	Lman2	Vesicular integral-membrane protein VIP36	0	0	0	0	0	0	0	0	0	1	0	0	0	0	0	0	0	0	0	1	0	0	0	0	0	0	0	2536200	1	317025
Q9CZN7	GLYM_MOUSE	Shmt2	Serine hydroxymethyltransferase, mitochondrial	0	0	0	0	0	0	0	0	0	1	0	0	0	0	0	0	0	0	0	1	0	0	0	0	0	0	0	2480200	1	310025
H3BJY1	H3BJY1_MOUSE	Syngr2	Synaptogyrin-2	0	0	0	0	0	0	0	0	0	1	0	0	0	0	0	0	0	0	0	1	0	0	0	0	0	0	0	2441500	1	305188
O08797	O08797_MOUSE	Serpinb9 mCG_17886	SPI6	0	0	0	0	0	0	0	0	0	1	0	0	0	0	0	0	0	0	0	1	0	0	0	0	0	2437300	0	0	1	304662
Q9DBD0	ICA_MOUSE	Ica	Inhibitor of carbonic anhydrase	0	0	0	0	0	0	0	0	0	1	0	0	0	0	0	0	0	0	0	1	0	0	0	0	0	0	0	2434200	1	304275
D3Z629	D3Z629_MOUSE	Rpl9	60S ribosomal protein L9	0	0	0	0	0	0	0	0	0	1	0	0	0	0	0	0	0	0	0	1	0	0	0	2422700	0	0	0	0	1	302838
Q8CHT0	AL4A1_MOUSE	Aldh4a1	Delta-1-pyrroline-5-carboxylate dehydrogenase, mitochondrial	0	0	0	0	0	0	0	0	0	1	0	0	0	0	0	0	0	0	0	1	0	0	0	0	0	0	2420000	0	1	302500
Q61235	SNTB2_MOUSE	Sntb2 Snt2b2	Beta-2-syntrophin	0	0	0	0	0	0	0	0	0	1	0	0	0	0	0	0	0	0	0	1	0	0	0	0	0	0	0	2401100	1	300138
E9Q0W8	E9Q0W8_MOUSE	Snrpe	Small nuclear ribonucleoprotein E	0	0	0	0	0	0	0	0	0	1	0	0	0	0	0	0	0	0	0	1	0	0	0	0	0	0	0	2394900	1	299362
P99027	RLA2_MOUSE	Rplp2	60S acidic ribosomal protein P2	0	0	0	0	0	0	0	0	0	1	0	0	0	0	0	0	0	0	0	1	0	0	0	0	0	0	0	2380900	1	297612
P03976	KV2A5_MOUSE	0	Ig kappa chain V-II region 17S29.1	0	0	0	0	0	0	0	0	0	1	0	0	0	0	0	0	0	0	0	1	0	0	0	0	0	0	0	2345900	1	293238
Q9WUA2	SYFB_MOUSE	Farsb Farsl Farslb Frsb	Phenylalanine--tRNA ligase beta subunit	0	0	0	0	0	0	0	0	0	1	0	0	0	0	0	0	0	0	0	1	0	0	0	0	0	0	0	2340700	1	292588
A0A140T8N0	A0A140T8N0_MOUSE	Igkv9-120	Immunoglobulin kappa chain variable 9-120	0	0	0	0	0	0	0	0	0	1	0	0	0	0	0	0	0	0	0	1	0	0	2334200	0	0	0	0	0	1	291775
P10810	CD14_MOUSE	Cd14	Monocyte differentiation antigen CD14	0	0	0	0	0	0	0	0	0	1	0	0	0	0	0	0	0	0	0	1	0	0	0	0	0	0	0	2316900	1	289612
O70133	DHX9_MOUSE	Dhx9 Ddx9	ATP-dependent RNA helicase A	0	0	0	0	0	0	0	0	0	1	0	0	0	0	0	0	0	0	0	1	0	0	0	0	2298600	0	0	0	1	287325
O35405	PLD3_MOUSE	Pld3 Sam9	Phospholipase D3	0	0	0	0	0	0	0	0	0	1	0	0	0	0	0	0	0	0	0	1	0	0	0	0	0	0	0	2286600	1	285825
A0A0N4SVB8	A0A0N4SVB8_MOUSE	Arl8b	ADP-ribosylation factor-like protein 8B	0	0	0	0	0	0	0	0	0	1	0	0	0	0	0	0	0	0	0	1	0	0	0	0	0	0	0	2286600	1	285825
Q78XF5	OSTC_MOUSE	Ostc	Oligosaccharyltransferase complex subunit OSTC	0	0	0	0	0	0	0	0	0	1	0	0	0	0	0	0	0	0	0	1	0	0	0	0	0	0	0	2249900	1	281238
P12804	FGL2_MOUSE	Fgl2 Fiblp	Fibroleukin	0	0	0	0	0	0	0	0	0	1	0	0	0	0	0	0	0	0	0	1	0	0	0	0	0	0	0	2245800	1	280725
E9PUM5	E9PUM5_MOUSE	Gm4788	Predicted gene 4788	0	0	0	0	0	0	0	0	0	1	0	0	0	0	0	0	0	0	0	1	0	0	0	0	0	0	0	2242200	1	280275
A0A494BAX4	A0A494BAX4_MOUSE	Ergic1	Endoplasmic reticulum-Golgi intermediate compartment protein 1	0	0	0	0	0	0	0	0	0	1	0	0	0	0	0	0	0	0	0	1	0	0	0	0	0	0	0	2224700	1	278088
P32020	NLTP_MOUSE	Scp2 Scp-2	Non-specific lipid-transfer protein	0	0	0	0	0	0	0	0	0	1	0	0	0	0	0	0	0	0	0	1	0	0	0	0	0	0	0	2223900	1	277988
A8JYK8	A8JYK8_MOUSE	Ephx2	Bifunctional epoxide hydrolase 2	0	0	0	0	0	0	0	0	0	1	0	0	0	0	0	0	0	0	0	1	0	0	0	0	0	0	2217100	0	1	277138
A0A0A6YXQ0	A0A0A6YXQ0_MOUSE	Ighv8-8	Immunoglobulin heavy variable 8-8	0	0	0	0	0	0	0	0	0	1	0	0	0	0	0	0	0	0	0	1	0	0	0	0	0	0	0	2195300	1	274412
A0A3Q4L2V1	A0A3Q4L2V1_MOUSE	Cyp1b1	Cytochrome P450 1B1	0	0	0	0	0	0	0	0	0	1	0	0	0	0	0	0	0	0	0	1	0	0	0	0	2177700	0	0	0	1	272212
Q80Y86	MK15_MOUSE	Mapk15 Erk7 Erk8	Mitogen-activated protein kinase 15	0	0	0	0	0	0	0	0	0	1	0	0	0	0	0	0	0	0	0	1	0	0	0	0	0	0	0	2174900	1	271862
Q3ULD5	MCCB_MOUSE	Mccc2	Methylcrotonoyl-CoA carboxylase beta chain, mitochondrial	0	0	0	0	0	0	0	0	0	1	0	0	0	0	0	0	0	0	0	1	0	0	0	0	0	0	2165000	0	1	270625
P23116	EIF3A_MOUSE	Eif3a Csma Eif3 Eif3s10	Eukaryotic translation initiation factor 3 subunit A	0	0	0	0	0	0	0	0	0	1	0	0	0	0	0	0	0	0	0	1	0	0	0	0	0	0	2161700	0	1	270212
E9Q4K9	E9Q4K9_MOUSE	Smurf1	E3 ubiquitin-protein ligase	0	0	0	0	0	0	0	0	0	1	0	0	0	0	0	0	0	0	0	1	0	0	2159500	0	0	0	0	0	1	269938
Q8K183	PDXK_MOUSE	Pdxk Pkh	Pyridoxal kinase	0	0	0	0	0	0	0	0	0	1	0	0	0	0	0	0	0	0	0	1	0	0	0	0	0	0	2146300	0	1	268288
Q9DC51	GNAI3_MOUSE	Gnai3	Guanine nucleotide-binding protein G	0	0	0	0	0	0	0	0	0	1	0	0	0	0	0	0	0	0	0	1	0	0	0	0	0	0	0	2145700	1	268212
D3Z7C6	D3Z7C6_MOUSE	Ptges3	Prostaglandin E synthase 3	0	0	0	0	0	0	0	0	0	1	0	0	0	0	0	0	0	0	0	1	0	0	0	0	0	0	0	2145600	1	268200
A0A494B945	A0A494B945_MOUSE	Rab1b	Ras-related protein Rab-1B	0	0	0	0	0	0	0	0	0	1	0	0	0	0	0	0	0	0	0	1	0	0	2084500	0	0	0	0	0	1	260562
H3BLH2	H3BLH2_MOUSE	Sqor Sqrdl	Sulfide:quinone oxidoreductase, mitochondrial	0	0	0	0	0	0	0	0	0	1	0	0	0	0	0	0	0	0	0	1	0	0	0	0	0	0	0	2069000	1	258625
P62192	PRS4_MOUSE	Psmc1	26S proteasome regulatory subunit 4	0	0	0	0	0	0	0	0	0	1	0	0	0	0	0	0	0	0	0	1	0	0	0	0	0	0	0	2059300	1	257412
Q9Z2I8	SUCB2_MOUSE	Suclg2	Succinate--CoA ligase [GDP-forming] subunit beta, mitochondrial	0	0	0	0	0	0	0	0	0	1	0	0	0	0	0	0	0	0	0	1	0	0	0	0	0	0	2025100	0	1	253138
A0A494B9W3	A0A494B9W3_MOUSE	Fermt3	Fermitin family homolog 3	0	0	0	0	0	0	0	0	0	1	0	0	0	0	0	0	0	0	0	1	0	0	2017500	0	0	0	0	0	1	252188
A0A1L1SVK0	A0A1L1SVK0_MOUSE	Pafah1b2	Platelet-activating factor acetylhydrolase IB subunit beta	0	2184400	0	0	0	0	0	0	1	273050	0	0	0	0	0	0	0	0	0	1	0	0	0	0	0	0	2012400	0	1	251550
A2A7A7	A2A7A7_MOUSE	H6pd	GDH/6PGL endoplasmic bifunctional protein	0	0	0	0	0	0	0	0	0	1	0	0	0	0	0	0	0	0	0	1	0	0	2008200	0	0	0	0	0	1	251025
Q9EQH2	ERAP1_MOUSE	Erap1 Appils Arts1	Endoplasmic reticulum aminopeptidase 1	0	0	0	0	0	0	0	0	0	1	0	0	0	0	0	0	0	0	0	1	0	0	1963400	0	0	0	0	0	1	245425
H3BK84	H3BK84_MOUSE	Prkar2b	cAMP-dependent protein kinase type II-beta regulatory subunit	0	0	0	0	0	0	0	0	0	1	0	0	0	0	0	0	0	0	0	1	0	0	0	0	0	0	0	1941100	1	242638
E0CYW7	E0CYW7_MOUSE	Hdgf	Hepatoma-derived growth factor	0	0	0	0	0	0	0	0	0	1	0	0	0	0	0	0	0	0	0	1	0	0	0	0	0	0	0	1937000	1	242125
P84096	RHOG_MOUSE	Rhog Arhg Sid10750	Rho-related GTP-binding protein RhoG	0	0	0	0	0	0	0	0	0	1	0	0	0	0	0	0	0	0	0	1	0	0	0	0	0	0	0	1925100	1	240638
A0A3B2WBF8	A0A3B2WBF8_MOUSE	Xdh	Xanthine dehydrogenase/oxidase	0	0	0	0	0	0	0	0	0	1	0	0	0	0	0	0	0	0	0	1	0	0	0	0	0	0	1919200	0	1	239900
Q8JZQ9	EIF3B_MOUSE	Eif3b Eif3s9	Eukaryotic translation initiation factor 3 subunit B	0	0	0	0	0	0	0	0	0	1	0	0	0	0	0	0	0	0	0	1	0	0	0	0	0	1906100	0	0	1	238262
P15508	SPTB1_MOUSE	Sptb Spnb-1 Spnb1 Sptb1	Spectrin beta chain, erythrocytic	0	0	0	0	0	0	0	0	0	1	0	0	0	0	0	0	0	0	0	1	0	1900600	0	0	0	0	0	0	1	237575
E9Q5B6	E9Q5B6_MOUSE	Hnrnpd	Heterogeneous nuclear ribonucleoprotein D0	0	0	0	0	0	0	0	0	0	1	0	0	0	0	0	0	0	0	0	1	0	0	0	0	0	0	1863200	0	1	232900
E9Q6P2	E9Q6P2_MOUSE	Ppp3cb	Serine/threonine-protein phosphatase	0	0	0	0	0	0	0	0	0	1	0	0	0	0	0	0	0	0	0	1	0	0	0	0	0	0	0	1858900	1	232362
P11688	ITA5_MOUSE	Itga5	Integrin alpha-5	0	0	0	0	0	0	0	0	0	1	0	0	0	0	0	0	0	0	0	1	0	0	1857300	0	0	0	0	0	1	232162
Q78IK2	ATPMD_MOUSE	Atp5md Dapit Usmg5	ATP synthase membrane subunit DAPIT, mitochondrial	0	0	0	0	0	0	0	0	0	1	0	0	0	0	0	0	0	0	0	1	0	0	0	0	0	0	1844300	0	1	230538
Q9CQC7	NDUB4_MOUSE	Ndufb4	NADH dehydrogenase [ubiquinone] 1 beta subcomplex subunit 4	0	0	0	0	0	0	0	0	0	1	0	0	0	0	0	0	0	0	0	1	0	0	0	0	0	0	1843400	0	1	230425
A0A0U1RPK4	A0A0U1RPK4_MOUSE	Slc3a2	4F2 cell-surface antigen heavy chain	0	0	0	0	0	0	0	0	0	1	0	0	0	0	0	0	0	0	0	1	0	0	0	0	0	0	0	1834500	1	229312
A0A140T8P5	A0A140T8P5_MOUSE	Igkv8-24	Immunoglobulin kappa chain variable 8-24	0	0	0	0	0	0	0	0	0	1	0	0	0	0	0	0	0	0	0	1	0	0	0	0	0	1771200	0	0	1	221400
S4R1E5	S4R1E5_MOUSE	Gpx4	Glutathione peroxidase	0	0	0	0	0	0	0	0	0	1	0	0	0	0	0	0	0	0	0	1	0	0	0	0	0	0	1734000	0	1	216750
Q9DCH4	EIF3F_MOUSE	Eif3f Eif3s5	Eukaryotic translation initiation factor 3 subunit F	0	0	0	0	0	0	0	0	0	1	0	0	0	0	0	0	0	0	0	1	0	0	1724700	0	0	0	0	0	1	215588
Q8VCW8	ACSF2_MOUSE	Acsf2	Medium-chain acyl-CoA ligase ACSF2, mitochondrial	0	0	0	0	0	0	0	0	0	1	0	0	0	0	0	0	0	0	0	1	0	0	0	0	0	0	1693100	0	1	211638
H3BKA1	H3BKA1_MOUSE	Acaa1a	3-ketoacyl-CoA thiolase A, peroxisomal	0	0	0	0	0	0	0	0	0	1	0	0	0	0	0	0	0	0	0	1	0	0	0	0	0	0	0	1683100	1	210388
Q99LR1	ABD12_MOUSE	Abhd12	Lysophosphatidylserine lipase ABHD12	0	0	0	0	0	0	0	0	0	1	0	0	0	0	0	0	0	0	0	1	0	0	1674600	0	0	0	0	0	1	209325
P43276	H15_MOUSE	Hist1h1b H1f5	Histone H1.5	0	0	0	0	0	0	0	0	0	1	0	0	0	0	0	0	0	0	0	1	0	0	0	0	0	1645900	0	0	1	205738
Q8CGC7	SYEP_MOUSE	Eprs Qprs	Bifunctional glutamate/proline--tRNA ligase	0	0	0	0	0	0	0	0	0	1	0	0	0	0	0	0	0	0	0	1	0	0	1620800	0	0	0	0	0	1	202600
F7BDR1	F7BDR1_MOUSE	Fscn1	Fascin	0	0	0	0	0	0	0	0	0	1	0	0	0	0	0	0	0	0	0	1	0	0	1619000	0	0	0	0	0	1	202375
P01643	KV5AA_MOUSE	0	Ig kappa chain V-V region MOPC 173	0	0	0	0	0	0	0	0	0	1	0	0	0	0	0	0	0	0	0	1	0	0	0	0	0	0	0	1576600	1	197075
A0A1L1STF4	A0A1L1STF4_MOUSE	Islr	Immunoglobulin superfamily-containing leucine-rich repeat protein	0	0	0	0	0	0	0	0	0	1	0	0	0	0	0	0	0	0	0	1	0	0	0	0	0	0	0	1572700	1	196588
P61804	DAD1_MOUSE	Dad1	Dolichyl-diphosphooligosaccharide--protein glycosyltransferase subunit DAD1	0	0	0	0	0	0	0	0	0	1	0	0	0	0	0	0	0	0	0	1	0	0	0	0	0	0	0	1570800	1	196350
O70475	UGDH_MOUSE	Ugdh	UDP-glucose 6-dehydrogenase	0	0	0	0	0	0	0	0	0	1	0	0	0	0	0	0	0	0	0	1	0	0	0	0	0	0	0	1566000	1	195750
P61021	RAB5B_MOUSE	Rab5b	Ras-related protein Rab-5B	0	0	0	0	0	0	0	0	0	1	0	0	0	0	0	0	0	0	0	1	0	0	0	0	0	0	0	1554600	1	194325
P46935	NEDD4_MOUSE	Nedd4 Kiaa0093 Nedd-4 Nedd4-1 Nedd4a	E3 ubiquitin-protein ligase NEDD4	0	0	0	0	0	0	0	0	0	1	0	0	0	0	0	0	0	0	0	1	0	0	0	0	0	0	0	1543800	1	192975
D3YW98	D3YW98_MOUSE	Vps29	Vacuolar protein sorting-associated protein 29	0	0	0	0	0	0	0	0	0	1	0	0	0	0	0	0	0	0	0	1	0	0	0	0	0	0	0	1492500	1	186562
Q8C845	Q8C845_MOUSE	Efhd2	EF-hand domain-containing protein D2	0	0	0	0	0	0	0	0	0	1	0	0	0	0	0	0	0	0	0	1	0	0	0	0	0	0	0	1476700	1	184588
Q5M8M8	Q5M8M8_MOUSE	Rpl29 mCG_19505	60S ribosomal protein L29	0	0	0	0	0	0	0	0	0	1	0	0	0	0	0	0	0	0	0	1	0	0	0	0	0	0	0	1463700	1	182962
G3UZZ3	G3UZZ3_MOUSE	Dnm2	Dynamin-2	0	0	0	0	0	0	0	0	0	1	0	0	0	0	0	0	0	0	0	1	0	0	1456800	0	0	0	0	0	1	182100
Q6ZWZ7	Q6ZWZ7_MOUSE	Rpl17 mCG_123291 mCG_50776	60S ribosomal protein L17	0	0	0	0	0	0	0	0	0	1	0	0	0	0	0	0	0	0	0	1	0	0	0	0	0	1439400	0	0	1	179925
A2AC29	A2AC29_MOUSE	Ebp	3-beta-hydroxysteroid-Delta	0	0	0	0	0	0	0	0	0	1	0	0	0	0	0	0	0	0	0	1	0	0	0	0	0	0	0	1424500	1	178062
A0A2I3BRN5	A0A2I3BRN5_MOUSE	Fam49b	Protein FAM49B	0	0	0	0	0	0	0	0	0	1	0	0	0	0	0	0	0	0	0	1	0	0	0	0	0	0	0	1424200	1	178025
Q9R233	TPSN_MOUSE	Tapbp Tapa	Tapasin	0	0	0	0	0	0	0	0	0	1	0	0	0	0	0	0	0	0	0	1	0	0	1417800	0	0	0	0	0	1	177225
E9Q006	E9Q006_MOUSE	Arl1	ADP-ribosylation factor-like protein 1	0	0	0	0	0	0	0	0	0	1	0	0	0	0	0	0	0	0	0	1	0	0	0	0	1416300	0	0	0	1	177038
Q6NZD2	Q6NZD2_MOUSE	Snx1	Sorting nexin 1	0	0	0	0	0	0	0	0	0	1	0	0	0	0	0	0	0	0	0	1	0	0	0	0	0	0	0	1414600	1	176825
Q9D1M0	SEC13_MOUSE	Sec13 Sec13l1	Protein SEC13 homolog	0	0	0	0	0	0	0	0	0	1	0	0	0	0	0	0	0	0	0	1	0	0	0	0	0	0	0	1410800	1	176350
S4R2A9	S4R2A9_MOUSE	Sec31a	Protein transport protein Sec31A	0	0	0	0	0	0	0	0	0	1	0	0	0	0	0	0	0	0	0	1	0	0	0	0	1407000	0	0	0	1	175875
Q9D0I9	SYRC_MOUSE	Rars	Arginine--tRNA ligase, cytoplasmic	0	0	0	0	0	0	0	0	0	1	0	0	0	0	0	0	0	0	0	1	0	0	0	0	0	0	0	1355700	1	169462
P11152	LIPL_MOUSE	Lpl	Lipoprotein lipase	0	0	0	0	0	0	0	0	0	1	0	0	0	0	0	0	0	0	0	1	1345600	0	0	0	0	0	0	0	1	168200
B1AWE0	B1AWE0_MOUSE	Clta	Clathrin light chain	0	0	0	0	0	0	0	0	0	1	0	0	0	0	0	0	0	0	0	1	1334300	0	0	0	0	0	0	0	1	166788
Q8BPI2	Q8BPI2_MOUSE	Tmed2	Transmembrane emp24 domain-containing protein 2	0	0	0	0	0	0	0	0	0	1	0	0	0	0	0	0	0	0	0	1	1319500	0	0	0	0	0	0	0	1	164938
Q8VEB4	PAG15_MOUSE	Pla2g15 Lypla3	Group XV phospholipase A2	0	0	0	0	0	0	0	0	0	1	0	0	0	0	0	0	0	0	0	1	0	0	0	0	0	0	0	1269500	1	158688
Q9CXY6	ILF2_MOUSE	Ilf2 Nf45	Interleukin enhancer-binding factor 2	0	0	0	0	0	0	0	0	0	1	0	0	0	0	0	0	0	0	0	1	0	0	0	0	0	0	0	1262000	1	157750
P32067	LA_MOUSE	Ssb Ss-b	Lupus La protein homolog	0	0	0	0	0	0	0	0	0	1	0	0	0	0	0	0	0	0	0	1	0	0	1217800	0	0	0	0	0	1	152225
A0A140T8M3	A0A140T8M3_MOUSE	Igkv8-30	Immunoglobulin kappa chain variable 8-30	0	0	0	0	0	0	0	0	0	1	0	0	0	0	0	0	0	0	0	1	0	0	0	0	0	0	1213600	0	1	151700
O54984	ASNA_MOUSE	Asna1 Arsa	ATPase Asna1	0	0	0	0	0	0	0	0	0	1	0	0	0	0	0	0	0	0	0	1	0	0	0	0	0	0	1211000	0	1	151375
Q3UDS7	Q3UDS7_MOUSE	Adpgk	ADP-dependent glucokinase	0	0	0	0	0	0	0	0	0	1	0	0	0	0	0	0	0	0	0	1	0	0	0	0	0	1199900	0	0	1	149988
Q9D819	IPYR_MOUSE	Ppa1 Pp Pyp	Inorganic pyrophosphatase	0	0	0	0	0	0	0	0	0	1	0	0	0	0	0	0	0	0	0	1	0	0	0	0	0	1193300	0	0	1	149162
F8WGG5	F8WGG5_MOUSE	Pitpna	Phosphatidylinositol transfer protein alpha isoform	0	0	0	0	0	0	0	0	0	1	0	0	0	0	0	0	0	0	0	1	0	0	1175500	0	0	0	0	0	1	146938
A2AM65	A2AM65_MOUSE	Hp1bp3	Heterochromatin protein 1-binding protein 3	0	0	0	0	0	0	0	0	0	1	0	0	0	0	0	0	0	0	0	1	0	0	0	0	0	0	0	1174300	1	146788
A0A0A6YX05	A0A0A6YX05_MOUSE	Atp1b1	Sodium/potassium-transporting ATPase subunit beta	0	0	0	0	0	0	0	0	0	1	0	0	0	0	0	0	0	0	0	1	0	0	0	0	0	0	0	1155400	1	144425
A2AGN7	A2AGN7_MOUSE	Psmc3	26S proteasome regulatory subunit 6A	0	0	0	0	0	0	0	0	0	1	0	0	0	0	0	0	0	0	0	1	0	0	0	0	0	0	1133200	0	1	141650
P51912	AAAT_MOUSE	Slc1a5 Aaat Asct2 Slc1a7	Neutral amino acid transporter B	0	0	0	0	0	0	0	0	0	1	0	0	0	0	0	0	0	0	0	1	0	0	1118800	0	0	0	0	0	1	139850
Q61247	A2AP_MOUSE	Serpinf2 Pli	Alpha-2-antiplasmin	0	0	0	0	0	0	0	0	0	1	0	0	0	0	0	0	0	0	0	1	0	0	0	0	0	0	0	1107200	1	138400
A0A0N4SVZ3	A0A0N4SVZ3_MOUSE	4922502D21Rik	RIKEN cDNA 4922502D21 gene	0	0	0	0	0	0	0	0	0	1	0	0	0	0	0	0	0	0	0	1	0	0	0	0	0	0	0	1083700	1	135462
F8WHM5	F8WHM5_MOUSE	Glg1	Golgi apparatus protein 1	0	0	0	0	0	0	0	0	0	1	0	0	0	0	0	0	0	0	0	1	0	0	0	0	1079800	0	0	0	1	134975
A0A087WSE4	A0A087WSE4_MOUSE	Tardbp	TAR DNA-binding protein 43	0	0	0	0	0	0	0	0	0	1	0	0	0	0	0	0	0	0	0	1	0	0	0	0	0	0	0	1069800	1	133725
Q8K1K2	Q8K1K2_MOUSE	Psmc5 mCG_3214	26S proteasome regulatory subunit 8	0	0	0	0	0	0	0	0	0	1	0	0	0	0	0	0	0	0	0	1	0	0	0	0	0	0	0	1061200	1	132650
F6TBV1	F6TBV1_MOUSE	Magt1	Magnesium transporter protein 1	0	0	0	0	0	0	0	0	0	1	0	0	0	0	0	0	0	0	0	1	0	0	0	0	0	1050000	0	0	1	131250
P14901	HMOX1_MOUSE	Hmox1	Heme oxygenase 1	0	0	0	0	0	0	0	0	0	1	0	0	0	0	0	0	0	0	0	1	0	0	0	0	0	0	1048000	0	1	131000
Q3TXS7	PSMD1_MOUSE	Psmd1	26S proteasome non-ATPase regulatory subunit 1	0	0	0	0	0	0	0	0	0	1	0	0	0	0	0	0	0	0	0	1	0	0	0	0	0	1032800	0	0	1	129100
D3YWF6	D3YWF6_MOUSE	Otub1	Ubiquitin thioesterase OTUB1	0	0	0	0	0	0	0	0	0	1	0	0	0	0	0	0	0	0	0	1	0	0	0	0	987660	0	0	0	1	123458
A2AAA9	A2AAA9_MOUSE	Mrc2	C-type mannose receptor 2	0	0	0	0	0	0	0	0	0	1	0	0	0	0	0	0	0	0	0	1	0	0	0	0	0	0	982490	0	1	122811
Q06138	CAB39_MOUSE	Cab39 Mo25	Calcium-binding protein 39	0	0	0	0	0	0	0	0	0	1	0	0	0	0	0	0	0	0	0	1	0	0	0	0	0	0	0	969210	1	121151
P35282	RAB21_MOUSE	Rab21	Ras-related protein Rab-21	0	0	0	0	0	0	0	0	0	1	0	0	0	0	0	0	0	0	0	1	0	0	0	0	0	0	0	960960	1	120120
O88200	CLC11_MOUSE	Clec11a Scgf	C-type lectin domain family 11 member A	0	0	0	0	0	0	0	0	0	1	0	0	0	0	0	0	0	0	0	1	0	0	0	0	0	0	0	940670	1	117584
B7ZDE0	B7ZDE0_MOUSE	Ptpa Ppp2r4	Serine/threonine-protein phosphatase 2A activator	0	0	0	0	0	0	0	0	0	1	0	0	0	0	0	0	0	0	0	1	0	0	0	0	0	0	0	925500	1	115688
A0A1L1SSJ7	A0A1L1SSJ7_MOUSE	Glb1	Beta-galactosidase	0	0	0	0	0	0	0	0	0	1	0	0	0	0	0	0	0	0	0	1	0	0	0	0	0	0	0	883430	1	110429
A0A2R8VHX6	A0A2R8VHX6_MOUSE	Csad	Cysteine sulfinic acid decarboxylase	0	0	0	0	0	0	0	0	0	1	0	0	0	0	0	0	0	0	0	1	0	0	862940	0	0	0	0	0	1	107868
Q9CPU4	MGST3_MOUSE	Mgst3	Microsomal glutathione S-transferase 3	0	0	0	0	0	0	0	0	0	1	0	0	0	0	0	0	0	0	0	1	0	0	0	0	0	0	0	839850	1	104981
E0CY49	E0CY49_MOUSE	Asl	Argininosuccinate lyase	0	0	0	0	0	0	0	0	0	1	0	0	0	0	0	0	0	0	0	1	0	0	0	0	0	0	723770	0	1	90471.2
Q99MN9	PCCB_MOUSE	Pccb	Propionyl-CoA carboxylase beta chain, mitochondrial	0	0	0	0	0	0	0	0	0	1	0	0	0	0	0	0	0	0	0	1	0	0	0	0	0	0	722630	0	1	90328.8
P02469	LAMB1_MOUSE	Lamb1 Lamb-1 Lamb1-1	Laminin subunit beta-1	0	0	0	0	0	0	0	0	0	1	0	0	0	0	0	0	0	0	0	1	0	0	0	0	0	680730	0	0	1	85091.2
E0CYU5	E0CYU5_MOUSE	Mat2b	Methionine adenosyltransferase 2 subunit beta	0	0	0	0	0	0	0	0	0	1	0	0	0	0	0	0	0	0	0	1	0	0	0	0	0	0	0	662250	1	82781.2
A0A075B5Q3	A0A075B5Q3_MOUSE	Ighv2-5	Immunoglobulin heavy variable 2-5	0	0	0	0	0	0	0	0	0	1	0	0	0	0	0	0	0	0	0	1	0	0	0	0	0	654330	0	0	1	81791.2
A0A0R4J1F6	A0A0R4J1F6_MOUSE	Uap1	UDP-N-acetylhexosamine pyrophosphorylase	0	0	0	0	0	0	0	0	0	1	0	0	0	0	0	0	0	0	0	1	0	0	0	0	0	0	0	642690	1	80336.2
A0A0A0MQ70	A0A0A0MQ70_MOUSE	Slc25a35	Solute carrier family 25 member 35	0	0	0	0	0	0	0	0	0	1	0	0	0	0	0	0	0	0	0	1	0	0	0	0	0	0	640050	0	1	80006.2
Q9CR26	VTA1_MOUSE	Vta1	Vacuolar protein sorting-associated protein VTA1 homolog	0	0	0	0	0	0	0	0	0	1	0	0	0	0	0	0	0	0	0	1	0	0	0	0	0	0	0	596900	1	74612.5
Q8BND5	QSOX1_MOUSE	Qsox1 Qscn6 Sox	Sulfhydryl oxidase 1	0	0	0	0	0	0	0	0	0	1	0	0	0	0	0	0	0	0	0	1	0	0	0	0	0	0	0	591230	1	73903.8
E9PWE9	E9PWE9_MOUSE	Syk	Tyrosine-protein kinase	0	0	0	0	0	0	0	0	0	1	0	0	0	0	0	0	0	0	0	1	0	0	0	0	0	0	0	569260	1	71157.5
Q9QYB5	ADDG_MOUSE	Add3 Addl	Gamma-adducin	0	0	0	0	0	0	0	0	0	1	0	0	0	0	0	0	0	0	0	1	0	0	499760	0	0	0	0	0	1	62470
A2AG41	A2AG41_MOUSE	Stoml2	Stomatin-like protein 2, mitochondrial	0	0	0	0	0	0	0	0	0	1	0	0	0	0	0	0	0	0	0	1	0	0	0	0	0	0	481520	0	1	60190
G3V011	G3V011_MOUSE	Myo1f	Unconventional myosin-If	0	0	0	0	0	0	0	0	0	1	0	0	0	0	0	0	0	0	0	1	0	0	0	0	0	0	465760	0	1	58220
F6QA74	F6QA74_MOUSE	Apex1	DNA-	0	0	0	0	0	0	0	0	0	1	0	0	0	0	0	0	0	0	0	1	0	0	0	0	0	0	335120	0	1	41890
P54869	HMCS2_MOUSE	Hmgcs2	Hydroxymethylglutaryl-CoA synthase, mitochondrial	0	0	0	0	0	0	0	0	0	1	0	0	0	0	0	0	0	0	0	1	0	0	220400	0	0	0	0	0	1	27550
Q8R429	AT2A1_MOUSE	Atp2a1	Sarcoplasmic/endoplasmic reticulum calcium ATPase 1	0	0	9785000	88256000	0	64487000	6480000	29758000	5	24845750	0	0	0	7693500	0	0	0	0	1	961688	119130000	0	9086900	15946000	0	0	0	0	3	1.80204e+07
Q9CPX4	Q9CPX4_MOUSE	Ftl1 Ftl1-ps1 mCG_17237	Ferritin	0	13967000	0	0	14553000	10264000	11489000	8970300	5	7.40541e+06	5299100	9221500	11261000	16962000	0	0	11711000	10243000	6	8087200	107230000	89982000	181330000	97226000	43341000	64386000	100430000	68693000	8	94077250
B7ZNH7	B7ZNH7_MOUSE	Col14a1 mCG_11867	Collagen alpha-1	0	0	0	0	0	0	0	0	0	1	0	0	0	0	0	0	0	16049000	1	2006125	27009000	20547000	20324000	14542000	23278000	22435000	45236000	0	7	21671375
P05201	AATC_MOUSE	Got1	Aspartate aminotransferase, cytoplasmic	0	0	0	0	0	0	0	0	0	1	0	0	0	2577100	0	0	0	0	1	322138	0	0	6597500	0	5727400	5091600	4806800	5244700	5	3433500
P09528	FRIH_MOUSE	Fth1 Fth	Ferritin heavy chain	0	0	0	0	0	0	0	0	0	1	8313000	10965000	0	8443500	0	0	0	0	3	3.46519e+06	36151000	37220000	55087000	36502000	32098000	22735000	27886000	29525000	8	34650500
E9Q414	APOB_MOUSE	Apob	Apolipoprotein B-100	0	0	0	0	0	0	0	0	0	1	28124000	18920000	12806000	10192000	0	6440600	14411000	10303000	7	12649575	117030000	116140000	347329984	77406000	101630000	94356000	28942000	80387000	8	120402623
P80317	TCPZ_MOUSE	Cct6a Cct6 Cctz Cctz1	T-complex protein 1 subunit zeta	0	4278800	0	0	0	0	0	0	1	534850	4606200	0	0	0	0	0	0	0	1	575775	5175000	5334600	4960300	5593500	5180100	4997700	5113100	6209300	8	5320450
A0A140T8M5	A0A140T8M5_MOUSE	Igkv6-15	Immunoglobulin kappa variable 6-15	0	0	0	0	0	0	0	0	0	1	0	0	0	5723400	0	0	0	0	1	715425	5044400	7932500	5621000	9030700	0	7509900	6618000	9065500	7	6352750
E9QK82	E9QK82_MOUSE	Mpz	Myelin protein P0	16862000	140110000	14643000	0	33530000	46099000	0	0	5	31405500	0	0	0	0	0	0	30099000	6252600	2	4543950	0	0	249100000	23480000	0	0	16052000	0	3	36079000
Q9JKR6	HYOU1_MOUSE	Hyou1 Grp170	Hypoxia up-regulated protein 1	0	2250300	0	0	0	0	0	0	1	281288	0	1724400	0	0	0	0	0	0	1	215550	0	0	3064300	0	3670100	3218800	2331100	0	4	1.53554e+06
P62242	RS8_MOUSE	Rps8	40S ribosomal protein S8	0	0	0	0	0	0	0	0	0	1	0	7528300	0	0	0	0	0	0	1	941038	7910500	0	8447800	0	8571300	8943200	8263000	11116000	6	6656475
A2AMW0	A2AMW0_MOUSE	Capzb mCG_122335	F-actin-capping protein subunit beta	0	10341000	11661000	0	0	9543500	0	0	3	3.94319e+06	0	0	0	0	0	0	0	8537300	1	1.06716e+06	12448000	0	13347000	0	11076000	0	10457000	11765000	5	7386625
Q00623	APOA1_MOUSE	Apoa1	Apolipoprotein A-I	0	0	0	0	0	6334900	0	0	1	791862	13888000	6711000	0	14222000	0	0	0	0	3	4352625	51890000	24855000	42361000	0	27148000	47588000	25107000	20205000	7	29894250
Q07076	ANXA7_MOUSE	Anxa7 Anx7	Annexin A7	0	0	0	6397300	0	0	0	0	1	799662	0	0	0	0	0	0	4768500	0	1	596062	0	0	4097100	8015100	0	6018600	4565400	6889800	5	3698250
Q8BFR5	EFTU_MOUSE	Tufm	Elongation factor Tu, mitochondrial	0	0	0	0	0	0	0	0	0	1	0	0	0	6387900	0	0	0	0	1	798488	0	6343500	4796600	0	7113500	6853800	7143600	6701300	6	4.86904e+06
H3BLL4	H3BLL4_MOUSE	Hnrnpk	Heterogeneous nuclear ribonucleoprotein K	6620000	0	8983700	0	0	0	0	0	2	1.95046e+06	6747900	3992100	0	4674300	0	0	0	0	3	1.92679e+06	10960000	8668500	8890700	14573000	8467000	10015000	10015000	13938000	8	10690900
P01646	KV5AD_MOUSE	0	Ig kappa chain V-V region HP 123E6	0	0	0	0	0	0	0	0	0	1	0	9513900	0	0	0	0	0	0	1	1.18924e+06	0	13302000	0	0	0	12638000	10606000	15667000	4	6526625
P10605	CATB_MOUSE	Ctsb	Cathepsin B	0	0	0	0	0	0	0	0	0	1	0	10244000	0	9213900	0	0	0	0	2	2.43224e+06	13077000	8525400	16861000	12148000	13976000	12359000	14645000	14419000	8	13251300
E9PZ00	E9PZ00_MOUSE	Psap	Prosaposin	0	0	0	0	0	0	0	0	0	1	11096000	0	0	0	0	0	0	0	1	1387000	13217000	0	13610000	0	0	10546000	11731000	10541000	5	7455625
Q9CQI6	COTL1_MOUSE	Cotl1 Clp	Coactosin-like protein	0	0	0	0	0	0	0	0	0	1	10041000	9022900	0	0	0	0	0	0	2	2.38299e+06	13749000	10096000	13642000	14953000	14105000	10560000	10340000	13689000	8	12641750
Q9D0F9	PGM1_MOUSE	Pgm1 Pgm2	Phosphoglucomutase-1	0	8475700	0	14578000	0	8475000	13465000	17119000	5	7.76409e+06	0	7489600	0	0	0	0	0	0	1	936200	6427800	0	10943000	0	8459900	6411100	6472700	0	5	4.83931e+06
P62908	RS3_MOUSE	Rps3	40S ribosomal protein S3	0	0	0	0	0	8695000	0	0	1	1086875	0	0	0	6229900	0	0	9304800	0	2	1.94184e+06	11721000	7739600	10361000	15403000	0	10561000	8838800	13684000	7	9788550
P61750	ARF4_MOUSE	Arf4	ADP-ribosylation factor 4	0	0	0	10608000	10166000	0	0	0	2	2596750	0	0	0	12572000	0	0	0	0	1	1571500	0	0	0	16255000	14177000	0	10071000	19897000	4	7550000
E9PX70	E9PX70_MOUSE	Col12a1	Collagen alpha-1	0	0	0	0	0	0	0	0	0	1	0	0	0	0	0	0	0	7614400	1	951800	0	10162000	8110400	0	0	8513700	7862900	0	4	4331125
P62814	VATB2_MOUSE	Atp6v1b2 Atp6b2 Vat2	V-type proton ATPase subunit B, brain isoform	0	0	0	0	0	0	0	0	0	1	0	7616800	0	0	0	0	6038100	0	2	1.70686e+06	8491300	0	8824700	8846500	8339800	7825500	8601300	7831300	7	7345050
P20918	PLMN_MOUSE	Plg	Plasminogen	0	0	0	0	0	0	0	0	0	1	10906000	16379000	9150700	0	0	0	0	0	3	4.55446e+06	22672000	16007000	36113000	17142000	13775000	22229000	12168000	16100000	8	19525750
Q9CZX8	RS19_MOUSE	Rps19	40S ribosomal protein S19	0	0	0	0	0	0	0	0	0	1	0	0	0	8657200	0	0	0	0	1	1082150	0	0	0	0	7947300	7818700	8377600	11307000	4	4431325
P24270	CATA_MOUSE	Cat Cas-1 Cas1	Catalase	0	0	0	0	0	0	0	0	0	1	0	0	0	7496400	0	0	0	0	1	937050	0	0	10419000	0	0	7422300	5757400	6876000	4	3.80934e+06
O35737	HNRH1_MOUSE	Hnrnph1 Hnrph Hnrph1	Heterogeneous nuclear ribonucleoprotein H	0	1921200	0	0	0	0	0	0	1	240150	2711200	1847400	0	2250300	0	0	0	2588500	4	1174675	6795500	5363200	2722300	5486500	5277700	4100100	3623900	4315700	8	4.71061e+06
A0A2I3BQH3	A0A2I3BQH3_MOUSE	Hnrnpc	Heterogeneous nuclear ribonucleoproteins C1/C2	0	0	0	0	0	0	0	0	0	1	9043900	0	0	0	0	0	0	0	1	1.13049e+06	7439900	0	6426100	13235000	0	0	0	9015900	4	4.51461e+06
G3X8T9	G3X8T9_MOUSE	Serpina3n mCG_3346	Serine	0	0	0	0	0	0	0	0	0	1	0	0	0	0	0	0	10874000	0	1	1359250	11407000	0	0	0	0	9444900	12923000	9052100	4	5353375
Q91VI7	RINI_MOUSE	Rnh1 Rnh	Ribonuclease inhibitor	0	0	0	0	0	8682200	0	0	1	1085275	0	10464000	0	0	0	0	0	9009000	2	2434125	10562000	7387900	9880600	10004000	10047000	8400200	8614000	10102000	8	9.37471e+06
P61358	RL27_MOUSE	Rpl27	60S ribosomal protein L27	0	0	0	0	0	0	0	0	0	1	0	0	0	0	0	0	0	6212400	1	776550	0	0	0	0	7143100	5115700	5305400	6048000	4	2951525
E9Q133	E9Q133_MOUSE	Cct3	T-complex protein 1 subunit gamma	0	7316200	0	0	0	0	0	0	1	914525	0	8826400	0	0	0	0	0	0	1	1103300	8465500	0	7732000	0	0	7028200	0	9783300	4	4126125
Q923D2	BLVRB_MOUSE	Blvrb	Flavin reductase	0	0	0	0	0	0	0	0	0	1	0	8485100	0	0	0	0	8822300	0	2	2163425	6934200	10171000	14273000	10476000	10600000	0	11233000	0	6	7960900
P11404	FABPH_MOUSE	Fabp3 Fabph1	Fatty acid-binding protein, heart	9426500	6268000	0	0	0	0	0	0	2	1.96181e+06	0	5214200	0	0	0	0	0	0	1	651775	0	0	0	0	4476000	8212700	6453800	0	3	2.39281e+06
Q8CGN5	PLIN1_MOUSE	Plin1 Peri Plin	Perilipin-1	0	8651100	0	0	0	0	0	0	1	1.08139e+06	0	0	0	13645000	0	0	0	0	1	1705625	0	0	0	0	0	35201000	14611000	0	2	6226500
P60335	PCBP1_MOUSE	Pcbp1	Poly	0	0	0	0	0	0	0	0	0	1	0	0	0	9764000	0	0	0	0	1	1220500	0	0	0	0	0	9765900	9926800	12506000	3	4.02484e+06
O70503	DHB12_MOUSE	Hsd17b12 Kik1	Very-long-chain 3-oxoacyl-CoA reductase	0	0	0	0	0	0	0	0	0	1	0	0	0	4753100	0	0	0	0	1	594138	0	0	0	0	0	4596500	6116300	4825400	3	1942275
P08905	LYZ2_MOUSE	Lyz2 Lyz Lyzs	Lysozyme C-2	0	0	0	0	0	0	0	0	0	1	5863800	0	0	0	0	0	4401100	0	2	1.28311e+06	11170000	0	0	0	0	8042400	6982800	6958900	4	4.14426e+06
Q3UXJ2	Q3UXJ2_MOUSE	Tgfbi	Transforming growth factor-beta-induced protein ig-h3	0	0	0	0	0	0	0	0	0	1	15471000	15307000	0	9372900	17837000	14530000	12907000	18132000	7	1.29446e+07	21694000	20605000	44277000	24065000	30665000	27398000	36298000	120430000	8	40679000
D3YTY9	D3YTY9_MOUSE	Kng1	Kininogen-1	8238300	6895300	0	6603800	0	6484200	7393500	7183100	6	5349775	5067400	7161200	0	0	0	0	0	0	2	1528575	0	0	7551200	0	6812300	8768500	0	14622000	4	4719250
P13634	CAH1_MOUSE	Ca1 Car1	Carbonic anhydrase 1	0	7413400	0	0	0	0	0	0	1	926675	0	0	0	0	0	0	9291200	0	1	1161400	0	9517000	12994000	0	0	0	5587100	0	3	3.51226e+06
Q543K9	Q543K9_MOUSE	Pnp	Purine nucleoside phosphorylase	0	8275600	9249200	6997900	9402600	0	0	0	4	4.24066e+06	9005400	4517000	8500500	0	0	0	8320000	0	4	3.79286e+06	8255600	9243200	10090000	14522000	10382000	10416000	9955100	13355000	8	1.07774e+07
P47911	RL6_MOUSE	Rpl6	60S ribosomal protein L6	0	0	8451800	0	0	0	0	0	1	1056475	11758000	9299600	0	8255200	0	0	9697200	0	4	4876250	9087600	0	14108000	20930000	15845000	13388000	12800000	23512000	7	13708825
P50247	SAHH_MOUSE	Ahcy	Adenosylhomocysteinase	0	0	0	0	0	0	0	0	0	1	0	0	0	0	0	0	4020700	0	1	502588	0	0	5547000	0	0	0	0	5549800	2	1387100
P80316	TCPE_MOUSE	Cct5 Ccte Kiaa0098	T-complex protein 1 subunit epsilon	0	0	0	0	0	0	0	0	0	1	0	0	0	3938200	0	0	4166700	0	2	1.01311e+06	0	0	0	0	5499200	5283600	4663000	6909200	4	2794375
P21614	VTDB_MOUSE	Gc	Vitamin D-binding protein	0	0	0	0	0	0	0	0	0	1	10491000	11683000	7380800	8705300	0	0	14180000	0	5	6.55501e+06	15762000	11019000	31689000	0	17081000	19044000	14368000	32757000	7	17715000
A0A0R4J1Y7	A0A0R4J1Y7_MOUSE	Txndc5	Thioredoxin domain-containing protein 5	0	5111500	0	0	0	0	0	0	1	638938	0	4916600	0	4437400	0	0	3901100	0	3	1.65689e+06	4340200	0	6444000	0	6278100	6129800	4089400	8455000	6	4.46706e+06
Q61233	PLSL_MOUSE	Lcp1 Pls2	Plastin-2	0	0	0	0	0	0	0	0	0	1	26188000	17228000	13701000	19041000	0	21982000	15073000	19844000	7	16632125	45801000	30404000	29790000	42998000	44287000	47926000	50597000	61575000	8	44172250
P14869	RLA0_MOUSE	Rplp0 Arbp	60S acidic ribosomal protein P0	0	0	0	0	0	7599000	0	0	1	949875	13060000	9919700	8378300	0	0	0	12621000	10266000	5	6780625	15572000	16604000	16262000	21115000	15554000	19638000	15842000	20757000	8	17668000
E9Q5L2	E9Q5L2_MOUSE	Itih4	Inter alpha-trypsin inhibitor, heavy chain 4	0	0	0	0	0	0	0	0	0	1	12728000	0	0	0	0	0	14003000	11553000	3	4785500	15035000	14866000	9432500	0	12111000	13060000	15856000	18496000	7	1.23571e+07
O89023	TPP1_MOUSE	Tpp1 Cln2	Tripeptidyl-peptidase 1	0	0	0	0	0	0	0	0	0	1	0	11748000	0	9415000	0	0	7138400	8782500	4	4.63549e+06	11237000	7371800	17641000	10891000	10662000	10052000	10922000	16684000	8	11932600
P32261	ANT3_MOUSE	Serpinc1 At3	Antithrombin-III	13622000	14410000	18705000	12482000	17989000	11210000	0	9514100	7	1.22415e+07	9067800	11335000	7503500	11416000	0	0	10519000	0	5	6.23016e+06	17476000	12511000	16106000	16853000	12154000	17043000	14499000	19504000	8	15768250
Q00897	A1AT4_MOUSE	Serpina1d Dom4 Spi1-4	Alpha-1-antitrypsin 1-4	28703000	31599000	35374000	32720000	38393000	21004000	26757000	26843000	8	30174125	28424000	33694000	25820000	23509000	31008000	0	0	0	5	17806875	33242000	44184000	55200000	44528000	50064000	46604000	30751000	52500000	8	44634125
F6QYF8	F6QYF8_MOUSE	Npepps	Aminopeptidase	0	0	0	0	0	0	0	0	0	1	2383000	0	0	0	0	0	0	0	1	297875	0	0	0	0	3372400	2542300	0	0	2	739338
A0A075B5J9	A0A075B5J9_MOUSE	Igkv17-127	Immunoglobulin kappa variable 17-127	0	0	0	0	0	0	0	0	0	1	0	0	0	0	0	0	0	59890000	1	7486250	0	0	0	0	0	0	0	147400000	1	18425000
Q8BT60	CPNE3_MOUSE	Cpne3 Kiaa0636	Copine-3	6515200	6415600	0	7507200	0	0	4990900	7740800	5	4.14621e+06	6226000	0	0	0	0	0	0	0	1	778250	0	0	0	0	6653500	0	0	8391600	2	1.88064e+06
Q9R118	HTRA1_MOUSE	Htra1 Htra Prss11	Serine protease HTRA1	8026100	0	8243500	0	0	0	0	0	2	2033700	11422000	13459000	8541700	10280000	0	0	7242500	11130000	6	7759400	11089000	19231000	17830000	22830000	14066000	12269000	9070600	43384000	8	18721200
Q9QXS1	PLEC_MOUSE	Plec Plec1	Plectin	0	0	0	0	0	0	0	0	0	1	7717800	6189500	0	6833000	0	0	0	6209200	4	3.36869e+06	7988100	9194300	6740800	9472800	7010000	8360300	10392000	5392400	8	8.06884e+06
E9QMK3	E9QMK3_MOUSE	Vcan	Versican core protein	0	0	0	0	14391000	0	0	0	1	1798875	0	0	7985000	0	0	5837000	0	0	2	1727750	4489100	0	7047700	0	0	5066700	6800400	9453800	5	4.10721e+06
P97449	AMPN_MOUSE	Anpep Lap-1 Lap1	Aminopeptidase N	0	15487000	0	0	0	4194400	0	0	2	2460175	27788000	21636000	5246600	17566000	0	0	12505000	18976000	6	12964700	29296000	31558000	43163000	33367000	38817000	34758000	33984000	0	7	30617875
Q8VDM4	PSMD2_MOUSE	Psmd2	26S proteasome non-ATPase regulatory subunit 2	0	0	0	0	0	0	0	0	0	1	0	0	0	4256800	0	0	0	0	1	532100	0	0	4641800	0	0	0	0	5367200	2	1251125
A2BIM8	MUP18_MOUSE	Mup18 Mup16	Major urinary protein 18	6282800	0	6526600	6476300	7652600	8902700	0	0	5	4480125	6458100	0	5854700	13115000	0	0	0	0	3	3178475	9566200	0	8638600	10848000	9724100	15161000	5642100	0	6	7447500
Q9CR57	RL14_MOUSE	Rpl14	60S ribosomal protein L14	0	5424900	9433900	0	7603700	3971700	0	0	4	3304275	0	7376500	0	7737400	0	0	5329600	6619700	4	3382900	7673200	0	8241800	10518000	10853000	7569800	6731200	11810000	7	7924625
P09103	PDIA1_MOUSE	P4hb Pdia1	Protein disulfide-isomerase	11103000	16722000	0	8949100	9801000	13979000	0	0	5	7.56926e+06	33995000	22152000	12947000	19673000	13346000	14499000	18833000	15517000	8	18870250	52983000	31727000	49087000	33271000	28875000	40045000	41280000	76206000	8	44184250
P14733	LMNB1_MOUSE	Lmnb1	Lamin-B1	0	0	0	0	0	9494300	0	0	1	1.18679e+06	0	8588000	8432700	6133500	0	0	5500800	0	4	3581875	6550500	10825000	9670500	0	9695800	9224500	9300700	11333000	7	8325000
P67778	PHB_MOUSE	Phb	Prohibitin	0	0	0	0	0	9507800	0	0	1	1188475	10163000	0	10732000	13568000	0	0	12511000	0	4	5871750	9958700	11299000	13177000	9090100	13753000	18983000	22201000	10066000	8	13565975
Q8BP67	RL24_MOUSE	Rpl24	60S ribosomal protein L24	0	0	0	0	0	0	0	0	0	1	0	0	0	0	0	0	2968800	0	1	371100	0	0	0	0	0	0	0	6832500	1	854062
P62267	RS23_MOUSE	Rps23	40S ribosomal protein S23	0	0	0	0	0	0	0	0	0	1	0	0	0	5214300	0	0	0	0	1	651788	0	0	0	0	5159200	0	0	6772800	2	1491500
G3X9T8	G3X9T8_MOUSE	Cp mCG_19773	Ceruloplasmin	16847000	10429000	9519900	11060000	10571000	7900700	10955000	8312500	8	1.06994e+07	12576000	12173000	9061400	8146200	0	0	11686000	10016000	6	7957325	17029000	18862000	19490000	17724000	18687000	22211000	20376000	10007000	8	18048250
Q9DCS9	NDUBA_MOUSE	Ndufb10	NADH dehydrogenase [ubiquinone] 1 beta subcomplex subunit 10	0	0	0	0	0	0	0	0	0	1	0	0	0	0	0	0	3548700	0	1	443588	0	0	2966800	0	0	5004300	0	0	2	996388
P06728	APOA4_MOUSE	Apoa4	Apolipoprotein A-IV	28417000	31928000	23487000	18931000	30360000	48338000	26231000	43974000	8	31458250	67873000	70359000	56778000	42213000	42206000	36354000	60508000	56198000	8	54061125	133600000	112460000	104210000	90053000	99981000	150760000	111500000	162810000	8	120671750
Q60854	SPB6_MOUSE	Serpinb6 Serpinb6a Spi3	Serpin B6	0	0	0	0	11130000	11543000	0	25667000	3	6042500	0	16746000	0	15208000	0	0	12762000	11655000	4	7046375	11843000	8179200	23409000	15708000	20048000	10912000	13207000	22484000	8	15723775
P22599	A1AT2_MOUSE	Serpina1b Aat2 Dom2 Spi1-2	Alpha-1-antitrypsin 1-2	17844000	15921000	25610000	25741000	19941000	13701000	16179000	17464000	8	19050125	15687000	21582000	23573000	15970000	0	0	13909000	0	5	11340125	17819000	22781000	36564000	25267000	28109000	25938000	18141000	27611000	8	25278750
O08529	CAN2_MOUSE	Capn2	Calpain-2 catalytic subunit	8190200	6931600	8635600	0	0	9489500	0	0	4	4.15586e+06	0	0	0	0	0	0	6736900	0	1	842112	0	0	0	0	0	6013800	0	8975900	2	1.87371e+06
P99029	PRDX5_MOUSE	Prdx5 Prdx6	Peroxiredoxin-5, mitochondrial	0	0	0	0	0	9976900	0	0	1	1.24711e+06	10420000	14848000	0	12972000	0	0	11329000	8679200	5	7281025	15671000	16268000	16839000	14794000	16552000	14825000	13588000	19722000	8	16032375
P00920	CAH2_MOUSE	Ca2 Car2	Carbonic anhydrase 2	31405000	27260000	30596000	16229000	25803000	15200000	19965000	15927000	8	22798125	28292000	13492000	19483000	11741000	0	0	32149000	0	5	13144625	12724000	43236000	38467000	26681000	36935000	23775000	25335000	24207000	8	28920000
P28665	MUG1_MOUSE	Mug1 Mug-1	Murinoglobulin-1	19727000	22256000	29922000	17706000	24805000	34079000	27506000	0	7	22000125	53433000	49671000	50409000	40832000	24610000	28160000	36352000	11754000	8	36902625	73697000	68887000	165920000	55181000	102170000	101930000	61309000	16794000	8	80736000
Q3TML0	Q3TML0_MOUSE	Pdia6	Protein disulfide-isomerase A6	0	11672000	9421300	8911100	10530000	8605900	0	0	5	6.14254e+06	19438000	15723000	12049000	16259000	0	0	15725000	12300000	6	11436750	23302000	19264000	29807000	23094000	22530000	24355000	21935000	35160000	8	24930875
Q06890	CLUS_MOUSE	Clu Apoj Msgp-2	Clusterin	0	0	0	0	0	11439000	0	0	1	1429875	34140000	40652000	16454000	25549000	21646000	25317000	27354000	31319000	8	27803875	56411000	61817000	92303000	38459000	46013000	63063000	40728000	84914000	8	60463500
A0A075B5Q6	A0A075B5Q6_MOUSE	Ighv5-9-1	Immunoglobulin heavy variable 5-9-1	0	0	0	0	0	0	0	0	0	1	0	0	0	0	0	0	0	51151000	1	6393875	0	0	0	0	0	0	0	109950000	1	13743750
Q61838	PZP_MOUSE	Pzp A2m	Pregnancy zone protein	170050000	154960000	149860000	113390000	125800000	119990000	117240000	72372000	8	127957750	343320000	289510016	236420000	203770000	188120000	206320000	249670000	195090000	8	239027502	423449984	549139968	877760000	505609984	471180000	387409984	342489984	505700000	8	507842488
P19324	SERPH_MOUSE	Serpinh1 Cbp1 Hsp47	Serpin H1	19727000	24447000	15554000	26477000	24189000	24146000	12380000	30509000	8	22178625	32820000	27139000	21681000	30106000	29728000	31749000	39091000	42480000	8	31849250	39006000	62805000	55761000	70181000	66284000	65223000	58327000	119520000	8	67138375
O09061	PSB1_MOUSE	Psmb1	Proteasome subunit beta type-1	0	0	0	0	0	0	0	0	0	1	0	0	0	5525900	0	0	0	0	1	690738	0	0	5907300	0	0	0	0	5512900	2	1427525
Q9EQH3	VPS35_MOUSE	Vps35 Mem3	Vacuolar protein sorting-associated protein 35	0	5357700	0	0	0	0	0	0	1	669712	5887200	4772900	5365100	6535100	0	0	5455700	0	5	3502000	6429500	5205100	6125000	8276300	7829900	7420200	6947500	9576900	8	7226300
Q9CVB6	ARPC2_MOUSE	Arpc2	Actin-related protein 2/3 complex subunit 2	8405700	8306300	0	0	9222400	0	0	0	3	3241800	8672200	12848000	0	0	0	0	8003200	0	3	3690425	10839000	0	10683000	0	9527700	7836500	8132800	13867000	6	7610750
P37889	FBLN2_MOUSE	Fbln2	Fibulin-2	0	0	0	0	0	0	0	0	0	1	18836000	18748000	13204000	15482000	0	0	9326800	11201000	6	10849725	15824000	18260000	46288000	28480000	14326000	15738000	9286900	30355000	8	2.23197e+07
Q00898	A1AT5_MOUSE	Serpina1e Dom5 Spi1-5	Alpha-1-antitrypsin 1-5	15788000	20483000	0	21251000	29375000	37448000	11673000	0	6	17002250	36307000	25435000	22527000	29950000	26576000	13252000	16969000	0	7	21377000	59426000	40060000	45196000	31990000	48465000	90752000	34762000	0	7	43831375
P04919	B3AT_MOUSE	Slc4a1 Ae1	Band 3 anion transport protein	9449300	10959000	0	0	0	0	0	0	2	2.55104e+06	11057000	7316800	0	0	8716800	11659000	11338000	4266200	6	6794225	8573700	24604000	26124000	9979300	14675000	11021000	8643300	6748100	8	13796050
P29533	VCAM1_MOUSE	Vcam1 Vcam-1	Vascular cell adhesion protein 1	0	0	0	0	0	0	0	0	0	1	9151800	11977000	0	0	0	0	0	8118200	3	3655875	8614900	9571600	13069000	0	0	9551000	9214400	9159400	6	7.39754e+06
O54734	OST48_MOUSE	Ddost	Dolichyl-diphosphooligosaccharide--protein glycosyltransferase 48 kDa subunit	11317000	11261000	0	15359000	12983000	6206800	0	6994200	6	8015125	16176000	10200000	0	11495000	13914000	0	11686000	9667300	6	9.14229e+06	13736000	17314000	17992000	20627000	21542000	15483000	13292000	26088000	8	18259250
P16015	CAH3_MOUSE	Ca3 Car3	Carbonic anhydrase 3	68281000	88812000	63768000	79599000	79944000	94935000	52172000	76006000	8	75439625	0	20486000	36233000	41654000	38863000	12358000	32407000	20714000	7	25339375	30843000	0	79414000	40692000	50461000	90822000	65820000	46509000	7	50570125
F6YVP7	F6YVP7_MOUSE	Gm10260 Gm17352	Predicted gene 10260	0	0	12277000	10310000	13800000	7912800	11016000	15215000	6	8816350	13125000	14482000	12621000	13504000	0	0	12836000	10597000	6	9645625	15157000	18328000	16687000	23674000	19431000	15808000	15937000	26693000	8	18964375
A0A0R3P9C8	A0A0R3P9C8_MOUSE	Ndufa9	NADH dehydrogenase [ubiquinone] 1 alpha subcomplex subunit 9, mitochondrial	3223700	5544800	0	2835500	3760000	2749300	3936300	0	6	2756200	0	2275100	4703000	5953100	0	0	0	0	3	1616400	0	0	5175600	0	4997000	6782100	4707900	3557800	5	3152550
A0A0N4SW94	A0A0N4SW94_MOUSE	Myadm	Myeloid-associated differentiation marker	0	4770300	0	0	0	0	0	0	1	596288	3877100	0	0	0	0	0	0	0	1	484638	0	0	4022700	0	3479500	0	0	0	2	937775
A0A075B5P5	A0A075B5P5_MOUSE	Ighg3	Immunoglobulin heavy constant gamma 3	0	0	0	0	0	0	0	0	0	1	0	34736000	0	0	0	0	0	0	1	4342000	0	0	0	0	18293000	8619500	14184000	25955000	4	8.38144e+06
P62827	RAN_MOUSE	Ran Rasl2-8	GTP-binding nuclear protein Ran	13880000	13553000	16313000	0	0	0	0	0	3	5468250	13852000	14023000	0	11293000	0	0	11748000	11224000	5	7767500	11976000	14288000	17863000	16088000	14705000	11566000	11451000	20373000	8	14788750
P50516	VATA_MOUSE	Atp6v1a Atp6a1 Atp6a2 Atp6v1a1	V-type proton ATPase catalytic subunit A	0	0	0	0	0	0	0	0	0	1	6530200	7747700	0	6414800	0	0	0	0	3	2.58659e+06	7394500	8445400	10298000	0	0	5542200	0	7634700	5	4914350
Q99JY9	ARP3_MOUSE	Actr3 Arp3	Actin-related protein 3	0	0	0	0	0	0	0	0	0	1	7988500	0	0	9284900	0	0	11676000	7814200	4	4595450	11068000	0	9776300	0	8298900	11701000	9581700	18685000	6	8.63886e+06
Q9D8N0	EF1G_MOUSE	Eef1g	Elongation factor 1-gamma	0	13721000	0	0	14704000	10857000	14453000	13820000	5	8444375	16317000	21552000	0	17894000	0	0	15598000	15590000	5	10868875	15767000	15679000	29038000	20645000	19554000	17283000	14167000	30963000	8	20387000
P23953	EST1C_MOUSE	Ces1c Es1	Carboxylesterase 1C	10775000	0	0	14997000	0	10610000	0	13683000	4	6258125	10401000	11236000	0	9706100	0	0	9383100	10411000	5	6392150	9758800	15638000	14097000	0	12784000	15234000	10241000	17521000	7	11909225
A0A0R4J0X5	A0A0R4J0X5_MOUSE	Serpina1c	Alpha-1-antitrypsin 1-3	98145000	109610000	135300000	103140000	118290000	150700000	144200000	107430000	8	120851875	150780000	114890000	95872000	110690000	135120000	96116000	95103000	68613000	8	108398000	236200000	195070000	159330000	184780000	215650000	295420000	194200000	134450000	8	201887500
P01027	CO3_MOUSE	C3	Complement C3	28597000	17405000	0	0	0	7833600	15651000	12648000	5	10266825	64912000	89388000	19945000	33518000	16301000	9030000	63358000	87071000	8	47940375	111060000	77238000	81045000	38063000	76388000	74080000	99621000	151260000	8	88594375
Q9CXW4	RL11_MOUSE	Rpl11	60S ribosomal protein L11	0	0	0	0	0	0	0	0	0	1	8637300	10245000	10493000	0	0	0	0	7698700	4	4634250	7866100	0	12083000	8302100	9390200	9325700	8328700	12880000	7	8521975
Q9JKF1	IQGA1_MOUSE	Iqgap1	Ras GTPase-activating-like protein IQGAP1	7486400	6328100	0	0	0	0	0	0	2	1.72681e+06	11167000	15554000	10823000	6412500	0	0	6885800	8959400	6	7.47521e+06	37441000	10607000	13519000	0	9207000	16403000	13191000	8607300	7	1.36219e+07
Q99MQ4	ASPN_MOUSE	Aspn	Asporin	192960000	177440000	203120000	178890000	227770000	147650000	124690000	166120000	8	177330000	67135000	52295000	47487000	57867000	50594000	80576000	80524000	59884000	8	62045250	87995000	71016000	120930000	132360000	108440000	106330000	115220000	159590000	8	112735125
P01660	KV3A8_MOUSE	0	Ig kappa chain V-III region PC 3741/TEPC 111	6780900	4202900	0	0	0	0	0	0	2	1372975	11153000	8047100	7290300	0	0	0	15629000	13541000	5	6957550	10182000	13316000	12472000	13105000	9187200	10906000	12574000	19369000	8	12638900
A2ACG7	A2ACG7_MOUSE	Rpn2	Dolichyl-diphosphooligosaccharide--protein glycosyltransferase subunit 2	10357000	12547000	9432300	11717000	10531000	7281700	6629800	13484000	8	10247475	19999000	12404000	10967000	16669000	7376800	13430000	12524000	9939300	8	1.29136e+07	20739000	20970000	30581000	22933000	21766000	22742000	19443000	27702000	8	23359500
A0A075B5Y4	A0A075B5Y4_MOUSE	Ighv1-81	Immunoglobulin heavy variable 1-81	0	0	0	0	0	0	0	0	0	1	0	0	0	0	0	0	2850200	0	1	356275	0	0	0	0	0	0	5139900	0	1	642488
A0A0B4J1I9	A0A0B4J1I9_MOUSE	Igkv4-55	Immunoglobulin kappa variable 4-55	0	0	0	6375400	0	0	0	0	1	796925	13167000	15222000	0	9417100	0	8200000	0	9308400	5	6.91431e+06	9848100	12761000	8361500	11087000	11606000	14518000	8289200	23065000	8	12441975
Q6ZWN5	RS9_MOUSE	Rps9	40S ribosomal protein S9	0	0	6886700	6828400	0	0	0	0	2	1.71439e+06	7848100	15097000	0	9631500	8967200	0	8101900	0	5	6.20571e+06	9986600	9038800	13841000	8294300	13649000	10382000	8798600	14934000	8	1.11155e+07
Q05816	FABP5_MOUSE	Fabp5 Fabpe Klbp Mal1	Fatty acid-binding protein 5	0	0	0	0	0	0	0	0	0	1	22237000	10584000	12069000	0	0	0	0	8653000	4	6692875	21798000	0	18473000	0	0	17880000	22503000	14657000	5	11913875
Q08857	CD36_MOUSE	Cd36	Platelet glycoprotein 4	0	0	0	0	0	5796400	0	0	1	724550	0	0	11225000	5479900	0	0	7876500	0	3	3072675	0	0	10640000	0	9031500	13964000	9926400	0	4	5.44524e+06
Q99P72	RTN4_MOUSE	Rtn4 Kiaa0886 Nogo	Reticulon-4	0	13251000	0	19224000	0	0	0	0	2	4059375	0	22134000	0	0	0	0	19241000	20903000	3	7784750	13044000	13605000	19020000	0	15677000	13457000	12305000	21776000	7	13610500
Q8VDD5	MYH9_MOUSE	Myh9	Myosin-9	19249000	16437000	0	8260600	11957000	28208000	0	0	5	10513950	68158000	44828000	30943000	48067000	36946000	53435000	25792000	40668000	8	43604625	93478000	101440000	76548000	61844000	70846000	89059000	99461000	15769000	8	76055625
Q01853	TERA_MOUSE	Vcp	Transitional endoplasmic reticulum ATPase	12897000	15490000	20723000	14943000	0	19366000	8282700	0	6	1.14627e+07	19040000	20074000	17173000	18078000	12082000	0	18806000	18458000	7	15463875	29755000	25959000	22236000	22745000	28893000	25387000	35228000	25403000	8	26950750
Q9QWK4	CD5L_MOUSE	Cd5l Aim Api6	CD5 antigen-like	0	0	0	0	0	0	0	0	0	1	10834000	15480000	0	10628000	0	0	8444200	11015000	5	7050150	11629000	11557000	15513000	11177000	9485900	10761000	10960000	16164000	8	1.21559e+07
P08752	GNAI2_MOUSE	Gnai2 Gnai-2	Guanine nucleotide-binding protein G	16288000	0	17697000	14966000	0	17338000	0	0	4	8286125	13077000	0	16683000	13927000	0	0	14129000	0	4	7227000	15694000	0	25813000	0	19849000	0	17099000	20597000	5	12381500
Q8C253	Q8C253_MOUSE	Lgals3 mCG_6908	Galectin	0	0	0	0	0	4006100	0	0	1	500762	68444000	81483000	54311000	45376000	30111000	29930000	58615000	45139000	8	51676125	107390000	73401000	107560000	93192000	78215000	74639000	65258000	104460000	8	88014375
A3KGU5	A3KGU5_MOUSE	Sptan1 Spna2	Spectrin alpha chain, non-erythrocytic 1	12712000	20221000	0	0	12771000	27337000	10728000	0	5	10471125	9737500	0	0	9639500	0	0	8367200	7446800	4	4398875	0	0	15194000	0	9416000	15364000	19792000	0	4	7470750
P15089	CBPA3_MOUSE	Cpa3	Mast cell carboxypeptidase A	0	0	0	13008000	9910500	9098000	7484000	0	4	4.93756e+06	0	5766400	6907100	0	0	0	6002200	0	3	2.33446e+06	0	0	9686200	0	6166800	8192700	7357800	0	4	3.92544e+06
P68040	RACK1_MOUSE	Rack1 Gnb2-rs1 Gnb2l1	Receptor of activated protein C kinase 1	0	9415100	0	0	0	5732700	0	0	2	1893475	13602000	12803000	0	11520000	0	0	10450000	11244000	5	7452375	13551000	13342000	16318000	0	10214000	13323000	12030000	21137000	7	12489375
P19253	RL13A_MOUSE	Rpl13a P198 Tstap198-7	60S ribosomal protein L13a	0	0	0	0	0	0	0	0	0	1	5927600	5768800	0	7777500	0	0	5202300	0	4	3084525	0	0	8865300	0	6852700	8204700	8533400	8489500	5	5118200
Q91X72	HEMO_MOUSE	Hpx Hpxn	Hemopexin	121000000	83750000	78308000	66952000	76451000	86909000	131880000	86873000	8	91515375	92431000	93275000	75677000	56933000	46078000	55743000	104150000	86079000	8	76295750	113690000	99027000	109330000	112470000	105960000	129180000	159980000	183150000	8	126598375
P07356	ANXA2_MOUSE	Anxa2 Anx2 Cal1h	Annexin A2	201700000	196050000	238080000	205240000	208180000	244730000	202310000	208350000	8	213080000	188870000	150480000	144660000	131990000	144040000	144510000	175600000	162980000	8	155391250	278480000	230380000	221400000	280409984	219790000	251840000	234000000	339910016	8	257026250
P17047	LAMP2_MOUSE	Lamp2 Lamp-2	Lysosome-associated membrane glycoprotein 2	0	0	0	0	0	0	0	0	0	1	0	12674000	0	9045900	0	0	0	0	2	2.71499e+06	13104000	0	0	0	0	11089000	11620000	0	3	4476625
Q9DCD0	6PGD_MOUSE	Pgd	6-phosphogluconate dehydrogenase, decarboxylating	11595000	7468200	12714000	0	12365000	8950700	0	0	5	6.63661e+06	10419000	14019000	15048000	13298000	9389500	0	10670000	0	6	9.10544e+06	12311000	14174000	16182000	17126000	16336000	13670000	11689000	18492000	8	14997500
Q921I1	TRFE_MOUSE	Tf Trf	Serotransferrin	332500000	275020000	311080000	262970000	335129984	328169984	357120000	348380000	8	318796246	299660000	332270016	266440000	211560000	192240000	213160000	296689984	293720000	8	263217500	388209984	385030016	370040000	357600000	378120000	460049984	446760000	673830016	8	432455000
A0A075B5P3	A0A075B5P3_MOUSE	Ighg2b	Immunoglobulin heavy constant gamma 2B	89893000	64721000	74557000	68613000	73316000	95071000	83990000	90164000	8	80040625	146890000	118070000	68442000	97534000	76644000	110330000	123850000	172890000	8	114331250	142690000	146260000	150760000	158870000	137010000	194080000	177600000	394280000	8	187693750
H3BL49	H3BL49_MOUSE	Cct8	T-complex protein 1 subunit theta	9444200	9619900	0	13260000	9293400	0	0	9133900	5	6343925	9037900	10859000	10582000	7418500	0	0	7896900	6446900	6	6530150	10287000	8736100	11041000	11630000	10964000	9505200	9809800	13360000	8	1.06666e+07
P07724	ALBU_MOUSE	Alb Alb-1 Alb1	Serum albumin	3164300032	3243699968	3699800064	3603599872	4450800128	3662899968	3971099904	4415399936	8	3776449984	2355300096	3357400064	3291699968	2405400064	2117600000	2126599936	3228499968	3434400000	8	2789612512	3038099968	4939100160	4862700032	4517899776	4400300032	4487600128	3512300032	6489800192	8	4530975040
Q5FWK3	RHG01_MOUSE	Arhgap1	Rho GTPase-activating protein 1	0	0	0	0	0	0	0	0	0	1	4626900	5206600	0	4547100	0	0	0	3288200	4	2208600	3642600	0	6106300	0	5996400	3558600	4062800	5330300	6	3587125
G3UVV4	G3UVV4_MOUSE	Hk1 mCG_127656	Hexokinase 1, isoform CRA_f	0	3550700	0	0	0	0	0	0	1	443838	2454600	0	0	1596900	0	0	2648200	0	3	837462	0	0	3115800	0	2725500	2836800	2160500	0	4	1354825
Q8VCT4	CES1D_MOUSE	Ces1d Ces1 Ces3	Carboxylesterase 1D	0	11971000	0	0	23616000	13915000	19968000	0	4	8683750	0	12495000	14795000	15618000	10862000	0	13518000	10138000	6	9678250	7848000	12181000	13735000	0	10057000	36989000	26671000	17552000	7	15629125
A0A0R4J0I1	A0A0R4J0I1_MOUSE	Serpina3k mCG_1051009	MCG1051009	62396000	83924000	78654000	72815000	96319000	89738000	71914000	32716000	8	73559500	100470000	99182000	86845000	100480000	71232000	74233000	72169000	23210000	8	78477625	141010000	129870000	117520000	136200000	118860000	196160000	114170000	59406000	8	126649500
Q91YQ5	RPN1_MOUSE	Rpn1	Dolichyl-diphosphooligosaccharide--protein glycosyltransferase subunit 1	12156000	14556000	14004000	12567000	14316000	10658000	11840000	0	7	11262125	20603000	26090000	25816000	22816000	0	0	18479000	17234000	6	16379750	21284000	21913000	31746000	21587000	26087000	18245000	22217000	47648000	8	26340875
A0A075B5P4	A0A075B5P4_MOUSE	Ighg1	Ig gamma-1 chain C region secreted form	34092000	18417000	0	0	0	0	48776000	23854000	4	15642375	40401000	39759000	13879000	15286000	0	0	60552000	28785000	6	24832750	50027000	34956000	21252000	30617000	26107000	26582000	60096000	69793000	8	39928750
Q8BMK4	CKAP4_MOUSE	Ckap4	Cytoskeleton-associated protein 4	0	6892200	0	0	0	0	0	0	1	861525	11718000	11140000	10585000	9807300	11707000	0	9847000	11021000	7	9.47816e+06	10251000	11872000	16073000	14540000	17155000	14500000	13517000	23984000	8	15236500
Q9WTR5	CAD13_MOUSE	Cdh13	Cadherin-13	14222000	14658000	13731000	14014000	17472000	13776000	11082000	20063000	8	14877250	10836000	12199000	0	9412900	0	0	0	0	3	4.05599e+06	12607000	0	8855000	0	7194800	9736600	8152900	5575200	6	6.51519e+06
P51150	RAB7A_MOUSE	Rab7a Rab7	Ras-related protein Rab-7a	0	6874400	0	0	0	0	0	0	1	859300	15308000	13297000	8052200	13222000	9142400	0	11203000	10238000	7	10057825	18958000	15855000	17641000	12821000	17205000	12672000	13685000	19203000	8	16005000
D6RGQ0	D6RGQ0_MOUSE	Cfh	Complement factor H	22386000	15312000	0	0	0	14571000	0	0	3	6533625	43725000	50888000	27065000	28408000	28594000	18594000	24212000	46242000	8	33466000	91213000	58525000	59386000	40703000	43408000	61152000	71606000	0	7	53249125
A0A140T8Q3	A0A140T8Q3_MOUSE	Igkv6-17	Immunoglobulin kappa variable 6-17	0	0	0	0	0	0	0	0	0	1	5964600	0	0	10553000	0	0	0	6486400	3	2875500	7399700	0	5630800	12234000	0	0	0	11256000	4	4.56506e+06
P07901	HS90A_MOUSE	Hsp90aa1 Hsp86 Hsp86-1 Hspca	Heat shock protein HSP 90-alpha	0	0	0	0	0	14380000	0	0	1	1797500	13292000	0	0	0	14107000	0	0	0	2	3424875	12658000	10286000	0	0	0	0	10573000	9920200	4	5429650
P10107	ANXA1_MOUSE	Anxa1 Anx1 Lpc-1 Lpc1	Annexin A1	48597000	48276000	42928000	57809000	56852000	62594000	41432000	55885000	8	51796625	73639000	82077000	50927000	64349000	61591000	72845000	64171000	59771000	8	66171250	121340000	93459000	85403000	99492000	98396000	107610000	107280000	125470000	8	104806250
A0A075B5V1	A0A075B5V1_MOUSE	Ighv1-31	Immunoglobulin heavy variable 1-31	0	0	0	0	0	0	0	0	0	1	34023000	55573000	46228000	31796000	0	0	37704000	40233000	6	30694625	49146000	59595000	63614000	0	32068000	47868000	50068000	86151000	7	48563750
Q80YX1	TENA_MOUSE	Tnc Hxb	Tenascin	0	0	0	0	0	0	0	0	0	1	39530000	19093000	12324000	9744900	24311000	24156000	12499000	45953000	8	2.34514e+07	27411000	58070000	25117000	8230500	23918000	87254000	59396000	7030900	8	37053425
P26443	DHE3_MOUSE	Glud1 Glud	Glutamate dehydrogenase 1, mitochondrial	0	12072000	11760000	11715000	14283000	13933000	12752000	0	6	9564375	13034000	10246000	0	8353800	0	9509300	9590400	13974000	6	8.08844e+06	15337000	0	12797000	13484000	15251000	15352000	15022000	14733000	7	12747000
Q922Q8	LRC59_MOUSE	Lrrc59	Leucine-rich repeat-containing protein 59 [Cleaved into: Leucine-rich repeat-containing protein 59, N-terminally processed]	0	0	0	0	0	0	0	0	0	1	8131200	9960900	0	9759700	0	0	7637200	6211100	5	5.21251e+06	9400800	0	10739000	0	10685000	9713600	9514600	15133000	6	8148250
F8WIR1	F8WIR1_MOUSE	Ctsd	Cathepsin D	0	0	0	0	0	0	0	0	0	1	39284000	34944000	30936000	32766000	28563000	21296000	32048000	27393000	8	30903750	47784000	30005000	51596000	48983000	44238000	46432000	56431000	58496000	8	47995625
A0A1L1SQA8	A0A1L1SQA8_MOUSE	Rps25	40S ribosomal protein S25	6907400	0	0	9707000	0	7840700	0	10043000	4	4.31226e+06	8190300	12307000	11448000	9218600	0	0	10295000	8264000	6	7.46536e+06	7986400	8733600	10620000	12227000	12213000	11079000	11119000	18497000	8	11559375
P20029	BIP_MOUSE	Hspa5 Grp78	Endoplasmic reticulum chaperone BiP	14975000	62639000	25960000	30411000	53394000	72060000	35555000	58667000	8	44207625	109160000	120920000	95112000	98033000	57875000	73249000	63694000	105170000	8	90401625	173250000	135290000	140300000	128990000	131090000	131430000	127660000	151170000	8	139897500
P62702	RS4X_MOUSE	Rps4x Rps4	40S ribosomal protein S4, X isoform	0	6738500	0	0	0	0	0	0	1	842312	11514000	12247000	0	10556000	7796900	8126000	9678300	12879000	7	9099650	13117000	11249000	17357000	13721000	12251000	11414000	13830000	19623000	8	14070250
P49722	PSA2_MOUSE	Psma2 Lmpc3	Proteasome subunit alpha type-2	7969000	6087400	0	9108500	0	5420600	0	0	4	3.57319e+06	6156700	5124300	0	6986300	0	0	6311200	0	4	3.07231e+06	0	0	5990300	6727000	6601300	5450400	5132600	7787200	6	4711100
Q99LC3	NDUAA_MOUSE	Ndufa10	NADH dehydrogenase [ubiquinone] 1 alpha subcomplex subunit 10, mitochondrial	0	0	0	0	0	0	0	0	0	1	0	0	0	7339400	0	0	0	0	1	917425	0	0	0	0	0	5851800	5399400	0	2	1406400
Q9WV32	ARC1B_MOUSE	Arpc1b	Actin-related protein 2/3 complex subunit 1B	0	10108000	0	0	0	0	0	0	1	1263500	13501000	14418000	0	11902000	0	0	15397000	11934000	5	8394000	13439000	0	17645000	14998000	13817000	12688000	12075000	18196000	7	12857250
A0A075B5P6	A0A075B5P6_MOUSE	Ighm	Immunoglobulin heavy constant mu	52997000	98149000	68886000	62275000	49130000	99471000	47737000	44133000	8	65347250	280160000	392980000	200010000	221090000	176150000	227920000	231370000	254760000	8	248055000	251470000	452720000	541840000	357260000	288200000	362420000	245270000	535380000	8	379320000
P97351	RS3A_MOUSE	Rps3a Rps3a1	40S ribosomal protein S3a	0	0	0	0	0	0	0	0	0	1	4915100	7604300	6790200	8812300	0	0	6697100	4793900	6	4.95161e+06	5066300	0	9777800	9834600	7998700	6614500	6882100	14333000	7	7563375
Q9QZQ8	H2AY_MOUSE	H2afy	Core histone macro-H2A.1	0	7761600	10167000	0	8031300	6762100	6994900	11943000	6	6.45749e+06	0	6498000	0	10676000	0	0	11239000	10129000	4	4817750	8791700	0	10588000	0	0	10447000	11733000	17151000	5	7.33884e+06
P62082	RS7_MOUSE	Rps7	40S ribosomal protein S7	0	5772900	0	5305500	6505400	0	4856400	5434500	5	3.48434e+06	4839800	5689300	4845900	0	0	0	5237900	4621700	5	3154325	0	0	7551500	0	9445600	7619200	5827200	7992800	5	4.80454e+06
H3BLJ9	H3BLJ9_MOUSE	Esd	S-formylglutathione hydrolase	0	8167000	0	0	0	0	0	0	1	1020875	0	12892000	0	0	0	0	12369000	9840000	3	4387625	10759000	0	14172000	0	0	8135400	9698400	10610000	5	6671850
P56135	ATPK_MOUSE	Atp5mf Atp5j2	ATP synthase subunit f, mitochondrial	11419000	11164000	13127000	0	8480000	7186300	10293000	10369000	7	9.00479e+06	0	8417400	11664000	9903300	0	0	0	7560800	4	4.69319e+06	6483000	7086400	7004300	9189900	8913000	7003600	0	11294000	7	7121775
Q9CR68	UCRI_MOUSE	Uqcrfs1	Cytochrome b-c1 complex subunit Rieske, mitochondrial	0	0	0	0	0	0	0	0	0	1	0	0	0	9929300	0	0	8377500	0	2	2288350	0	5378000	0	0	4345100	8894900	9049600	0	4	3458450
P61164	ACTZ_MOUSE	Actr1a Ctrn1	Alpha-centractin	0	4486800	0	0	0	0	0	0	1	560850	0	2880500	0	0	0	0	3838400	0	2	839862	0	0	4582700	0	0	0	0	5559200	2	1.26774e+06
E0CX19	E0CX19_MOUSE	Hibch	3-hydroxyisobutyryl-CoA hydrolase, mitochondrial	0	0	0	0	0	0	0	0	0	1	0	0	0	5400800	0	0	0	0	1	675100	0	0	3938900	0	0	0	4202500	0	2	1017675
P01029	CO4B_MOUSE	C4b C4	Complement C4-B [Cleaved into: Complement C4 beta chain;Complement C4 alpha chain;C4a anaphylatoxin;Complement C4 gamma chain]	0	0	0	0	0	6152400	0	0	1	769050	10740000	12462000	0	27505000	0	0	8874400	0	4	7447675	11478000	17652000	12006000	0	11700000	13733000	11038000	11850000	7	11182125
Q9CPQ1	COX6C_MOUSE	Cox6c	Cytochrome c oxidase subunit 6C	0	0	0	0	0	9747800	0	0	1	1218475	0	10595000	20304000	18380000	0	0	0	0	3	6159875	0	0	14243000	0	15630000	15794000	19809000	8403400	5	9234925
P17563	SBP1_MOUSE	Selenbp1 Lpsb	Methanethiol oxidase	13264000	12781000	10590000	13140000	19011000	6617900	7248400	9216000	8	1.14835e+07	7618300	0	0	9344500	0	0	8941100	7087900	4	4123975	5582000	0	5884500	8661100	7821900	6775100	5823600	8849800	7	6174750
P15864	H12_MOUSE	Hist1h1c H1f2	Histone H1.2	0	0	0	0	0	16466000	0	17513000	2	4247375	17258000	22429000	22822000	20060000	14520000	15367000	23943000	23422000	8	19977625	35619000	22630000	28765000	22744000	28374000	25231000	31229000	44187000	8	29847375
P12970	RL7A_MOUSE	Rpl7a Surf-3 Surf3	60S ribosomal protein L7a	0	7196300	9673900	0	0	0	0	0	2	2108775	12428000	10835000	12157000	15511000	15274000	8887400	11186000	10996000	8	12159300	12049000	11973000	18833000	15906000	17946000	16304000	16823000	35204000	8	18129750
P14148	RL7_MOUSE	Rpl7	60S ribosomal protein L7	9155100	7993900	0	10780000	0	0	0	0	3	3491125	11822000	11891000	13382000	11031000	10345000	0	12509000	8475000	7	9931875	9345400	12636000	17336000	16227000	16249000	12808000	11442000	21979000	8	14752800
E9PV24	FIBA_MOUSE	Fga	Fibrinogen alpha chain [Cleaved into: Fibrinopeptide A;Fibrinogen alpha chain]	10750000	23500000	14297000	0	0	19228000	0	0	4	8471875	123210000	126630000	91953000	67646000	22842000	80835000	85444000	85937000	8	85562125	157140000	117470000	155190000	105300000	125920000	98472000	111940000	136920000	8	126044000
A8DUK4	A8DUK4_MOUSE	Hbb-bs Glna1 Hbb-bt Hbbt1 Hbbt2	Beta-globin	3651899904	3689600000	3745400064	1831699968	2068999936	3462899968	2763800064	2035699968	8	2906249984	3931200000	2762099968	3071200000	1685500032	2612999936	2889400064	3946800128	1739900032	8	2829887520	2180199936	6340800000	5243100160	3016300032	4188499968	3435899904	4255200000	4471300096	8	4141412512
P35278	RAB5C_MOUSE	Rab5c	Ras-related protein Rab-5C	0	7773100	0	0	7714200	8904600	0	0	3	3.04899e+06	7640700	0	0	6976900	0	0	9029400	7150300	4	3.84966e+06	8980200	0	8704100	0	0	8864800	8845900	9159400	5	5569300
Q02053	UBA1_MOUSE	Uba1 Sbx Ube1 Ube1ax Ube1x	Ubiquitin-like modifier-activating enzyme 1	0	10714000	0	0	9324700	7787400	0	12822000	4	5.08101e+06	9918900	11750000	0	9335400	0	0	6891700	7305100	5	5.65014e+06	8625500	10879000	10265000	0	10543000	7803700	10600000	6523100	7	8.15491e+06
Q5SW88	Q5SW88_MOUSE	Rab1a Rab1	RAB1A, member RAS oncogene family	0	0	0	0	0	12134000	0	0	1	1516750	0	16799000	12669000	16472000	0	0	0	9969100	4	6.98864e+06	18949000	0	15251000	0	0	13530000	12715000	19618000	5	10007875
P62806	H4_MOUSE	Hist1h4a;Hist1h4b H4-53;Hist1h4c H4-12;Hist1h4d;Hist1h4f;Hist1h4h;Hist1h4i;Hist1h4j;Hist1h4k;Hist1h4m;Hist2h4a Hist2h4;Hist4h4	Histone H4	565710016	515060000	667110016	718620032	579950016	691740032	612080000	667849984	8	627265012	492440000	592380032	670849984	632339968	585729984	509680000	645270016	568739968	8	587178744	516689984	704710016	815859968	851520000	912000000	833249984	843960000	1234899968	8	839111240
P10126	EF1A1_MOUSE	Eef1a1 Eef1a	Elongation factor 1-alpha 1	174930000	156950000	172400000	184770000	154630000	144990000	132950000	100340000	8	152745000	178060000	198690000	162500000	170790000	120070000	113170000	134240000	149170000	8	153336250	195180000	183730000	266780000	228880000	216520000	192010000	176500000	291020000	8	218827500
Q8VDN2	AT1A1_MOUSE	Atp1a1	Sodium/potassium-transporting ATPase subunit alpha-1	0	14105000	0	15656000	0	17599000	0	0	3	5920000	13471000	18491000	17723000	11930000	0	0	13167000	0	5	9347750	14246000	0	21310000	16064000	16566000	14780000	14406000	9313800	7	13335725
A0A1B0GSS8	A0A1B0GSS8_MOUSE	Rpl18	60S ribosomal protein L18	0	0	0	0	0	0	0	0	0	1	0	24180000	16302000	15388000	0	0	23286000	27805000	5	13370125	0	0	15050000	0	33932000	45033000	22305000	36180000	5	19062500
O55131	SEPT7_MOUSE	Septin7 Cdc10 Sept7	Septin-7	0	10204000	0	0	0	6624900	0	0	2	2.10361e+06	7940100	7605900	6810100	6609200	0	0	7428600	4879400	6	5.15916e+06	6455400	0	7191400	11372000	7884200	7202800	7339400	11399000	7	7355525
Q07235	GDN_MOUSE	Serpine2 Pi7 Pn1 Spi4	Glia-derived nexin	12998000	10161000	11325000	12625000	14044000	0	0	7764600	6	8614700	12027000	10271000	8865900	10149000	0	15856000	14097000	11433000	7	1.03374e+07	14065000	16023000	10361000	17570000	15130000	11703000	10235000	22223000	8	14663750
P08003	PDIA4_MOUSE	Pdia4 Cai Erp72	Protein disulfide-isomerase A4	0	0	0	0	0	0	0	0	0	1	8557000	9862100	9056700	6670200	0	0	7099800	7790200	6	6129500	8211900	0	16931000	0	8889800	8081400	10419000	16929000	6	8.68276e+06
Q7TMM9	TBB2A_MOUSE	Tubb2a Tubb2	Tubulin beta-2A chain	11314000	12322000	9574200	10192000	10183000	5381800	0	0	6	7370875	7513100	5640200	7536200	10567000	0	0	7323100	5686900	6	5.53331e+06	6270000	0	10951000	12107000	10611000	6806300	7011900	8666300	7	7.80294e+06
P09411	PGK1_MOUSE	Pgk1 Pgk-1	Phosphoglycerate kinase 1	46413000	38214000	33906000	32084000	37848000	31577000	27226000	27004000	8	34284000	34715000	32602000	32772000	41511000	33613000	20555000	38956000	28891000	8	32951875	43549000	46493000	54160000	50755000	41585000	44159000	40183000	49675000	8	46319875
D3Z0S1	D3Z0S1_MOUSE	Anxa4	Annexin	14092000	12397000	19131000	14562000	0	15900000	16649000	19899000	7	14078750	20327000	20895000	18053000	14652000	0	13793000	16505000	19409000	7	15454250	25684000	17748000	19112000	18360000	21750000	19122000	22853000	29127000	8	21719500
Q9Z1Q5	CLIC1_MOUSE	Clic1	Chloride intracellular channel protein 1	0	7457600	0	0	5434700	0	0	0	2	1.61154e+06	8747500	8790600	0	8724100	0	0	8083500	9207200	5	5.44411e+06	9407000	0	8082600	0	10717000	9928300	9475100	13501000	6	7638875
Q93092	TALDO_MOUSE	Taldo1 Tal Taldo	Transaldolase	8751600	9477700	0	11021000	0	12498000	11497000	0	5	6.65566e+06	10412000	13125000	13952000	17729000	0	11929000	15373000	12655000	7	11896875	10993000	10548000	17022000	14431000	19137000	21114000	19732000	19708000	8	16585625
P14131	RS16_MOUSE	Rps16	40S ribosomal protein S16	0	7267200	11424000	9722800	11789000	6638100	7416900	9006400	7	7908050	11996000	9469800	8539200	11561000	15911000	0	10057000	8350900	7	9.48561e+06	11136000	10934000	12200000	17564000	13895000	12203000	11400000	16441000	8	13221625
Q61316	HSP74_MOUSE	Hspa4 Apg2 Hsp110	Heat shock 70 kDa protein 4	0	5020700	0	0	4654100	4747100	3683100	4843700	5	2.86859e+06	5020800	3248100	3463300	5506600	0	0	0	0	4	2154850	0	0	3727400	5877000	4513900	5299200	4608000	0	5	3.00319e+06
A0A1C7ZMZ5	A0A1C7ZMZ5_MOUSE	Gpx3	Glutathione peroxidase	24999000	21737000	29607000	23889000	0	24506000	18702000	27974000	7	21426750	32114000	35764000	20403000	32292000	0	0	34561000	27392000	6	22815750	28796000	30194000	33242000	0	37738000	38060000	30280000	55383000	7	31711625
P10493	NID1_MOUSE	Nid1 Ent	Nidogen-1	0	7936700	0	0	0	6153400	0	0	2	1.76126e+06	7278200	7514600	7054100	6395200	0	0	0	4682300	5	4115550	0	9376500	12530000	0	9344900	7301300	6962400	0	5	5.68939e+06
P29788	VTNC_MOUSE	Vtn	Vitronectin	0	0	0	0	0	0	0	0	0	1	15302000	18409000	0	10448000	0	0	11563000	16608000	5	9041250	11885000	12852000	16606000	0	13880000	11995000	8071900	24674000	7	1.24955e+07
P24369	PPIB_MOUSE	Ppib	Peptidyl-prolyl cis-trans isomerase B	0	10964000	0	0	0	17553000	15925000	14037000	4	7309875	18248000	19237000	13056000	12431000	17074000	18808000	15869000	16249000	8	16371500	26158000	17762000	19141000	20166000	24531000	19085000	23011000	29911000	8	22470625
E9Q390	E9Q390_MOUSE	Myof	Myoferlin	8798300	0	0	0	0	0	0	0	1	1.09979e+06	9630100	9725200	8985500	9252500	0	0	7957800	8242900	6	6724250	11505000	7617500	9843000	9590300	8970400	8127500	9329100	8572100	8	9.19436e+06
Q64523	H2A2C_MOUSE	Hist2h2ac Hist2h2ab	Histone H2A type 2-C	416350016	338950016	527110016	438150016	418340000	466000000	389550016	382600000	8	422131260	303060000	306609984	322720000	336960000	363870016	476409984	473950016	414350016	8	374741252	366160000	452260000	436940000	526470016	493780000	521169984	587990016	708889984	8	511707500
P68033	ACTC_MOUSE	Actc1 Actc	Actin, alpha cardiac muscle 1	87638000	75714000	104950000	109040000	79377000	125710000	84043000	48155000	8	89328375	89979000	69743000	80993000	64133000	78896000	78935000	67117000	71763000	8	75194875	96762000	68852000	130190000	89577000	120700000	99971000	101180000	113940000	8	102646500
Q9CQA3	SDHB_MOUSE	Sdhb	Succinate dehydrogenase [ubiquinone] iron-sulfur subunit, mitochondrial	0	0	0	0	0	0	0	0	0	1	0	0	0	0	15888000	0	0	7453000	2	2917625	0	0	0	0	0	15430000	16301000	0	2	3966375
P47962	RL5_MOUSE	Rpl5	60S ribosomal protein L5	0	5735800	0	0	0	0	0	0	1	716975	6988300	7074200	0	8653600	0	0	8497300	7942500	5	4.89449e+06	6145800	0	7783800	0	7171700	8348400	8271000	15345000	6	6.63321e+06
Q8VCM7	FIBG_MOUSE	Fgg	Fibrinogen gamma chain	0	36068000	0	0	0	15560000	0	0	2	6453500	124600000	138840000	82944000	80564000	53565000	90749000	85165000	75019000	8	91430750	149280000	124980000	167820000	115060000	117390000	98019000	96426000	118950000	8	123490625
A0A087WR50	A0A087WR50_MOUSE	Fn1 mCG_121782	Fibronectin	65943000	63329000	79582000	47202000	45381000	117390000	59177000	9133100	8	6.08921e+07	2363599872	1738099968	885840000	1190499968	1269799936	1570499968	764150016	1407500032	8	1398748720	1938300032	2935000064	2195200000	1172999936	1290000000	2815600128	2173900032	542499968	8	1882937520
P28654	PGS2_MOUSE	Dcn	Decorin	853449984	749260032	974150016	878760000	839880000	831360000	806080000	739910016	8	834106256	384760000	396569984	406009984	288200000	266150000	293840000	373390016	321380000	8	341287498	430420000	358030016	556929984	527230016	447849984	406670016	438929984	486400000	8	456557500
P14106	C1QB_MOUSE	C1qb	Complement C1q subcomponent subunit B	0	0	0	0	0	0	0	0	0	1	32332000	35491000	16776000	15816000	14136000	18186000	19667000	32640000	8	23130500	31346000	28194000	31082000	25634000	20170000	22744000	26994000	60807000	8	30871375
Q6P5E4	UGGG1_MOUSE	Uggt1 Gt Ugcgl1 Uggt Ugt1 Ugtr	UDP-glucose:glycoprotein glucosyltransferase 1	0	0	0	0	0	0	0	0	0	1	0	0	0	2743800	0	0	0	0	1	342975	0	0	3653600	0	0	0	0	0	1	456700
A0A0A6YW67	A0A0A6YW67_MOUSE	Gm8797 mCG_23377 mCG_54232	MCG23377, isoform CRA_b	42178000	38343000	49882000	48529000	36805000	47253000	66664000	34534000	8	45523500	37265000	57880000	51289000	44247000	0	36343000	39718000	36673000	7	37926875	44693000	37333000	62349000	51749000	47710000	49768000	44644000	63190000	8	50179500
P60843	IF4A1_MOUSE	Eif4a1 Ddx2a Eif4a	Eukaryotic initiation factor 4A-I	29871000	27860000	28656000	30987000	0	20046000	24177000	18559000	7	22519500	26818000	28941000	32236000	31228000	22373000	22715000	29802000	28170000	8	27785375	35030000	29771000	41162000	37600000	37745000	31923000	28829000	49985000	8	36505625
P70296	PEBP1_MOUSE	Pebp1 Pbp Pebp	Phosphatidylethanolamine-binding protein 1	0	9576300	0	0	0	15550000	0	0	2	3.14079e+06	0	11116000	0	10100000	0	0	11561000	10199000	4	5372000	8626000	0	9392100	0	8774000	9160100	9177800	11331000	6	7057625
O35129	PHB2_MOUSE	Phb2 Bap Bcap37 Rea	Prohibitin-2	13132000	18092000	11346000	14375000	19336000	9994700	10650000	0	7	1.21157e+07	14009000	16079000	20696000	19461000	18281000	0	19898000	10788000	7	14901500	13374000	14918000	26279000	15875000	22954000	22879000	20724000	19609000	8	19576500
Q9D8E6	RL4_MOUSE	Rpl4	60S ribosomal protein L4	0	9898300	0	9810900	7924800	4406900	0	8817500	5	5107300	12154000	16315000	9489700	20433000	11700000	0	17165000	8830600	7	1.20109e+07	10455000	10782000	17200000	17552000	16350000	13360000	12282000	28137000	8	15764750
Q9WUU7	CATZ_MOUSE	Ctsz	Cathepsin Z	0	0	0	0	0	0	0	0	0	1	0	16637000	14683000	10622000	20126000	0	11581000	14198000	6	10980875	26887000	27229000	18788000	25740000	0	0	16402000	0	5	14380750
P51885	LUM_MOUSE	Lum Lcn Ldc	Lumican	470060000	429140000	521670016	449969984	487580000	475030016	407849984	415040000	8	457042500	322380000	327560000	350980000	268529984	204640000	249950000	327369984	279289984	8	291337494	337310016	329900000	434460000	395780000	356209984	343200000	334680000	517000000	8	381067500
Q99LB4	Q99LB4_MOUSE	Capg mCG_129296	Capping protein	12845000	11274000	14641000	0	12731000	12895000	10272000	13526000	7	11023000	23284000	25513000	20659000	20032000	12109000	11413000	15558000	14097000	8	17833125	24420000	16853000	27348000	22890000	24797000	19178000	19982000	30976000	8	23305500
Q91VA7	Q91VA7_MOUSE	Idh3b mCG_9915	Isocitrate dehydrogenase [NAD] subunit, mitochondrial	0	0	0	0	0	0	5279000	0	1	659875	0	0	11497000	8295400	0	0	7549400	0	3	3417725	0	0	8707800	0	5490100	6603900	9203600	5511900	5	4.43966e+06
D3Z0Y2	D3Z0Y2_MOUSE	Prdx6	Peroxiredoxin-6	0	13674000	0	0	0	10731000	0	0	2	3050625	7917200	8937200	0	8018600	0	0	9964600	7990600	5	5353525	6745800	0	9520100	0	9534800	10276000	9476400	9824500	6	6922200
A0A0A6YY53	A0A0A6YY53_MOUSE	Ighg2c	Immunoglobulin heavy constant gamma 2C	16901000	16739000	15625000	19657000	17656000	20616000	25551000	20550000	8	19161875	52338000	49437000	30034000	43248000	23348000	16643000	37205000	44975000	8	37153500	40355000	37658000	33772000	51984000	41144000	42275000	28075000	105670000	8	47616625
P14211	CALR_MOUSE	Calr	Calreticulin	29168000	24346000	29335000	33273000	29442000	20586000	33705000	33632000	8	29185875	36642000	42629000	36030000	38422000	26564000	0	34303000	32573000	7	30895375	46457000	30671000	52994000	41710000	32452000	29561000	33874000	48773000	8	39561500
P27773	PDIA3_MOUSE	Pdia3 Erp Erp60 Grp58	Protein disulfide-isomerase A3	66632000	68116000	71783000	70569000	69520000	70653000	70274000	80706000	8	71031625	103480000	100660000	98065000	83343000	78669000	79974000	80598000	85135000	8	88740500	120170000	91494000	119220000	109980000	103480000	101000000	109040000	150850000	8	113154250
Q00612	G6PD1_MOUSE	G6pdx G6pd G6pd-1	Glucose-6-phosphate 1-dehydrogenase X	0	0	0	0	0	0	0	0	0	1	4386800	0	0	6879800	0	0	6225100	0	3	2.18646e+06	0	0	6445800	0	0	5068300	5512800	5194800	4	2.77771e+06
P01837	IGKC_MOUSE	Igkc	Immunoglobulin kappa constant	0	8882200	0	0	0	9369200	0	11404000	3	3706925	24736000	23275000	8659700	16722000	14880000	14772000	16495000	34316000	8	1.9232e+07	27098000	26671000	20985000	10102000	9190100	28179000	30883000	42219000	8	2.44159e+07
P05064	ALDOA_MOUSE	Aldoa Aldo1	Fructose-bisphosphate aldolase A	189660000	149850000	142240000	238040000	146220000	237410000	214980000	177050000	8	186931250	114660000	161830000	145560000	153130000	117600000	124450000	151020000	144510000	8	139095000	209000000	141240000	190560000	211650000	167630000	152050000	183690000	150320000	8	175767500
P18760	COF1_MOUSE	Cfl1	Cofilin-1	36476000	20274000	0	0	0	32076000	28042000	28169000	5	18129625	33235000	29909000	30525000	24470000	32132000	36901000	35482000	26014000	8	31083500	43318000	30548000	33260000	45625000	35283000	34379000	40720000	50685000	8	39227250
P46638	RB11B_MOUSE	Rab11b	Ras-related protein Rab-11B	0	9048800	0	0	0	9174600	0	0	2	2277925	10717000	11450000	0	10870000	0	9133000	11568000	9852200	6	7948775	11225000	12219000	10069000	0	13173000	10584000	10941000	11885000	7	10012000
P01638	KV5A6_MOUSE	0	Ig kappa chain V-V region L6	0	0	0	0	0	0	0	0	0	1	0	19279000	0	0	0	0	7061400	15867000	3	5275925	7415000	14439000	5384000	0	0	3753500	7698200	14468000	6	6.64471e+06
Q91VB8	Q91VB8_MOUSE	Hba-a1 Glnc1 haemaglobin alpha 1 haemaglobin alpha 2 Hba-a2	Alpha globin 1	1976899968	1958099968	1520199936	923409984	951969984	2180499968	1379100032	1029000000	8	1489897480	2090200064	1444400000	1800199936	1100300032	1299500032	1770800000	2761900032	1211200000	8	1684812512	1179100032	3229400064	2940300032	1555100032	1792300032	1838499968	2185200128	2236000000	8	2119487536
P14206	RSSA_MOUSE	Rpsa Lamr1 P40-8	40S ribosomal protein SA	17402000	26798000	22144000	19386000	22439000	15183000	16169000	21401000	8	20115250	30870000	23416000	27364000	35172000	31396000	20141000	27246000	25205000	8	27601250	31405000	32304000	36004000	34812000	33352000	36075000	32604000	40868000	8	34678000
Q3U7R1	ESYT1_MOUSE	Esyt1 Fam62a Mbc2	Extended synaptotagmin-1	12218000	14337000	13441000	12543000	21005000	9072400	7334000	11480000	8	12678800	13615000	7114400	9226200	9558700	30869000	0	12549000	0	6	1.03665e+07	11408000	13565000	10376000	17614000	18501000	14672000	11290000	6047600	8	12934200
Q62465	VAT1_MOUSE	Vat1 Vat-1	Synaptic vesicle membrane protein VAT-1 homolog	0	5708600	8104700	11714000	10644000	0	0	0	4	4.52141e+06	31250000	43813000	26943000	27912000	7875100	0	30444000	19013000	7	2.34063e+07	33838000	25997000	39537000	29372000	33400000	22577000	19217000	28856000	8	29099250
Q61581	IBP7_MOUSE	Igfbp7 Mac25	Insulin-like growth factor-binding protein 7	13304000	15285000	0	13642000	13223000	13452000	0	0	5	8613250	13783000	17066000	0	12614000	0	0	10522000	12712000	5	8337125	12387000	0	10083000	14866000	11049000	12623000	11277000	10439000	7	10340500
P08113	ENPL_MOUSE	Hsp90b1 Grp94 Tra-1 Tra1	Endoplasmin	45242000	44134000	52253000	40584000	39212000	39338000	29723000	41848000	8	41541750	62768000	73254000	65053000	60305000	38632000	45049000	51507000	60738000	8	57163250	74768000	55004000	100450000	77761000	63034000	64372000	61572000	69948000	8	70863625
Q60931	VDAC3_MOUSE	Vdac3	Voltage-dependent anion-selective channel protein 3	17018000	15816000	18905000	15165000	0	10336000	11340000	9657400	7	12279675	12991000	14016000	12709000	12892000	15285000	0	16960000	11070000	7	11990375	11262000	13344000	15100000	14333000	15282000	14762000	14248000	20421000	8	14844000
A0A0G2JDL9	A0A0G2JDL9_MOUSE	Rap1a mCG_10748	MCG10748, isoform CRA_b	16670000	18257000	16221000	17244000	23932000	15736000	0	13788000	7	15231000	16977000	8424600	11618000	13727000	19235000	20161000	17405000	13843000	8	15173825	16031000	21347000	15661000	22481000	22261000	19148000	17244000	15808000	8	18747625
P58252	EF2_MOUSE	Eef2	Elongation factor 2	39089000	40559000	44685000	36290000	28720000	33424000	42273000	42359000	8	38424875	49193000	53470000	51307000	51797000	33880000	21045000	43827000	53636000	8	44769375	57792000	42546000	71171000	49704000	53322000	48993000	48182000	70218000	8	55241000
Q564E2	Q564E2_MOUSE	Ldha Ldh1 mCG_19938	L-lactate dehydrogenase	105880000	88053000	94836000	117450000	94186000	85120000	82581000	97487000	8	95699125	97365000	103830000	103740000	105280000	96954000	83415000	108740000	89523000	8	98605875	106900000	115360000	123670000	159930000	124220000	98605000	116650000	126540000	8	121484375
P11352	GPX1_MOUSE	Gpx1	Glutathione peroxidase 1	16097000	16612000	14336000	17520000	19999000	15086000	9624000	17906000	8	15897500	17746000	15527000	10977000	14278000	0	0	14738000	12865000	6	10766375	11387000	16434000	15482000	0	16301000	15243000	13937000	17312000	7	13262000
P11087	CO1A1_MOUSE	Col1a1 Cola1	Collagen alpha-1	0	11271000	19073000	0	15979000	65250000	56971000	0	5	21068000	0	0	0	0	0	18151000	0	12694000	2	3855625	16824000	0	0	0	0	0	21159000	0	2	4747875
Q05DV1	Q05DV1_MOUSE	Por	NADPH--cytochrome P450 reductase	0	0	0	0	0	0	0	0	0	1	0	7068500	6549300	9128400	0	0	6543900	0	4	3.66126e+06	0	0	8833300	0	6695200	6742500	5772800	7757600	5	4475175
Q8JZU2	TXTP_MOUSE	Slc25a1	Tricarboxylate transport protein, mitochondrial	0	7866100	0	0	0	0	0	0	1	983262	0	7293800	0	11416000	0	0	7708500	0	3	3.30229e+06	0	0	8795900	0	7378900	0	9954200	6125100	4	4.03176e+06
G5E8R3	G5E8R3_MOUSE	Pcx mCG_8397	Pyruvate carboxylase	12715000	16433000	6689700	13994000	10937000	16433000	18619000	0	7	1.19776e+07	0	13798000	25601000	23807000	0	0	24679000	10299000	5	12273000	0	0	21707000	0	20626000	39262000	38220000	0	4	14976875
P17751	TPIS_MOUSE	Tpi1 Tpi	Triosephosphate isomerase	87350000	76113000	81260000	89172000	77352000	77185000	87297000	87874000	8	82950375	48680000	55677000	60215000	59067000	56991000	58748000	59350000	52130000	8	56357250	65002000	64047000	73315000	68320000	69694000	64013000	68535000	77221000	8	68768375
D3Z7R6	D3Z7R6_MOUSE	Cnn2	Calponin	0	0	0	0	0	2769200	0	0	1	346150	0	0	0	0	0	0	0	2479300	1	309912	0	0	0	0	0	0	3011500	0	1	376438
Q60692	PSB6_MOUSE	Psmb6 Lmp19	Proteasome subunit beta type-6	4656100	0	0	0	0	0	0	0	1	582012	0	0	0	0	0	0	4447200	6294800	2	1342750	0	0	5173700	0	4326900	0	3494700	0	3	1.62441e+06
B1AXW5	B1AXW5_MOUSE	Prdx1	Peroxiredoxin-1	58956000	54472000	51213000	47989000	57115000	58304000	55376000	52480000	8	54488125	81818000	90300000	46235000	65031000	63787000	49496000	64589000	70399000	8	66456875	88528000	74856000	82547000	83647000	83968000	72747000	67065000	89763000	8	80390125
Q99PT1	GDIR1_MOUSE	Arhgdia C87222 Gdi1	Rho GDP-dissociation inhibitor 1	0	30192000	22844000	0	23037000	23186000	21942000	24072000	6	18159125	27369000	0	0	32728000	32947000	19351000	19265000	26137000	6	19724625	29968000	28169000	23696000	0	27648000	26817000	19445000	33058000	7	23600125
Q9EQP2	EHD4_MOUSE	Ehd4 Past2	EH domain-containing protein 4	0	9439600	10932000	0	0	6358300	12640000	10716000	5	6.26074e+06	6649200	8096900	0	6401700	0	0	0	0	3	2643475	7662200	0	0	0	10383000	0	0	7257600	3	3162850
Q6ZWY9	H2B1C_MOUSE	Hist1h2bc;Hist1h2be;Hist1h2bg	Histone H2B type 1-C/E/G	455950016	464600000	546840000	529780000	531969984	566009984	659590016	749150016	8	562986252	402680000	574240000	586819968	496590016	520489984	508700000	564780032	633089984	8	535923748	478940000	587240000	720700032	714990016	568630016	576409984	595720000	835990016	8	634827508
Q9WUB3	PYGM_MOUSE	Pygm	Glycogen phosphorylase, muscle form	25822000	18397000	0	30595000	19962000	31881000	12876000	21296000	7	20103625	12925000	11267000	11078000	14460000	11743000	12558000	13131000	12811000	8	12496625	33138000	10815000	11873000	19934000	14380000	10695000	10333000	7215800	8	14797975
P48036	ANXA5_MOUSE	Anxa5 Anx5	Annexin A5	89103000	107300000	81317000	83937000	107880000	134080000	98648000	108140000	8	101300625	116300000	132220000	101350000	111180000	133000000	111910000	108970000	112870000	8	115975000	151640000	140050000	106390000	120080000	115100000	157320000	168130000	138430000	8	137142500
Q02105	C1QC_MOUSE	C1qc C1qg	Complement C1q subcomponent subunit C	0	0	0	0	0	0	0	0	0	1	23789000	30278000	12472000	13170000	7996500	0	12820000	24124000	7	1.55812e+07	18606000	16553000	19461000	11409000	13351000	15483000	15794000	36667000	8	18415500
E9PZF0	E9PZF0_MOUSE	Gm20390	Nucleoside diphosphate kinase	51609000	29365000	40947000	56544000	38954000	40033000	47596000	38910000	8	42994750	36188000	38528000	39746000	35637000	26730000	0	36782000	29889000	7	30437500	28466000	23146000	39270000	40410000	37093000	34690000	32105000	50473000	8	35706625
F8WI35	F8WI35_MOUSE	H3f3a	Histone H3	184360000	186900000	323449984	347100000	240110000	256660000	401080000	425440000	8	295637498	229990000	324340000	329590016	244680000	214910000	185120000	242780000	286150016	8	257195004	223130000	264430000	342360000	300729984	335729984	273900000	281030016	383400000	8	300588748
A0A494BBE3	A0A494BBE3_MOUSE	Reep5	Receptor expression-enhancing protein 5	0	0	0	0	0	0	0	0	0	1	0	4088500	0	0	0	0	0	0	1	511062	0	0	0	0	0	0	0	4761700	1	595212
P62918	RL8_MOUSE	Rpl8	60S ribosomal protein L8	0	9191800	0	12475000	0	8014700	0	12329000	4	5.25131e+06	13435000	16694000	13984000	13727000	13756000	0	13412000	14958000	7	12495750	10193000	12172000	19024000	14304000	14159000	11819000	11140000	23112000	8	14490375
Q9QZZ6	DERM_MOUSE	Dpt	Dermatopontin	68190000	68866000	109620000	86223000	67160000	93022000	98615000	73261000	8	83119625	31508000	43377000	43589000	31524000	24537000	23659000	47382000	38791000	8	35545875	33459000	22049000	59464000	34570000	47212000	38276000	41485000	53217000	8	41216500
H3BKM0	H3BKM0_MOUSE	Ap2b1	AP complex subunit beta	0	8462200	0	0	0	7279200	0	10431000	3	3271550	8531700	7591700	11224000	7608800	0	0	8840600	0	5	5474600	0	0	12547000	0	10143000	10169000	8135300	9650700	5	6330625
P98086	C1QA_MOUSE	C1qa	Complement C1q subcomponent subunit A	0	0	0	0	0	0	0	0	0	1	14793000	16086000	9269400	28187000	19841000	12798000	14187000	14304000	8	16183175	15770000	17076000	15520000	15582000	12429000	15279000	14211000	43646000	8	18689125
P20152	VIME_MOUSE	Vim	Vimentin	720510016	936579968	651260032	948230016	784750016	1509600000	1210899968	1360999936	8	1015353744	1429500032	1348400000	1140800000	1356000000	1471100032	1445500032	1210599936	1329299968	8	1341400000	2354500096	1418099968	1030700032	1250700032	1339000064	1444999936	1722599936	1759500032	8	1540012512
O08553	DPYL2_MOUSE	Dpysl2 Crmp2 Ulip2	Dihydropyrimidinase-related protein 2	37845000	38915000	47687000	32654000	32545000	40730000	31530000	37662000	8	37446000	28480000	32889000	29303000	25786000	0	15782000	30555000	33137000	7	24491500	21943000	22361000	36972000	29147000	27668000	23931000	27259000	35135000	8	28052000
O08749	DLDH_MOUSE	Dld	Dihydrolipoyl dehydrogenase, mitochondrial	16904000	26675000	0	14626000	21327000	15023000	15246000	12895000	7	15337000	12167000	20358000	28887000	35010000	26480000	0	26511000	14211000	7	20453000	7726600	23395000	22450000	17378000	24100000	27518000	47557000	17169000	8	23411700
Q8C2Q8	Q8C2Q8_MOUSE	Atp5c1	ATP synthase subunit gamma	11006000	10210000	0	0	0	10256000	0	0	3	3934000	7411300	11689000	9404300	7673300	0	0	9847900	0	5	5753225	7031900	5378800	9991800	0	0	9301600	9092700	11704000	6	6562600
Q5SXR6	Q5SXR6_MOUSE	Cltc	Clathrin heavy chain	92697000	89880000	107390000	81957000	99040000	81458000	59928000	53131000	8	83185125	108420000	94500000	80453000	86325000	91796000	85807000	66225000	77963000	8	86436125	94608000	107200000	111240000	128230000	104450000	110670000	100660000	29829000	8	98360875
P59999	ARPC4_MOUSE	Arpc4 Arc20	Actin-related protein 2/3 complex subunit 4	35583000	22974000	30151000	38356000	35903000	25942000	22185000	25608000	8	29587750	35566000	36828000	31464000	29002000	36901000	27825000	28866000	24879000	8	31416375	33382000	24809000	34129000	45205000	41595000	30130000	29419000	46850000	8	35689875
P51881	ADT2_MOUSE	Slc25a5 Ant2	ADP/ATP translocase 2	37916000	45226000	41339000	39761000	45286000	29066000	31603000	31817000	8	37751750	39480000	42991000	40601000	54630000	55644000	27166000	45504000	31223000	8	42154875	31728000	39191000	62519000	42525000	52939000	56741000	52387000	43324000	8	47669250
P63330	PP2AA_MOUSE	Ppp2ca	Serine/threonine-protein phosphatase 2A catalytic subunit alpha isoform	0	0	0	0	0	0	0	0	0	1	0	3630000	0	4951700	0	0	3712000	3918800	4	2.02656e+06	0	0	0	0	4100900	4467300	4439800	5228500	4	2.27956e+06
Q9CR62	M2OM_MOUSE	Slc25a11	Mitochondrial 2-oxoglutarate/malate carrier protein	0	5473700	0	0	0	0	0	0	1	684212	5273000	6966700	6781500	6485800	0	0	5921200	0	5	3928525	0	0	7240800	0	6706300	6970400	6776900	7415700	5	4.38876e+06
P48678	LMNA_MOUSE	Lmna Lmn1	Prelamin-A/C [Cleaved into: Lamin-A/C]	234480000	283460000	264730000	267820000	263640000	378980000	286860000	316540000	8	287063750	241850000	277060000	253530000	208270000	203780000	239120000	247440000	276880000	8	243491250	298240000	236380000	245250000	241230000	249770000	231280000	291449984	373489984	8	270886246
P62259	1433E_MOUSE	Ywhae	14-3-3 protein epsilon	9904200	12248000	0	0	0	20344000	13883000	16834000	5	9151650	12860000	10984000	11388000	11047000	10020000	12868000	13830000	14444000	8	12180125	15949000	15021000	12354000	11568000	10403000	15399000	13765000	13800000	8	13532375
P31786	ACBP_MOUSE	Dbi	Acyl-CoA-binding protein	0	6971000	0	0	0	0	0	0	1	871375	0	0	0	0	0	0	0	8684100	1	1.08551e+06	9599600	0	0	0	0	0	0	0	1	1199950
P47963	RL13_MOUSE	Rpl13	60S ribosomal protein L13	0	8593700	0	0	0	0	0	0	1	1.07421e+06	12473000	17017000	11605000	13923000	11636000	13837000	12420000	16219000	8	13641250	15478000	13329000	14731000	15680000	15398000	12293000	11516000	21990000	8	15051875
Q9DBJ1	PGAM1_MOUSE	Pgam1	Phosphoglycerate mutase 1	27243000	20746000	23437000	35550000	0	20131000	24860000	27586000	7	22444125	18445000	24105000	18644000	22233000	13004000	15110000	16436000	23809000	8	18973250	19886000	14107000	30434000	20702000	23914000	19104000	17766000	21384000	8	20912125
P17182	ENOA_MOUSE	Eno1 Eno-1	Alpha-enolase	141950000	156040000	130810000	144000000	152590000	135480000	172270000	148620000	8	147720000	133270000	154270000	192090000	184110000	152400000	122350000	183750000	175730000	8	162246250	145160000	171420000	188970000	157350000	192880000	197050000	182830000	194210000	8	178733750
Q61171	PRDX2_MOUSE	Prdx2 Tdpx1 Tpx	Peroxiredoxin-2	41274000	43028000	30928000	31932000	32994000	33255000	25209000	25586000	8	33025750	43563000	30395000	48852000	35911000	39374000	32636000	45591000	27994000	8	38039500	29530000	45530000	54108000	40046000	43011000	38613000	40528000	42529000	8	41736875
P84091	AP2M1_MOUSE	Ap2m1 Clapm1	AP-2 complex subunit mu	0	0	0	0	0	0	0	0	0	1	0	0	0	5630700	0	0	0	0	1	703838	0	0	0	0	0	0	0	6167500	1	770938
Q8BWT1	THIM_MOUSE	Acaa2	3-ketoacyl-CoA thiolase, mitochondrial	27843000	78965000	0	49133000	33941000	43895000	73978000	29851000	7	42200750	15852000	45123000	63918000	81281000	42629000	0	87873000	38900000	7	46947000	0	25967000	63249000	0	65598000	108080000	118700000	26622000	6	51027000
P61982	1433G_MOUSE	Ywhag	14-3-3 protein gamma [Cleaved into: 14-3-3 protein gamma, N-terminally processed]	0	14437000	0	0	0	0	23279000	0	2	4714500	12490000	13200000	19236000	17943000	0	0	16127000	14083000	6	11634875	14735000	15081000	15045000	0	13563000	13622000	15972000	12574000	7	12574000
P08228	SODC_MOUSE	Sod1	Superoxide dismutase [Cu-Zn]	20992000	12062000	21276000	17133000	9727300	22419000	24915000	17066000	8	1.81988e+07	13061000	17927000	18792000	13501000	0	0	14234000	0	5	9689375	11908000	0	14961000	0	14297000	12792000	14870000	14795000	6	10452875
E9QN08	E9QN08_MOUSE	Eef1d	Elongation factor 1-delta	0	0	0	0	0	5599900	0	0	1	699988	8357200	6051200	0	7221200	0	0	5349200	4246100	5	3.90311e+06	7288800	0	8417800	0	0	6891700	0	11004000	4	4.20029e+06
A0A075B5M7	A0A075B5M7_MOUSE	Igkv5-39	Immunoglobulin kappa variable 5-39	0	0	0	0	0	7083400	0	0	1	885425	0	25888000	8087000	10958000	0	0	0	9973800	4	6863350	0	0	16664000	14362000	0	0	18614000	9267800	4	7363475
F8WJ05	F8WJ05_MOUSE	Itih1	Inter-alpha-trypsin inhibitor heavy chain H1	0	0	0	0	0	0	0	0	0	1	22722000	21166000	13791000	18481000	0	15723000	15532000	16941000	7	15544500	17483000	14105000	18037000	15471000	17761000	17959000	13076000	18957000	8	16606125
Q640N1	AEBP1_MOUSE	Aebp1 Aclp	Adipocyte enhancer-binding protein 1	18838000	21286000	20576000	16750000	15397000	21050000	25970000	11001000	8	18858500	28511000	36566000	26882000	21365000	9680300	15348000	18040000	25226000	8	2.27023e+07	26260000	28565000	30102000	24665000	24105000	23689000	25652000	10872000	8	24238750
P61161	ARP2_MOUSE	Actr2 Arp2	Actin-related protein 2	0	9487500	0	0	0	0	0	0	1	1.18594e+06	13563000	15480000	0	14319000	0	0	10583000	10547000	5	8061500	13227000	0	15390000	0	12344000	0	11907000	15855000	5	8590375
Q8K0E8	FIBB_MOUSE	Fgb	Fibrinogen beta chain [Cleaved into: Fibrinopeptide B;Fibrinogen beta chain]	0	43671000	0	0	0	21943000	9702500	9476800	4	1.05992e+07	158980000	198840000	162550000	141530000	74526000	124430000	133720000	158180000	8	144094500	200100000	166240000	174180000	116950000	128060000	120120000	136130000	174810000	8	152073750
Q01149	CO1A2_MOUSE	Col1a2 Cola2	Collagen alpha-2	19794000	13344000	21246000	17038000	22033000	40702000	33724000	21963000	8	23730500	9255200	0	0	10310000	0	23334000	12621000	12871000	5	8548900	14668000	0	7326700	0	11585000	9856600	21661000	6856100	6	8994175
P16858	G3P_MOUSE	Gapdh Gapd	Glyceraldehyde-3-phosphate dehydrogenase	463929984	405190016	428729984	609249984	477649984	456480000	435870016	460780000	8	467234996	460089984	456820000	417710016	507960000	364200000	317920000	477500000	361220000	8	420427500	428790016	324820000	485840000	482000000	472049984	356360000	413230016	570910016	8	441750004
P11499	HS90B_MOUSE	Hsp90ab1 Hsp84 Hsp84-1 Hspcb	Heat shock protein HSP 90-beta	85555000	74105000	84466000	76907000	86870000	111150000	70389000	83149000	8	84073875	106880000	107170000	94837000	95177000	99865000	109300000	103560000	114730000	8	103939875	142010000	105630000	98303000	115010000	108430000	96813000	112020000	93972000	8	109023500
A0A1C7CYV0	A0A1C7CYV0_MOUSE	Pls3	Plastin-3	24750000	22325000	25837000	24399000	21109000	25263000	17067000	18349000	8	22387375	30932000	32122000	22147000	30446000	23262000	21226000	26477000	23583000	8	26274375	27021000	23253000	24527000	27205000	23781000	25462000	22703000	46414000	8	27545750
P52480	KPYM_MOUSE	Pkm Pk3 Pkm2 Pykm	Pyruvate kinase PKM	171200000	155350000	150190000	133760000	148260000	180770000	169640000	174430000	8	160450000	160440000	168080000	167850000	183750000	138320000	149090000	177380000	153210000	8	162265000	169090000	145380000	198420000	168570000	153160000	169040000	158270000	197490000	8	169927500
P47754	CAZA2_MOUSE	Capza2 Cappa2	F-actin-capping protein subunit alpha-2	22336000	21625000	23516000	30190000	32486000	22667000	12511000	19908000	8	23154875	25687000	30018000	17524000	33501000	24343000	0	20255000	0	6	18916000	23553000	23803000	24469000	0	24591000	20407000	15134000	26417000	7	19796750
Q9EP69	SAC1_MOUSE	Sacm1l Kiaa0851 Sac1	Phosphatidylinositide phosphatase SAC1	0	0	0	0	0	0	0	0	0	1	0	0	0	3667700	0	0	0	0	1	458462	0	0	3831800	0	0	0	0	0	1	478975
P56480	ATPB_MOUSE	Atp5f1b Atp5b	ATP synthase subunit beta, mitochondrial	197050000	210400000	207240000	236450000	223320000	194070000	133250000	173300000	8	196885000	184390000	189240000	167660000	209750000	170500000	148020000	197670000	148440000	8	176958750	170750000	151510000	182450000	219690000	204110000	166940000	166660000	211880000	8	184248750
Q9D2G2	ODO2_MOUSE	Dlst	Dihydrolipoyllysine-residue succinyltransferase component of 2-oxoglutarate dehydrogenase complex, mitochondrial	0	16366000	0	12776000	10818000	9082300	13208000	0	5	7.78129e+06	0	12559000	13088000	17005000	13433000	0	15156000	0	5	8905125	0	0	10920000	0	11161000	18175000	24643000	8968500	5	9.23344e+06
Q9JK53	PRELP_MOUSE	Prelp	Prolargin	335360000	320470016	363960000	332449984	353329984	332520000	317700000	324609984	8	335049996	279640000	317280000	244550000	264140000	195090000	211220000	272590016	258150000	8	255332502	229330000	225010000	261740000	283460000	268800000	210990000	229370000	408409984	8	264638748
P62880	GBB2_MOUSE	Gnb2	Guanine nucleotide-binding protein G	27652000	23130000	25027000	25934000	26797000	26909000	28258000	27948000	8	26456875	21481000	28580000	24970000	32031000	22550000	19979000	23702000	21935000	8	24403500	22335000	23159000	30216000	26385000	26539000	22983000	21216000	28645000	8	25184750
Q61646	HPT_MOUSE	Hp	Haptoglobin [Cleaved into: Haptoglobin alpha chain;Haptoglobin beta chain]	14695000	10540000	0	0	0	6594600	15441000	0	4	5908825	20121000	10681000	0	8003600	0	9715100	31375000	10671000	6	1.13208e+07	19850000	0	9225100	0	0	13812000	30594000	19496000	5	1.16221e+07
P57780	ACTN4_MOUSE	Actn4	Alpha-actinin-4	25186000	23279000	25582000	26820000	21492000	29157000	23313000	32447000	8	25909500	32850000	40438000	28002000	32307000	24176000	24586000	24473000	24825000	8	28957125	30082000	28604000	28957000	31495000	34786000	27530000	25485000	28920000	8	29482375
D3Z6F5	D3Z6F5_MOUSE	Atp5a1 mCG_18273	ATP synthase subunit alpha	143510000	158550000	139110000	154570000	149010000	146480000	118900000	144610000	8	144342500	135600000	147220000	143290000	150030000	125250000	130920000	164700000	135360000	8	141546250	135850000	126300000	148820000	151510000	145950000	141820000	140490000	158950000	8	143711250
P63260	ACTG_MOUSE	Actg1 Actg	Actin, cytoplasmic 2	787889984	1200999936	675320000	704430016	981120000	1198300032	690339968	1127699968	8	920762488	1507800064	1433600000	1052800000	1341799936	1135100032	1120300032	1243500032	1182000000	8	1252112512	1450599936	1279200000	1218899968	1257100032	1344099968	1140400000	1045400000	1405299968	8	1267624984
Q62000	MIME_MOUSE	Ogn Og	Mimecan	153290000	148700000	200490000	189690000	189170000	179300000	198600000	201440000	8	182585000	95466000	97537000	97670000	87781000	88757000	92190000	99687000	100140000	8	94903500	104500000	78187000	96229000	103330000	106930000	81714000	95820000	100870000	8	95947500
Q9WTI7	MYO1C_MOUSE	Myo1c	Unconventional myosin-Ic	27562000	35504000	28401000	31619000	31568000	27130000	23589000	24292000	8	28708125	18136000	17708000	18943000	26648000	0	0	23234000	13464000	6	14766625	17486000	0	18772000	11556000	22086000	19193000	16028000	13900000	7	14877625
Q61598	GDIB_MOUSE	Gdi2 Gdi3	Rab GDP dissociation inhibitor beta	21625000	24158000	21511000	17281000	27582000	13846000	13569000	17227000	8	19599875	21638000	17070000	20563000	26557000	19461000	20549000	25709000	19922000	8	21433625	14961000	21789000	21527000	25858000	24120000	20334000	16822000	26113000	8	21440500
B2RSH2	GNAI1_MOUSE	Gnai1 Gnai-1	Guanine nucleotide-binding protein G	0	1957300	0	0	0	0	0	0	1	244662	0	0	0	0	0	0	0	0	0	1	0	0	0	0	0	0	0	0	0	1
O08638	MYH11_MOUSE	Myh11	Myosin-11	0	3028900	0	0	0	0	0	0	1	378612	0	0	0	0	0	0	0	0	0	1	0	0	0	0	0	0	0	0	0	1
O35678	MGLL_MOUSE	Mgll	Monoglyceride lipase	0	2550900	0	0	0	0	0	0	1	318862	0	0	0	0	0	0	0	0	0	1	0	0	0	0	0	0	0	0	0	1
Q80YP4	Q80YP4_MOUSE	Gucy1b1 Gucy1b3	Guanylate cyclase soluble subunit beta-1	0	0	0	0	0	227010	0	0	1	28376.2	0	0	0	0	0	0	0	0	0	1	0	0	0	0	0	0	0	0	0	1
Q7TMG8	Q7TMG8_MOUSE	Nipsnap2 Gbas	Glioblastoma amplified sequence	0	2290400	0	0	0	0	0	0	1	286300	0	0	0	0	0	0	0	0	0	1	0	0	0	0	0	0	0	0	0	1
D3Z036	D3Z036_MOUSE	Cops3	COP9 signalosome complex subunit 3	0	0	0	0	0	0	0	1403900	1	175488	0	0	0	0	0	0	0	0	0	1	0	0	0	0	0	0	0	0	0	1
A0A1L1SUX8	A0A1L1SUX8_MOUSE	Thy1	Thy-1 membrane glycoprotein	0	4085300	0	0	0	0	0	0	1	510662	0	0	0	0	0	0	0	0	0	1	0	0	0	0	0	0	0	0	0	1
A0A494BA33	A0A494BA33_MOUSE	H2-K1	H-2 class I histocompatibility antigen, K-K alpha chain	3080200	0	0	0	0	0	0	0	1	385025	0	0	0	0	0	0	0	0	0	1	0	0	0	0	0	0	0	0	0	1
P02088	HBB1_MOUSE	Hbb-b1	Hemoglobin subunit beta-1	0	0	0	0	0	10547000	0	0	1	1318375	0	0	0	0	0	0	0	0	0	1	0	0	0	0	0	0	0	0	0	1
Q3THW5	H2AV_MOUSE	H2afv H2av	Histone H2A.V	0	0	0	0	0	0	4046000	0	1	505750	0	0	0	0	0	0	0	0	0	1	0	0	0	0	0	0	0	0	0	1
Q8BTU6	Q8BTU6_MOUSE	Eif4a2	Eukaryotic initiation factor 4A-II	0	0	5159000	0	0	0	0	0	1	644875	0	0	0	0	0	0	0	0	0	1	0	0	0	0	0	0	0	0	0	1
P10639	THIO_MOUSE	Txn Txn1	Thioredoxin	0	0	0	0	0	9381600	0	0	1	1172700	0	0	0	0	0	0	0	0	0	1	0	0	0	0	0	0	0	0	0	1
P10922	H10_MOUSE	H1f0 H1fv	Histone H1.0	0	0	0	0	3733200	0	0	0	1	466650	0	0	0	0	0	0	0	0	0	1	0	0	0	0	0	0	0	0	0	1
P11531	DMD_MOUSE	Dmd	Dystrophin	0	5480300	0	0	0	0	0	0	1	685038	0	0	0	0	0	0	0	0	0	1	0	0	0	0	0	0	0	0	0	1
P14873	MAP1B_MOUSE	Map1b Mtap1b Mtap5	Microtubule-associated protein 1B	0	0	0	0	0	505000	0	0	1	63125	0	0	0	0	0	0	0	0	0	1	0	0	0	0	0	0	0	0	0	1
G5E846	G5E846_MOUSE	Prph Prph1 mCG_18385	Peripherin	0	3748600	0	0	0	0	0	0	1	468575	0	0	0	0	0	0	0	0	0	1	0	0	0	0	0	0	0	0	0	1
P21844	CMA1_MOUSE	Cma1 Mcpt5	Chymase	0	0	0	0	0	0	679110	0	1	84888.8	0	0	0	0	0	0	0	0	0	1	0	0	0	0	0	0	0	0	0	1
P27661	H2AX_MOUSE	H2afx H2a.x H2ax Hist5-2ax	Histone H2AX	0	0	0	0	0	0	1455500	0	1	181938	0	0	0	0	0	0	0	0	0	1	0	0	0	0	0	0	0	0	0	1
P47857	PFKAM_MOUSE	Pfkm Pfk-m Pfka	ATP-dependent 6-phosphofructokinase, muscle type	0	4795000	0	0	0	5635400	0	0	2	1303800	0	0	0	0	0	0	0	0	0	1	0	0	0	0	0	0	0	0	0	1
P50543	S10AB_MOUSE	S100a11 S100c	Protein S100-A11	0	0	0	0	1851600	0	0	0	1	231450	0	0	0	0	0	0	0	0	0	1	0	0	0	0	0	0	0	0	0	1
P55264	ADK_MOUSE	Adk	Adenosine kinase	2159900	0	0	0	0	0	0	0	1	269988	0	0	0	0	0	0	0	0	0	1	0	0	0	0	0	0	0	0	0	1
P60766	CDC42_MOUSE	Cdc42	Cell division control protein 42 homolog	0	0	0	0	0	5444400	0	0	1	680550	0	0	0	0	0	0	0	0	0	1	0	0	0	0	0	0	0	0	0	1
P62264	RS14_MOUSE	Rps14	40S ribosomal protein S14	0	0	0	0	0	3494600	0	0	1	436825	0	0	0	0	0	0	0	0	0	1	0	0	0	0	0	0	0	0	0	1
P68134	ACTS_MOUSE	Acta1 Acta	Actin, alpha skeletal muscle	0	0	0	5080600	0	0	0	0	1	635075	0	0	0	0	0	0	0	0	0	1	0	0	0	0	0	0	0	0	0	1
P82348	SGCG_MOUSE	Sgcg	Gamma-sarcoglycan	0	0	0	0	0	3074100	0	0	1	384262	0	0	0	0	0	0	0	0	0	1	0	0	0	0	0	0	0	0	0	1
P97927	LAMA4_MOUSE	Lama4	Laminin subunit alpha-4	0	6034100	0	0	0	0	0	0	1	754262	0	0	0	0	0	0	0	0	0	1	0	0	0	0	0	0	0	0	0	1
Q02013	AQP1_MOUSE	Aqp1	Aquaporin-1	0	6942900	0	0	0	0	0	0	1	867862	0	0	0	0	0	0	0	0	0	1	0	0	0	0	0	0	0	0	0	1
A0A1W2P6L9	A0A1W2P6L9_MOUSE	Pxdn	Peroxidasin homolog	0	261510	0	0	0	0	0	0	1	32688.8	0	0	0	0	0	0	0	0	0	1	0	0	0	0	0	0	0	0	0	1
Q5EBG6	HSPB6_MOUSE	Hspb6 Gm479	Heat shock protein beta-6	0	0	0	0	0	2335700	0	0	1	291962	0	0	0	0	0	0	0	0	0	1	0	0	0	0	0	0	0	0	0	1
E9PYG9	E9PYG9_MOUSE	Samhd1	Deoxynucleoside triphosphate triphosphohydrolase SAMHD1	1789500	0	0	0	0	0	0	0	1	223688	0	0	0	0	0	0	0	0	0	1	0	0	0	0	0	0	0	0	0	1
Q60737	CSK21_MOUSE	Csnk2a1 Ckiia	Casein kinase II subunit alpha	0	1175000	0	0	0	0	0	0	1	146875	0	0	0	0	0	0	0	0	0	1	0	0	0	0	0	0	0	0	0	1
Q62087	PON3_MOUSE	Pon3	Serum paraoxonase/lactonase 3	0	0	0	0	0	2209600	0	0	1	276200	0	0	0	0	0	0	0	0	0	1	0	0	0	0	0	0	0	0	0	1
Q62470	ITA3_MOUSE	Itga3	Integrin alpha-3	0	5027500	0	0	0	0	0	0	1	628438	0	0	0	0	0	0	0	0	0	1	0	0	0	0	0	0	0	0	0	1
Q64314	CD34_MOUSE	Cd34	Hematopoietic progenitor cell antigen CD34	0	0	0	0	0	0	0	3074900	1	384362	0	0	0	0	0	0	0	0	0	1	0	0	0	0	0	0	0	0	0	1
Q64471	GSTT1_MOUSE	Gstt1	Glutathione S-transferase theta-1	0	0	0	0	0	4975700	0	0	1	621962	0	0	0	0	0	0	0	0	0	1	0	0	0	0	0	0	0	0	0	1
B1ATS4	B1ATS4_MOUSE	Atp2a3	Calcium-transporting ATPase	0	0	0	0	0	1358300	0	0	1	169788	0	0	0	0	0	0	0	0	0	1	0	0	0	0	0	0	0	0	0	1
D3YYN7	D3YYN7_MOUSE	Atp1a2	Sodium/potassium-transporting ATPase subunit alpha	0	5514500	0	0	0	0	0	0	1	689312	0	0	0	0	0	0	0	0	0	1	0	0	0	0	0	0	0	0	0	1
F7AAP4	F7AAP4_MOUSE	Atp2b4	Calcium-transporting ATPase	0	4108500	0	0	0	0	0	0	1	513562	0	0	0	0	0	0	0	0	0	1	0	0	0	0	0	0	0	0	0	1
Q8BJS4	SUN2_MOUSE	Sun2 Unc84b	SUN domain-containing protein 2	0	661940	0	0	0	0	0	0	1	82742.5	0	0	0	0	0	0	0	0	0	1	0	0	0	0	0	0	0	0	0	1
Q8BX02	KANK2_MOUSE	Kank2 Ankrd25	KN motif and ankyrin repeat domain-containing protein 2	0	0	0	0	2470400	0	0	0	1	308800	0	0	0	0	0	0	0	0	0	1	0	0	0	0	0	0	0	0	0	1
E9Q6A6	E9Q6A6_MOUSE	Col6a6	Collagen alpha-6	0	0	0	0	0	2569500	0	0	1	321188	0	0	0	0	0	0	0	0	0	1	0	0	0	0	0	0	0	0	0	1
Q8CI94	PYGB_MOUSE	Pygb	Glycogen phosphorylase, brain form	0	0	0	0	0	3978700	0	0	1	497338	0	0	0	0	0	0	0	0	0	1	0	0	0	0	0	0	0	0	0	1
Q8K0U4	HS12A_MOUSE	Hspa12a Kiaa0417	Heat shock 70 kDa protein 12A	0	1919800	0	0	0	0	0	0	1	239975	0	0	0	0	0	0	0	0	0	1	0	0	0	0	0	0	0	0	0	1
A0A338P797	A0A338P797_MOUSE	Cbr3	Carbonyl reductase [NADPH] 3	0	0	0	2647900	0	0	0	0	1	330988	0	0	0	0	0	0	0	0	0	1	0	0	0	0	0	0	0	0	0	1
Q8K411	PREP_MOUSE	Pitrm1 Kiaa1104 Ntup1	Presequence protease, mitochondrial	0	0	0	0	0	287970	0	0	1	35996.2	0	0	0	0	0	0	0	0	0	1	0	0	0	0	0	0	0	0	0	1
O08972	O08972_MOUSE	Ddah2 mCG_15913	Dimethylarginine dimethylaminohydrolase 2, isoform CRA_a	0	0	4009500	0	0	0	0	0	1	501188	0	0	0	0	0	0	0	0	0	1	0	0	0	0	0	0	0	0	0	1
Q9CPQ8	ATP5L_MOUSE	Atp5mg Atp5l	ATP synthase subunit g, mitochondrial	0	3573100	0	0	0	0	0	0	1	446638	0	0	0	0	0	0	0	0	0	1	0	0	0	0	0	0	0	0	0	1
A0A0G2JEM7	A0A0G2JEM7_MOUSE	Lap3	Cytosol aminopeptidase	1386200	0	0	0	0	0	0	0	1	173275	0	0	0	0	0	0	0	0	0	1	0	0	0	0	0	0	0	0	0	1
A0A2R8VI90	A0A2R8VI90_MOUSE	Ndufa6	NADH dehydrogenase [ubiquinone] 1 alpha subcomplex subunit 6	0	3666600	0	0	0	0	0	0	1	458325	0	0	0	0	0	0	0	0	0	1	0	0	0	0	0	0	0	0	0	1
Q9CRB6	TPPP3_MOUSE	Tppp3	Tubulin polymerization-promoting protein family member 3	0	9460700	0	0	0	0	14034000	0	2	2.93684e+06	0	0	0	0	0	0	0	0	0	1	0	0	0	0	0	0	0	0	0	1
A0A286YCS6	A0A286YCS6_MOUSE	Cap2	Adenylyl cyclase-associated protein	0	0	0	0	0	0	0	3763400	1	470425	0	0	0	0	0	0	0	0	0	1	0	0	0	0	0	0	0	0	0	1
B1AYJ9	B1AYJ9_MOUSE	Ola1	Obg-like ATPase 1	0	0	0	0	0	609940	0	0	1	76242.5	0	0	0	0	0	0	0	0	0	1	0	0	0	0	0	0	0	0	0	1
A0A1Y7VJN9	A0A1Y7VJN9_MOUSE	Dtna	Dystrobrevin	0	0	0	0	0	2405200	0	0	1	300650	0	0	0	0	0	0	0	0	0	1	0	0	0	0	0	0	0	0	0	1
Q9R087	GPC6_MOUSE	Gpc6	Glypican-6 [Cleaved into: Secreted glypican-6]	0	0	0	0	0	1093100	0	0	1	136638	0	0	0	0	0	0	0	0	0	1	0	0	0	0	0	0	0	0	0	1
A0A2R8W750	A0A2R8W750_MOUSE	Pacsin2	Protein kinase C and casein kinase substrate in neurons protein 2	0	1093900	0	0	0	0	0	0	1	136738	0	0	0	0	0	0	0	0	0	1	0	0	0	0	0	0	0	0	0	1
Q9WVK4	EHD1_MOUSE	Ehd1 Past1	EH domain-containing protein 1	0	5156300	0	6269200	0	0	0	0	2	1.42819e+06	0	0	0	0	0	0	0	0	0	1	0	0	0	0	0	0	0	0	0	1
A0A087WP24	A0A087WP24_MOUSE	Abhd14b	Protein ABHD14B	0	0	0	0	4099100	0	0	0	1	512388	0	0	0	0	0	0	0	0	0	1	0	0	0	0	0	0	0	0	0	1
A0A1Y7VJZ2	A0A1Y7VJZ2_MOUSE	Gstz1 mCG_17472	Glutathione transferase zeta 1	0	0	0	0	0	0	0	0	0	1	0	0	0	0	0	0	0	0	0	1	0	0	0	0	0	0	0	0	0	1
D6RFU9	D6RFU9_MOUSE	Sypl	Synaptophysin-like protein	0	672840	0	0	0	0	0	0	1	84105	0	0	0	0	0	0	0	0	0	1	0	0	0	0	0	0	0	0	0	1
E9Q2T3	E9Q2T3_MOUSE	Tnxb	Tenascin XB	0	560550	0	0	0	0	0	0	1	70068.8	0	0	0	0	0	0	0	0	0	1	0	0	0	0	0	0	0	0	0	1
E9Q6R7	E9Q6R7_MOUSE	Utrn	Utrophin	0	0	0	0	0	0	0	7721600	1	965200	0	0	0	0	0	0	0	0	0	1	0	0	0	0	0	0	0	0	0	1
G3UW82	G3UW82_MOUSE	Myh2 mCG_140437	MCG140437, isoform CRA_d	0	0	0	2364800	0	0	0	0	1	295600	0	0	0	0	0	0	0	0	0	1	0	0	0	0	0	0	0	0	0	1
Q91V61	SFXN3_MOUSE	Sfxn3	Sideroflexin-3	11434000	10865000	12597000	14573000	18304000	9917800	8917800	12415000	8	12377950	12042000	11812000	8873700	11269000	16516000	15358000	10481000	9046200	8	1.19247e+07	12822000	13817000	9435200	13790000	12578000	9491900	10049000	13082000	8	1.18831e+07
P63017	HSP7C_MOUSE	Hspa8 Hsc70 Hsc73	Heat shock cognate 71 kDa protein	281150016	300009984	278960000	266560000	329489984	283780000	222560000	300760000	8	282908748	297040000	339900000	319140000	328860000	274710016	262620000	282380000	288420000	8	299133752	291660000	243220000	308040000	332689984	329710016	269860000	259620000	339500000	8	296787500
Q99JZ4	Q99JZ4_MOUSE	Sar1a Sara1 mCG_15771	GTP-binding protein SAR1a	0	0	0	0	0	0	0	0	0	1	0	6496200	0	5143700	0	0	0	0	2	1.45499e+06	0	0	6954000	0	0	0	4580900	0	2	1.44186e+06
P62962	PROF1_MOUSE	Pfn1	Profilin-1	78515000	70733000	92276000	79434000	88786000	60280000	69225000	66924000	8	75771625	57142000	55631000	65380000	65260000	39925000	43881000	68352000	51721000	8	55911500	51841000	41570000	51981000	68526000	58081000	51590000	47075000	72544000	8	55401000
P17156	HSP72_MOUSE	Hspa2 Hcp70.2 Hsp70-2	Heat shock-related 70 kDa protein 2	0	9289700	0	0	0	6673500	0	0	2	1995400	0	7086200	0	0	0	0	0	0	1	885775	0	0	7008100	0	0	0	0	0	1	876012
P99024	TBB5_MOUSE	Tubb5	Tubulin beta-5 chain	196640000	231230000	210580000	204950000	236140000	142670000	128600000	182200000	8	191626250	163590000	169850000	170980000	184990000	167490000	140200000	148890000	138780000	8	160596250	122200000	144360000	203080000	197700000	205850000	115050000	111450000	170200000	8	158736250
Q8VEM8	MPCP_MOUSE	Slc25a3	Phosphate carrier protein, mitochondrial	41907000	39874000	40428000	42877000	37730000	29031000	43368000	55327000	8	41317750	35915000	50259000	46050000	46843000	0	26522000	41639000	36276000	7	35438000	31133000	25309000	42706000	28030000	37725000	37249000	38224000	38136000	8	34814000
P26041	MOES_MOUSE	Msn	Moesin	93658000	82020000	88012000	85371000	92096000	63450000	61081000	82501000	8	81023625	74893000	85042000	72987000	74157000	71353000	74928000	69958000	70667000	8	74248125	78929000	63585000	63794000	91893000	77396000	56568000	54668000	96064000	8	72862125
P68369	TBA1A_MOUSE	Tuba1a Tuba1	Tubulin alpha-1A chain	245800000	252820000	232900000	210790000	220900000	236060000	167060000	192650000	8	219872500	196390000	246580000	188400000	229780000	220150000	174030000	170620000	187490000	8	201680000	168580000	172590000	244620000	199000000	213850000	184800000	172450000	227270000	8	197895000
Q64521	GPDM_MOUSE	Gpd2 Gdm1	Glycerol-3-phosphate dehydrogenase, mitochondrial	0	20807000	0	0	0	8723500	13161000	0	3	5.33644e+06	5508900	15758000	32950000	36822000	0	0	32800000	10251000	6	1.67612e+07	0	19670000	20535000	0	22854000	25837000	42512000	0	5	16426000
P17742	PPIA_MOUSE	Ppia	Peptidyl-prolyl cis-trans isomerase A	75674000	73928000	88836000	98959000	102900000	78326000	88293000	87363000	8	86784875	63219000	88911000	75069000	89306000	65078000	68691000	80966000	70519000	8	75219875	80255000	67640000	63722000	87889000	69401000	57879000	60704000	102010000	8	73687500
P63038	CH60_MOUSE	Hspd1 Hsp60	60 kDa heat shock protein, mitochondrial	14196000	22904000	11147000	14571000	10433000	13823000	11266000	12945000	8	13910625	14002000	17198000	19794000	20042000	17394000	9538700	23010000	16381000	8	1.717e+07	10767000	7442000	20739000	13901000	18495000	20875000	24075000	18092000	8	16798250
P16045	LEG1_MOUSE	Lgals1 Gbp	Galectin-1	114960000	91628000	135300000	131790000	129560000	116510000	145880000	105900000	8	121441000	94495000	118580000	102990000	91297000	82011000	82834000	112530000	86551000	8	96411000	83000000	80807000	92477000	98664000	89190000	82944000	86482000	138990000	8	94069250
Q3UN88	Q3UN88_MOUSE	Mcpt4 mCG_130832	Mast cell protease 4	0	9521300	14928000	22474000	18593000	23158000	15103000	16866000	7	1.50804e+07	11212000	12790000	13687000	12423000	10410000	0	14339000	7194800	7	10256975	0	0	20584000	8453400	12540000	19410000	18385000	0	5	9921550
P63001	RAC1_MOUSE	Rac1	Ras-related C3 botulinum toxin substrate 1	13027000	10571000	19307000	17017000	16633000	12841000	15108000	15680000	8	15023000	11654000	13190000	10974000	9402900	0	0	13110000	9407300	6	8467275	0	7916900	10792000	0	14870000	8452300	9719700	13668000	6	8.17736e+06
F2Z456	F2Z456_MOUSE	Cyb5r3	NADH-cytochrome b5 reductase	48244000	45835000	72102000	46960000	51701000	47990000	49899000	53623000	8	52044250	60519000	53150000	52029000	46460000	41955000	38125000	44789000	51845000	8	48609000	50520000	48926000	41339000	54736000	41049000	40140000	43068000	51847000	8	46453125
Q9D172	GAL3A_MOUSE	Gatd3a D10Jhu81e	Glutamine amidotransferase-like class 1 domain-containing protein 3A, mitochondrial	0	0	0	0	0	6732000	0	0	1	841500	0	0	0	0	0	0	5643200	0	1	705400	0	0	0	0	0	5353700	0	0	1	669212
E9PWK1	E9PWK1_MOUSE	Ephx1	Epoxide hydrolase	20124000	27302000	21575000	18667000	22843000	17581000	11305000	17215000	8	19576500	21683000	16161000	13709000	22164000	13521000	16089000	19856000	16160000	8	17417875	15088000	14065000	14422000	18073000	16832000	15835000	14682000	22842000	8	16479875
O88844	IDHC_MOUSE	Idh1	Isocitrate dehydrogenase [NADP] cytoplasmic	10385000	12286000	0	0	15965000	11357000	16187000	11582000	6	9720250	12330000	14904000	13949000	17072000	21442000	0	14489000	10532000	7	13089750	11821000	0	17161000	13958000	14363000	14459000	13265000	12837000	7	12233000
P47738	ALDH2_MOUSE	Aldh2 Ahd-1 Ahd1	Aldehyde dehydrogenase, mitochondrial	100650000	114080000	110720000	106230000	138090000	103530000	87376000	103040000	8	107964500	100750000	86537000	103580000	101580000	109980000	94241000	110310000	96098000	8	100384500	78178000	81955000	84629000	94928000	106710000	99513000	94216000	108360000	8	93561125
P35486	ODPA_MOUSE	Pdha1 Pdha-1	Pyruvate dehydrogenase E1 component subunit alpha, somatic form, mitochondrial	18388000	23892000	0	14946000	15038000	16486000	14290000	9536200	7	14072025	12078000	20152000	23248000	29260000	22255000	10077000	27299000	11982000	8	19543875	8378300	14488000	22791000	11718000	22906000	25853000	27936000	11619000	8	1.82112e+07
Q60932	VDAC1_MOUSE	Vdac1 Vdac5	Voltage-dependent anion-selective channel protein 1	43092000	53977000	37890000	52919000	35868000	39683000	36473000	44679000	8	43072625	44802000	51074000	51794000	60838000	37841000	37745000	60057000	44408000	8	48569875	41639000	36964000	67034000	44370000	42637000	41480000	41241000	46037000	8	45175250
P45376	ALDR_MOUSE	Akr1b1 Akr1b3 Aldor1 Aldr1 Alr2	Aldo-keto reductase family 1 member B1	25906000	24327000	27799000	30842000	26832000	19540000	28967000	25468000	8	26210125	24004000	25709000	25831000	23459000	19600000	12341000	28137000	21668000	8	22593625	18237000	16382000	26235000	23850000	20457000	17142000	18541000	27126000	8	20996250
P40142	TKT_MOUSE	Tkt	Transketolase	90433000	101890000	83557000	86206000	94514000	79217000	107920000	96883000	8	92577500	90492000	119340000	124670000	136930000	107890000	79143000	132170000	94718000	8	110669125	81925000	91132000	103610000	85717000	121680000	123630000	116090000	98404000	8	102773500
P63101	1433Z_MOUSE	Ywhaz	14-3-3 protein zeta/delta	64376000	65653000	64992000	65613000	67620000	58760000	68330000	74543000	8	66235875	62106000	60148000	47534000	67106000	49381000	70539000	59844000	58396000	8	59381750	64511000	58958000	45305000	56729000	52112000	49726000	61386000	52168000	8	55111875
P09671	SODM_MOUSE	Sod2 Sod-2	Superoxide dismutase [Mn], mitochondrial	0	10973000	0	0	0	0	0	0	1	1371625	0	0	0	14884000	0	0	13109000	0	2	3499125	0	0	0	0	0	13673000	12289000	0	2	3245250
Q9JII6	AK1A1_MOUSE	Akr1a1 Akr1a4	Aldo-keto reductase family 1 member A1	0	0	0	12450000	0	0	10339000	7838700	3	3.82846e+06	12012000	12388000	14449000	11668000	10160000	7188200	11944000	8982300	8	1.10989e+07	10848000	8465700	14266000	11613000	12565000	9597700	0	14567000	7	10240300
H3BJ97	H3BJ97_MOUSE	Tinagl1	Tubulointerstitial nephritis antigen-like	20726000	18840000	24280000	19475000	19370000	16880000	17097000	22290000	8	19869750	8530100	10643000	9978000	11180000	11314000	0	13087000	8733000	7	9.18314e+06	11323000	0	6705300	0	18130000	9266200	9878400	12322000	6	8.45311e+06
A0A1D5RLW5	A0A1D5RLW5_MOUSE	Rpl18a	60S ribosomal protein L18a	0	0	0	0	0	0	0	0	0	1	0	6538300	0	0	0	0	0	0	1	817288	0	0	0	0	6006900	0	0	0	1	750862
P06745	G6PI_MOUSE	Gpi Gpi1	Glucose-6-phosphate isomerase	54129000	55524000	61888000	54791000	57929000	39695000	53352000	49220000	8	53316000	36620000	41450000	38522000	45208000	32578000	24614000	42526000	34131000	8	36956125	29625000	22127000	41278000	38979000	36191000	34742000	30077000	38329000	8	33918500
P48962	ADT1_MOUSE	Slc25a4 Anc1 Ant1	ADP/ATP translocase 1	179730000	178620000	194150000	213230000	184400000	171770000	165700000	146320000	8	179240000	146870000	170980000	169620000	169710000	169650000	135210000	158370000	140470000	8	157610000	140670000	117420000	167030000	150150000	145840000	140740000	148210000	140030000	8	143761250
A0A0N4SVQ1	A0A0N4SVQ1_MOUSE	Ndufa4	Cytochrome c oxidase subunit NDUFA4	7520700	10450000	0	0	0	9612300	15754000	0	4	5417125	0	12375000	17522000	16410000	12799000	0	12679000	0	5	8973125	0	9631800	9481300	0	10793000	14443000	21082000	0	5	8.17889e+06
P52825	CPT2_MOUSE	Cpt2 Cpt-2	Carnitine O-palmitoyltransferase 2, mitochondrial	0	18143000	0	0	0	8751600	0	0	2	3361825	0	15299000	26283000	28821000	8877000	0	23436000	12254000	6	14371250	0	13000000	30898000	0	12639000	23162000	24982000	0	5	13085125
Q99LC5	ETFA_MOUSE	Etfa	Electron transfer flavoprotein subunit alpha, mitochondrial	14102000	29189000	12985000	15678000	20889000	10750000	13367000	0	7	14620000	11871000	23614000	35526000	62904000	37530000	13600000	53694000	25911000	8	33081250	8169400	17406000	26418000	15490000	31747000	53879000	72119000	15446000	8	30084300
P28653	PGS1_MOUSE	Bgn	Biglycan	188200000	128770000	166440000	171190000	189240000	204730000	173120000	96062000	8	164719000	184160000	126970000	130750000	120720000	159430000	191170000	100220000	170150000	8	147946250	155720000	137420000	126660000	151000000	147260000	158020000	149810000	45820000	8	133963750
Q9CZ13	QCR1_MOUSE	Uqcrc1	Cytochrome b-c1 complex subunit 1, mitochondrial	7154600	39254000	0	20191000	13749000	28460000	42030000	10739000	7	20197200	12858000	27611000	57964000	59972000	35306000	10818000	51330000	30116000	8	35746875	14169000	19733000	45051000	0	39126000	55720000	64823000	17886000	7	32063500
Q04447	KCRB_MOUSE	Ckb Ckbb	Creatine kinase B-type	34588000	40015000	33192000	31666000	41516000	39196000	24781000	41056000	8	35751250	19979000	16173000	16416000	16923000	0	19078000	22944000	20513000	7	16503250	17428000	0	10272000	20351000	16400000	17467000	18264000	17837000	7	14752375
B1AU25	B1AU25_MOUSE	Aifm1	Apoptosis-inducing factor 1, mitochondrial	0	0	0	0	0	0	0	0	0	1	0	5960600	9839600	9373800	0	0	7032200	0	4	4025775	0	0	6855300	0	7996100	6553500	7135800	0	4	3.56759e+06
D3Z041	D3Z041_MOUSE	Acsl1	Long-chain-fatty-acid--CoA ligase 1	19034000	43295000	13863000	25557000	29691000	18375000	28071000	13358000	8	23905500	11838000	28288000	64947000	70613000	49284000	13582000	68117000	16813000	8	40435250	7444900	19404000	47941000	13180000	45691000	62990000	74197000	14113000	8	3.56201e+07
F8WIT2	F8WIT2_MOUSE	Anxa6	Annexin	68709000	75719000	58991000	62089000	88992000	87622000	48272000	67538000	8	69741500	70675000	60606000	40145000	46341000	69681000	71217000	73797000	66684000	8	62393250	70171000	50533000	43668000	52124000	58358000	57437000	53931000	51859000	8	54760125
P49817	CAV1_MOUSE	Cav1 Cav	Caveolin-1	38220000	41753000	49287000	44729000	45990000	70926000	55733000	69610000	8	52031000	22738000	21805000	22558000	24103000	22806000	23891000	26667000	28851000	8	24177375	22546000	15905000	21202000	0	28251000	28242000	29742000	23276000	7	21145500
P19157	GSTP1_MOUSE	Gstp1 Gstpib	Glutathione S-transferase P 1	61487000	67600000	69542000	54436000	75704000	43949000	34318000	39477000	8	55814125	38523000	44402000	32986000	49267000	41397000	31810000	39803000	29688000	8	38484500	28183000	29891000	29723000	33955000	42146000	31310000	30229000	42011000	8	33431000
Q8BLF1	NCEH1_MOUSE	Nceh1 Aadacl1 Kiaa1363	Neutral cholesterol ester hydrolase 1	0	0	0	0	0	0	0	0	0	1	3832700	0	0	0	0	0	0	0	1	479088	0	0	0	0	0	0	0	3326100	1	415762
P05202	AATM_MOUSE	Got2 Got-2	Aspartate aminotransferase, mitochondrial	41889000	34501000	41481000	43121000	43758000	33412000	23307000	34906000	8	37046875	32586000	35755000	26185000	30731000	27625000	28544000	34557000	35674000	8	31457125	29201000	0	34438000	33017000	33238000	23785000	25527000	38419000	7	27203125
Q8BH59	CMC1_MOUSE	Slc25a12 Aralar1	Calcium-binding mitochondrial carrier protein Aralar1	0	0	0	0	0	0	0	0	0	1	0	3698300	0	0	0	0	0	0	1	462288	3198100	0	0	0	0	0	0	0	1	399762
G3UX26	G3UX26_MOUSE	Vdac2	Voltage-dependent anion-selective channel protein 2	33141000	47072000	37950000	44337000	33655000	36370000	28616000	32808000	8	36743625	42428000	54549000	46058000	50591000	37603000	27118000	54298000	42123000	8	44346000	33097000	26433000	55613000	26898000	38720000	40328000	37896000	45404000	8	38048625
P50544	ACADV_MOUSE	Acadvl Vlcad	Very long-chain specific acyl-CoA dehydrogenase, mitochondrial	20833000	86728000	0	25905000	29209000	37583000	48353000	0	6	31076375	7530900	59633000	102260000	144060000	84955000	0	118620000	27584000	7	6.80804e+07	0	30771000	88784000	0	78301000	102300000	160080000	5816800	6	58256600
E9PWE8	E9PWE8_MOUSE	Dpysl3	Dihydropyrimidinase-related protein 3	22633000	22491000	29307000	28323000	19876000	23680000	26479000	24318000	8	24638375	19138000	22767000	23154000	20392000	11695000	12229000	27172000	20032000	8	19572375	15249000	11712000	16166000	15522000	19839000	13989000	16728000	24086000	8	16661375
P20108	PRDX3_MOUSE	Prdx3 Aop1 Mer5	Thioredoxin-dependent peroxide reductase, mitochondrial	0	6920400	0	0	0	0	7367100	0	2	1.78594e+06	8424000	9082600	8279400	12385000	13602000	0	12307000	7803400	7	8985425	0	9379000	7917000	0	9988600	12438000	13360000	8065400	6	7643500
Q8K2B3	SDHA_MOUSE	Sdha	Succinate dehydrogenase [ubiquinone] flavoprotein subunit, mitochondrial	0	26855000	0	0	16363000	13191000	20645000	17279000	5	11791625	11399000	19526000	41468000	43225000	25297000	0	43052000	22774000	7	25842625	0	10435000	30978000	0	26906000	39148000	50654000	17277000	6	21924750
O09164	SODE_MOUSE	Sod3	Extracellular superoxide dismutase [Cu-Zn]	55956000	73404000	60991000	67958000	54686000	51097000	56470000	51254000	8	58977000	62718000	69800000	61373000	65513000	67404000	60094000	65041000	49371000	8	62664250	55129000	38469000	48386000	55674000	53037000	50986000	49859000	72834000	8	53046750
O88342	WDR1_MOUSE	Wdr1	WD repeat-containing protein 1	57545000	60748000	52352000	49191000	49210000	48995000	41745000	62995000	8	52847625	51326000	55489000	54059000	54096000	32593000	27007000	55117000	45387000	8	46884250	45355000	35040000	45067000	42613000	35308000	32060000	33096000	47760000	8	39537375
Q9CQV8	1433B_MOUSE	Ywhab	14-3-3 protein beta/alpha	0	9455400	0	0	0	14590000	12227000	17305000	4	6697175	8408800	11163000	0	11922000	0	0	9348200	11037000	5	6484875	10151000	11429000	11036000	0	0	0	11027000	0	4	5455375
P21981	TGM2_MOUSE	Tgm2	Protein-glutamine gamma-glutamyltransferase 2	75618000	78322000	69646000	65249000	87137000	66889000	61293000	71319000	8	71934125	77470000	64390000	60697000	65109000	62721000	64716000	64115000	51399000	8	63827125	60948000	45171000	50262000	63049000	51549000	50219000	52726000	55416000	8	53667500
Q9DCW4	ETFB_MOUSE	Etfb	Electron transfer flavoprotein subunit beta	17460000	38794000	0	20038000	27741000	20980000	31216000	0	6	19528625	18459000	29025000	41305000	63351000	37292000	14463000	46090000	26779000	8	34595500	8191100	20982000	31843000	0	39028000	45604000	65315000	18685000	7	2.8706e+07
Q99JY0	ECHB_MOUSE	Hadhb	Trifunctional enzyme subunit beta, mitochondrial	53149000	88590000	34195000	67097000	47529000	54188000	97197000	42781000	8	60590750	35951000	78056000	120990000	114430000	104110000	49289000	126890000	60405000	8	86265125	21666000	58035000	86889000	29529000	85737000	120430000	135920000	34236000	8	71555250
Q07417	ACADS_MOUSE	Acads	Short-chain specific acyl-CoA dehydrogenase, mitochondrial	0	11885000	0	0	0	0	0	0	1	1485625	0	7663600	10578000	8557400	7594800	0	10180000	0	5	5571725	0	0	6776800	0	9039300	10815000	10124000	0	4	4.59439e+06
Q9CQ62	DECR_MOUSE	Decr1	2,4-dienoyl-CoA reductase, mitochondrial	22108000	45151000	0	28925000	22203000	26559000	26923000	20902000	7	24096375	17333000	35170000	47421000	47750000	35062000	14473000	34202000	19464000	8	31359375	7884500	17964000	37232000	13136000	31796000	41571000	39681000	17284000	8	2.58186e+07
P08249	MDHM_MOUSE	Mdh2 Mor1	Malate dehydrogenase, mitochondrial	77409000	124810000	92180000	102460000	110860000	97414000	131040000	91755000	8	103491000	90774000	102240000	157470000	173090000	172230000	110620000	163610000	103850000	8	134235500	60677000	96031000	105800000	106320000	124150000	140660000	155290000	92115000	8	110130375
Q9CZU6	CISY_MOUSE	Cs	Citrate synthase, mitochondrial	74472000	96213000	63631000	91590000	79133000	56787000	85054000	56155000	8	75379375	49617000	83154000	115780000	115550000	118410000	62836000	128700000	65655000	8	92462750	27301000	59678000	89809000	58036000	100260000	99739000	116180000	55301000	8	75788000
O54724	CAVN1_MOUSE	Cavin1 Ptrf	Caveolae-associated protein 1	19773000	30519000	18711000	25706000	22150000	58811000	30326000	48963000	8	31869875	22540000	8829400	16146000	22148000	38139000	37485000	20077000	25572000	8	23867050	38307000	14242000	0	0	21341000	30667000	36753000	14995000	6	19538125
Q9DB77	QCR2_MOUSE	Uqcrc2	Cytochrome b-c1 complex subunit 2, mitochondrial	48713000	83974000	37699000	65356000	54124000	54852000	91436000	61516000	8	62208750	39629000	85099000	126130000	122440000	67653000	35234000	102840000	60841000	8	79983250	29486000	52047000	104200000	30185000	74107000	94667000	99575000	38656000	8	65365375
Q62426	CYTB_MOUSE	Cstb Cst6 Stfb	Cystatin-B	10612000	10656000	14497000	11187000	0	0	0	0	4	5869000	15267000	13613000	14832000	12103000	0	0	15591000	10391000	6	10224625	13147000	0	19188000	0	15535000	0	0	18756000	4	8328250
Q02788	CO6A2_MOUSE	Col6a2	Collagen alpha-2	379140000	370940000	394160000	337920000	324160000	457449984	378100000	309030016	8	368862500	432180000	430240000	347489984	331489984	373340000	403929984	332840000	548670016	8	400022496	390910016	308409984	323640000	321630016	363280000	404420000	364040000	116180000	8	324063752
Q9D1H9	MFAP4_MOUSE	Mfap4	Microfibril-associated glycoprotein 4	175050000	144540000	144030000	165190000	189210000	207390000	197200000	150940000	8	171693750	206720000	121230000	131150000	124150000	243740000	211350000	226080000	208380000	8	184100000	217330000	146560000	57573000	185990000	154660000	124220000	189740000	114390000	8	148807875
Q60994	ADIPO_MOUSE	Adipoq Acdc Acrp30 Apm1	Adiponectin	17071000	16945000	24455000	22149000	20056000	21681000	23553000	20009000	8	20739875	17165000	19143000	21163000	11919000	0	0	12755000	16211000	6	12294500	18513000	0	15908000	0	13288000	15431000	0	15881000	5	9877625
O08804	O08804_MOUSE	Serpinb6b mCG_17890	NK13	0	0	0	0	0	0	0	0	0	1	0	4785600	0	0	0	0	0	0	1	598200	0	0	3801900	0	0	0	0	0	1	475238
D3YUM1	D3YUM1_MOUSE	Ndufv1	NADH dehydrogenase [ubiquinone] flavoprotein 1, mitochondrial	0	0	0	0	0	0	0	0	0	1	0	0	9822400	12221000	0	0	8192400	0	3	3779475	0	0	0	0	7556900	6813400	9634500	0	3	3000600
Q61425	HCDH_MOUSE	Hadh Hadhsc Mschad Schad	Hydroxyacyl-coenzyme A dehydrogenase, mitochondrial	15861000	26043000	0	19999000	25832000	12034000	25072000	0	6	15605125	0	15760000	31656000	30521000	35841000	0	29044000	17059000	6	19985125	0	0	20743000	0	24948000	34317000	32584000	14239000	5	15853875
P14152	MDHC_MOUSE	Mdh1 Mor2	Malate dehydrogenase, cytoplasmic	41814000	40829000	39298000	46381000	34640000	47079000	49414000	40466000	8	42490125	32578000	35174000	42344000	41434000	37796000	34368000	41860000	37067000	8	37827625	27820000	19056000	27494000	25762000	32095000	35190000	36712000	33785000	8	29739250
Q62009	POSTN_MOUSE	Postn Osf2	Periostin	191290000	170790000	173050000	190230000	214430000	132990000	136590000	168660000	8	172253750	282310016	212160000	250080000	229510000	325480000	287320000	311780000	266980000	8	270702502	144030000	196190000	165090000	251540000	222310000	203740000	213260000	303049984	8	212401248
Q8BMS1	ECHA_MOUSE	Hadha	Trifunctional enzyme subunit alpha, mitochondrial	41106000	117010000	36550000	58730000	45581000	57025000	83569000	40110000	8	59960125	34780000	102210000	164090000	181070000	100000000	33681000	157240000	74140000	8	105901375	26913000	64713000	113250000	30547000	100180000	129450000	157110000	41787000	8	82993750
Q9DB20	ATPO_MOUSE	Atp5po Atp5o D12Wsu28e	ATP synthase subunit O, mitochondrial	18411000	17381000	20516000	23764000	20410000	14326000	10710000	20195000	8	18214125	14966000	15253000	16074000	19614000	18131000	13530000	17745000	13462000	8	16096875	12676000	11919000	13504000	17933000	14243000	15659000	0	14865000	7	12599875
Q04857	CO6A1_MOUSE	Col6a1	Collagen alpha-1	446840000	463960000	535080000	453649984	423129984	482310016	503870016	439920000	8	468595000	533590016	494009984	441329984	398700000	425660000	440030016	499329984	581299968	8	476743744	432209984	335649984	433100000	385460000	383460000	446249984	403929984	148900000	8	371119992
A2AJY2	A2AJY2_MOUSE	Col15a1	Collagen alpha-1	0	10043000	0	0	0	14343000	14132000	0	3	4814750	15758000	13972000	0	14613000	17737000	0	12866000	19382000	6	11791000	11359000	9753800	13566000	0	10409000	8943000	10011000	9310900	7	9.16909e+06
E9Q800	E9Q800_MOUSE	Immt	MICOS complex subunit MIC60	0	11808000	0	0	0	0	0	0	1	1476000	0	14054000	17569000	15557000	0	0	11040000	9304900	5	8.44061e+06	0	0	9484100	0	10195000	12167000	13261000	7186300	5	6536675
Q8BMF4	ODP2_MOUSE	Dlat	Dihydrolipoyllysine-residue acetyltransferase component of pyruvate dehydrogenase complex, mitochondrial	13329000	25277000	11585000	16894000	15143000	10768000	16990000	16813000	8	15849875	9526800	15768000	21435000	26852000	20681000	8251800	21351000	11677000	8	16942825	0	13897000	14983000	0	17420000	22132000	26414000	10019000	6	13108125
J3QP56	J3QP56_MOUSE	Lypla1 mCG_18551	Acyl-protein thioesterase 1	0	0	0	0	0	0	0	0	0	1	0	0	0	5824000	0	0	0	0	1	728000	0	0	0	0	0	0	4497400	0	1	562175
Q8QZT1	THIL_MOUSE	Acat1	Acetyl-CoA acetyltransferase, mitochondrial	25949000	52829000	24687000	35381000	33549000	24736000	40333000	22292000	8	32469500	21235000	32738000	48695000	58683000	38735000	0	53755000	28537000	7	35297250	10031000	15688000	38842000	0	34679000	44049000	55459000	18933000	7	27210125
P04117	FABP4_MOUSE	Fabp4 Ap2	Fatty acid-binding protein, adipocyte	80757000	83006000	88666000	87622000	106500000	71099000	112330000	68354000	8	87291750	53714000	84103000	132170000	166430000	120600000	0	120170000	55260000	7	91555875	23496000	31301000	91857000	60711000	92597000	115890000	98328000	47627000	8	70225875
Q60597	ODO1_MOUSE	Ogdh Kiaa4192	2-oxoglutarate dehydrogenase, mitochondrial	14755000	41224000	12670000	25854000	18454000	22613000	25309000	12091000	8	21621250	17089000	27565000	45246000	48683000	43725000	10564000	32432000	13910000	8	29901750	7873700	17229000	33948000	0	24066000	42937000	57384000	0	6	2.29297e+07
P68372	TBB4B_MOUSE	Tubb4b Tubb2c	Tubulin beta-4B chain	37941000	50018000	48843000	49530000	47169000	42109000	42982000	44068000	8	45332500	36024000	44627000	35819000	43287000	28678000	27273000	34923000	34293000	8	35615500	22322000	33671000	33578000	0	38534000	23707000	26541000	37849000	7	27025250
P00405	COX2_MOUSE	Mtco2 COII COX2 mt-Co2	Cytochrome c oxidase subunit 2	0	33852000	0	0	0	17130000	21006000	18418000	4	11300750	15003000	20378000	27279000	41733000	21876000	16211000	32350000	22958000	8	24723500	11936000	17571000	24679000	0	33391000	23294000	25486000	12714000	7	18633875
Q8BH95	ECHM_MOUSE	Echs1	Enoyl-CoA hydratase, mitochondrial	12210000	21339000	11950000	14770000	16814000	7453800	17467000	11425000	8	14178600	11719000	15776000	22866000	21979000	28725000	0	18922000	12742000	7	16591125	0	14507000	11339000	0	23755000	18786000	20734000	10804000	6	12490625
E9PWQ3	E9PWQ3_MOUSE	Col6a3	Collagen, type VI, alpha 3	1216000000	1075299968	946790016	1170700032	1035800000	1228099968	1104199936	841049984	8	1077242488	1525299968	1083600000	1116199936	1155000064	1292000000	1492800000	1054300032	1616600064	8	1291975008	1165900032	1102099968	846979968	908920000	1035800000	1281299968	1189299968	223060000	8	969169988
Q6PF96	Q6PF96_MOUSE	Etfdh	Electron transfer flavoprotein-ubiquinone oxidoreductase, mitochondrial	0	26087000	0	0	0	10875000	31467000	0	3	8553625	0	25297000	43909000	31963000	0	0	37111000	19413000	5	19711625	0	0	28444000	0	23392000	28418000	37987000	0	4	14780125
F6R587	F6R587_MOUSE	Cpne1	Copine-1	0	0	0	0	0	0	0	0	0	1	0	4916200	0	5081200	0	0	3733200	0	3	1716325	0	0	5368800	0	0	4893700	0	0	2	1.28281e+06
Q9WUM4	COR1C_MOUSE	Coro1c	Coronin-1C	17942000	17283000	28214000	24550000	21336000	11412000	15605000	15059000	8	18925125	14889000	14073000	15631000	14098000	0	11204000	13090000	10760000	7	11718125	8295700	8881200	9603600	12662000	11480000	0	7868200	11157000	7	8.74346e+06
P38647	GRP75_MOUSE	Hspa9 Grp75 Hsp74 Hspa9a	Stress-70 protein, mitochondrial	5062500	28204000	0	12223000	0	22771000	30073000	19104000	6	1.46797e+07	21764000	33301000	45970000	62317000	27027000	0	50755000	28255000	7	33673625	10068000	10963000	27393000	0	37239000	40907000	46976000	26509000	7	25006875
Q91VD9	NDUS1_MOUSE	Ndufs1	NADH-ubiquinone oxidoreductase 75 kDa subunit, mitochondrial	0	26376000	0	17593000	18190000	10654000	15538000	9967400	6	12289800	13290000	23609000	33492000	33958000	24299000	11786000	24389000	15196000	8	22502375	0	16036000	24887000	0	22451000	27299000	31074000	10247000	6	16499250
P68373	TBA1C_MOUSE	Tuba1c Tuba6	Tubulin alpha-1C chain	11064000	14871000	11074000	14090000	8264300	6374300	6644800	8774600	8	10144625	7454600	5589500	5282100	35180000	28509000	16505000	22025000	8092500	8	1.60797e+07	14080000	0	9675900	14003000	24214000	5550700	8750200	17497000	7	11721350
Q9Z2Z6	MCAT_MOUSE	Slc25a20 Cac Cact	Mitochondrial carnitine/acylcarnitine carrier protein	0	14178000	0	0	0	0	0	0	1	1772250	0	13519000	24905000	20579000	13686000	0	17406000	0	5	11261875	0	0	16072000	0	12692000	17474000	19366000	0	4	8200500
Q61696	HS71A_MOUSE	Hspa1a Hsp70-3 Hsp70A1	Heat shock 70 kDa protein 1A	30318000	30951000	33618000	30693000	43853000	21033000	21104000	30735000	8	30288125	22303000	19622000	18702000	23043000	20138000	16783000	21233000	19524000	8	20168500	16763000	0	12208000	28158000	18937000	12409000	13801000	14620000	7	14612000
P45952	ACADM_MOUSE	Acadm	Medium-chain specific acyl-CoA dehydrogenase, mitochondrial	13754000	35223000	17629000	30224000	24356000	25730000	36465000	19390000	8	25346375	14370000	28476000	70447000	69610000	38865000	12958000	56841000	24885000	8	39556500	4646400	15131000	32139000	11009000	39394000	62179000	49299000	14148000	8	28493175
Q3V117	Q3V117_MOUSE	Acly	ATP-citrate synthase	0	10112000	0	0	0	0	0	10423000	2	2566875	5913600	13714000	20900000	20461000	0	0	10539000	0	5	8940950	0	0	17834000	0	14228000	8856500	10535000	0	4	6.43169e+06
Q99KI0	ACON_MOUSE	Aco2	Aconitate hydratase, mitochondrial	76863000	191810000	47724000	93522000	106760000	134440000	186660000	99176000	8	117119375	87854000	166510000	312440000	350689984	243100000	108220000	290480000	198170000	8	219682998	32043000	110110000	173030000	59396000	177830000	272230016	358980000	78816000	8	157804377
Q9WVA4	TAGL2_MOUSE	Tagln2 Kiaa0120	Transgelin-2	234390000	193170000	252350000	263190000	261710000	260250000	254480000	312089984	8	253953748	195670000	251840000	204840000	212840000	171550000	204150000	218350000	218310000	8	209693750	195870000	112640000	108910000	135740000	169670000	147570000	157940000	174420000	8	150345000
Q9D051	ODPB_MOUSE	Pdhb	Pyruvate dehydrogenase E1 component subunit beta, mitochondrial	0	17748000	0	0	10506000	9631500	16647000	13802000	5	8.54181e+06	7775900	12437000	22299000	21010000	0	0	18082000	10167000	6	1.14714e+07	0	9529300	12642000	0	13617000	13000000	16647000	0	5	8.17941e+06
Q8BH64	EHD2_MOUSE	Ehd2	EH domain-containing protein 2	162380000	145970000	160310000	168870000	158740000	108910000	145040000	157680000	8	150987500	79042000	96742000	109770000	92287000	82795000	64916000	98984000	82240000	8	88347000	57447000	45443000	63093000	72308000	74396000	65453000	54834000	70886000	8	62982500
P42125	ECI1_MOUSE	Eci1 Dci	Enoyl-CoA delta isomerase 1, mitochondrial	0	17716000	0	0	0	10895000	16697000	0	3	5663500	0	0	20818000	20945000	27130000	0	18594000	12315000	5	12475250	0	0	0	0	15808000	23577000	31491000	0	3	8859500
Q9D6R2	IDH3A_MOUSE	Idh3a	Isocitrate dehydrogenase [NAD] subunit alpha, mitochondrial	14912000	22610000	9428400	15711000	20554000	18688000	21724000	14276000	8	17237925	12273000	20200000	35345000	41795000	29255000	16438000	29388000	16670000	8	25170500	7458100	12769000	20847000	12562000	25218000	28486000	35575000	0	7	1.78644e+07
A2AE89	A2AE89_MOUSE	Gstm1	Glutathione S-transferase Mu 1	327780000	254500000	288630016	271320000	302240000	239720000	200030000	252040000	8	267032502	158340000	153210000	156720000	145370000	184090000	138150000	210340000	181670000	8	165986250	101190000	100480000	110650000	129140000	127590000	114240000	118530000	138200000	8	117502500
Q61879	MYH10_MOUSE	Myh10	Myosin-10	7418600	8883300	0	7288100	0	4680800	5333100	0	5	4.20049e+06	10369000	6259000	6539600	0	0	0	6109000	8854700	5	4.76641e+06	6983000	0	0	0	6996800	6465800	6114000	0	4	3319950
Q8K2I3	FMO2_MOUSE	Fmo2	Dimethylaniline monooxygenase [N-oxide-forming] 2	80388000	77002000	87093000	83053000	85639000	67507000	79346000	84391000	8	80552375	52543000	49168000	51158000	55912000	52893000	45440000	61814000	52167000	8	52636875	46246000	25558000	29111000	40384000	42479000	30938000	33960000	42404000	8	36385000
P12242	UCP1_MOUSE	Ucp1 Slc25a7 Ucp	Mitochondrial brown fat uncoupling protein 1	35290000	123930000	0	40579000	28926000	41928000	77165000	21628000	7	46180750	31050000	111930000	179140000	180830000	115490000	43629000	175650000	62518000	8	112529625	0	85998000	135270000	9399000	110330000	100320000	178410000	0	6	77465875
P19096	FAS_MOUSE	Fasn	Fatty acid synthase	84900000	77128000	7647900	40808000	26875000	101940000	175840000	13801000	8	6.61175e+07	77073000	111900000	186230000	220750000	132640000	18135000	146780000	123150000	8	127082250	8700200	93309000	77915000	0	107960000	180900000	228280000	0	6	87133025
P54071	IDHP_MOUSE	Idh2	Isocitrate dehydrogenase [NADP], mitochondrial	15048000	16928000	15372000	15645000	17083000	10707000	8420200	0	7	12400400	9568000	8899000	13284000	16357000	17228000	0	20224000	12382000	7	12242750	0	0	12707000	0	11384000	14839000	16027000	12165000	5	8390250
O35639	ANXA3_MOUSE	Anxa3 Anx3	Annexin A3	8342800	10249000	7377000	7941400	9615300	10512000	0	7429400	7	7.68336e+06	9059700	9564600	7942700	11522000	0	0	7831100	9016200	6	6.86704e+06	8088600	0	0	0	7771600	7613300	6515200	7629600	5	4.70229e+06
P14602	HSPB1_MOUSE	Hspb1 Hsp25 Hsp27	Heat shock protein beta-1	32353000	33888000	38894000	50065000	41357000	42606000	33941000	40730000	8	39229250	42112000	35491000	36014000	45924000	36042000	32110000	31644000	27115000	8	35806500	24470000	23140000	17543000	31421000	31171000	22732000	19565000	24142000	8	24273000
P39061	COIA1_MOUSE	Col18a1	Collagen alpha-1	75655000	80097000	75742000	74449000	72460000	87091000	116950000	78592000	8	82629500	100290000	115500000	88711000	92910000	88432000	91213000	113540000	122590000	8	101648250	90731000	61740000	61287000	53562000	67128000	69710000	80408000	66372000	8	68867250
Q9EQ20	MMSA_MOUSE	Aldh6a1	Methylmalonate-semialdehyde dehydrogenase [acylating], mitochondrial	0	10190000	0	7871700	6470700	0	6032600	6247100	5	4.60151e+06	0	5692700	7825200	7987100	0	0	7012500	5402000	5	4.23994e+06	0	0	0	0	6541900	8439900	7997200	0	3	2872375
A0A0R4J083	A0A0R4J083_MOUSE	Acadl	Long-chain-specific acyl-CoA dehydrogenase, mitochondrial	8240900	69163000	0	0	18062000	51471000	77720000	12538000	6	2.96494e+07	18446000	70320000	109040000	85119000	37776000	9020100	96066000	42387000	8	5.85218e+07	4796200	21847000	49649000	0	48774000	79360000	91857000	20136000	7	39552400
Q3TQP6	Q3TQP6_MOUSE	Me1 Mod1	Malic enzyme	8140000	13518000	0	5406200	8254500	5161100	6813800	9409500	7	7.08789e+06	4539400	5272100	5768100	5877000	6524100	0	6634100	5570800	7	5023200	0	0	3337900	0	6031800	7058400	5080500	5630700	5	3.39241e+06
Q9CXD9	LRC17_MOUSE	Lrrc17	Leucine-rich repeat-containing protein 17	0	0	0	0	0	0	0	0	0	1	0	0	0	0	0	0	4899700	0	1	612462	3281400	0	0	0	0	0	0	0	1	410175
Q78PY7	SND1_MOUSE	Snd1	Staphylococcal nuclease domain-containing protein 1	0	0	0	0	0	0	0	0	0	1	3101200	0	0	0	0	0	3861900	0	2	870388	0	0	4640800	0	0	0	0	0	1	580100
E0CXN5	E0CXN5_MOUSE	Gpd1	Glycerol-3-phosphate dehydrogenase [NAD	33955000	64217000	13433000	36711000	35482000	48922000	100650000	26750000	8	45015000	30798000	80586000	124730000	139550000	76408000	6446800	108190000	50604000	8	77164100	0	35527000	64343000	26475000	72554000	92473000	99214000	19371000	7	51244625
F7B227	F7B227_MOUSE	Ech1	Delta	0	5723900	0	0	0	0	0	0	1	715488	0	4170000	7680100	9649100	6852300	0	7841900	0	5	4524175	0	0	5552700	0	5610500	6209100	6532100	0	4	2988050
O88569	ROA2_MOUSE	Hnrnpa2b1 Hnrpa2b1	Heterogeneous nuclear ribonucleoproteins A2/B1	0	0	0	0	0	0	0	0	0	1	0	7776000	8755600	7953400	0	0	0	0	3	3060625	7588900	0	0	0	0	0	0	8489300	2	2009775
A1BN54	A1BN54_MOUSE	Actn1 Actn1a	Alpha actinin 1a	235560000	243820000	237750000	213070000	260400000	244320000	151890000	218270000	8	225635000	226660000	268660000	197160000	242160000	260400000	227550000	214220000	211350000	8	231020000	175580000	156170000	119890000	177200000	163760000	142680000	138960000	129000000	8	150405000
O08807	PRDX4_MOUSE	Prdx4	Peroxiredoxin-4	0	0	0	0	0	0	0	0	0	1	0	78435000	0	0	0	0	0	0	1	9804375	0	0	0	0	0	0	0	50978000	1	6372250
Q8BFW7	LPP_MOUSE	Lpp	Lipoma-preferred partner homolog	0	13777000	14590000	16966000	13858000	11420000	14497000	0	6	10638500	9111600	12459000	10295000	13570000	10575000	0	10567000	10196000	7	9596700	7115100	0	0	8458700	9673200	7076400	7558900	8815400	6	6.08721e+06
A2AFW6	A2AFW6_MOUSE	Mtch2	Mitochondrial carrier homolog 2	0	6674700	0	0	0	5990000	0	0	2	1.58309e+06	0	6470300	7510700	6733200	0	0	7144800	0	4	3482375	0	0	7487700	0	0	5265700	4874300	0	3	2.20346e+06
Q3UJQ9	Q3UJQ9_MOUSE	Oxct1	Succinyl-CoA:3-ketoacid-coenzyme A transferase	21084000	18007000	23294000	19319000	21568000	15998000	21987000	23868000	8	20640625	12499000	17771000	24159000	20803000	0	0	19059000	19734000	6	14253125	15220000	0	8290600	0	12432000	9968900	12754000	13373000	6	9.00481e+06
Q9Z2I9	SUCB1_MOUSE	Sucla2	Succinate--CoA ligase [ADP-forming] subunit beta, mitochondrial	0	23189000	0	10545000	13792000	13597000	23582000	0	5	10588125	0	11563000	24653000	28006000	32231000	0	26649000	13907000	6	17126125	0	10637000	14075000	0	13469000	14966000	24470000	8707100	6	1.07905e+07
Q9WUM5	SUCA_MOUSE	Suclg1	Succinate--CoA ligase [ADP/GDP-forming] subunit alpha, mitochondrial	0	16290000	0	0	0	12630000	23145000	0	3	6508125	0	14401000	20679000	23125000	14981000	0	20697000	11875000	6	13219750	0	0	13821000	0	13145000	13703000	17134000	7280200	5	8135400
E9PZ16	E9PZ16_MOUSE	Hspg2	Basement membrane-specific heparan sulfate proteoglycan core protein	51116000	65207000	25804000	38035000	29113000	135140000	98555000	13267000	8	57029625	186220000	132090000	123690000	144150000	156040000	148970000	102780000	194260000	8	148525000	137490000	96839000	99798000	68796000	95886000	99056000	126680000	5587000	8	91266500
P26039	TLN1_MOUSE	Tln1 Tln	Talin-1	183140000	179390000	154920000	184880000	183020000	177950000	139170000	141360000	8	167978750	145060000	132080000	140000000	153950000	157420000	167620000	128760000	155190000	8	147510000	112370000	96994000	77685000	93174000	109160000	105880000	114380000	13588000	8	90403875
P40124	CAP1_MOUSE	Cap1 Cap	Adenylyl cyclase-associated protein 1	14079000	0	0	21358000	18654000	22062000	34399000	25855000	6	17050875	19330000	23574000	14737000	16426000	0	23731000	20112000	18217000	7	17015875	14036000	0	14360000	0	0	12976000	16305000	23552000	5	10153625
Q9D0M3	CY1_MOUSE	Cyc1	Cytochrome c1, heme protein, mitochondrial	17412000	26369000	0	20258000	16085000	16818000	17399000	15810000	7	16268875	13848000	24005000	33859000	37160000	30315000	0	28704000	19944000	7	23479375	0	0	26074000	0	19180000	25488000	28908000	11413000	5	13882875
Q9CQ19	MYL9_MOUSE	Myl9 Myrl2	Myosin regulatory light polypeptide 9	47182000	60471000	57564000	46717000	63476000	90524000	58703000	92269000	8	64613250	56524000	50962000	51263000	51110000	55238000	64684000	59145000	57116000	8	55755250	50171000	24723000	15541000	35762000	37395000	30654000	38016000	28917000	8	32647375
S4R1V0	S4R1V0_MOUSE	Pdlim1	PDZ and LIM domain protein 1	0	7626500	0	0	0	0	0	10722000	2	2.29356e+06	8307200	6484200	9106000	7922300	0	0	0	7184600	5	4.87554e+06	5160400	0	3603700	0	6359400	0	0	7711700	4	2854400
Q76MZ3	2AAA_MOUSE	Ppp2r1a	Serine/threonine-protein phosphatase 2A 65 kDa regulatory subunit A alpha isoform	0	0	0	0	0	6070800	0	0	1	758850	0	0	0	0	0	0	0	9323600	1	1165450	0	0	0	0	0	5443000	0	0	1	680375
Q99LX0	PARK7_MOUSE	Park7	Protein/nucleic acid deglycase DJ-1	13441000	7365600	0	11406000	0	9009800	14691000	14856000	6	8846175	8828500	9728400	0	0	0	0	9562900	8768400	4	4611025	6892500	0	0	0	8318400	0	6310800	0	3	2.69021e+06
F8WID5	F8WID5_MOUSE	Tpm1	Tropomyosin alpha-1 chain	0	27083000	23489000	0	0	70634000	47500000	44765000	5	26683875	30594000	18240000	22082000	28336000	0	33186000	25720000	46656000	7	25601750	72977000	11711000	0	0	0	0	14570000	19490000	4	14843500
P31428	DPEP1_MOUSE	Dpep1 Mbd1 Rdp	Dipeptidase 1	6861400	6325100	7913700	6688200	9769600	6550700	0	0	6	5.51359e+06	3634900	0	0	0	0	0	4632500	0	2	1033425	0	0	0	0	0	4777400	0	0	1	597175
P61294	RAB6B_MOUSE	Rab6b D9Bwg0185e	Ras-related protein Rab-6B	0	0	0	0	0	0	0	7497300	1	937162	0	12069000	10812000	9539800	0	9087700	10412000	0	5	6.49006e+06	11197000	0	0	0	6477400	12178000	0	0	3	3731550
Q60605	MYL6_MOUSE	Myl6 Myln	Myosin light polypeptide 6	193640000	190430000	208860000	183180000	219930000	166920000	242810000	309409984	8	214397498	157350000	178370000	187200000	172310000	137200000	148500000	204510000	174490000	8	169991250	104060000	84181000	90518000	88077000	107420000	70481000	82453000	144040000	8	96403750
P29758	OAT_MOUSE	Oat	Ornithine aminotransferase, mitochondrial	4755400	5118400	5726300	5290200	7639100	2745800	0	0	6	3909400	5438300	5330800	0	5361100	6274400	7033600	4306300	0	6	4.21806e+06	4233800	0	0	0	5210600	0	2934100	6670500	4	2381125
Q9WVH9	FBLN5_MOUSE	Fbln5 Dance	Fibulin-5	275840000	270750016	341640000	300129984	390889984	190420000	244580000	275920000	8	286271248	352740000	393049984	333000000	402310016	295790016	320249984	315430016	285140000	8	337213752	169380000	247830000	199960000	218870000	236010000	89198000	111250000	239410000	8	188988500
P62737	ACTA_MOUSE	Acta2 Actsa Actvs	Actin, aortic smooth muscle	5573400064	5796499968	5247900160	6512900096	5890500096	6784999936	6032900096	7462300160	8	6162675072	5683299840	5948199936	5215900160	5829600256	4544799744	5431300096	5933400064	5504399872	8	5511362496	4641099776	2687300096	2179500032	3233299968	3614299904	2459300096	2936499968	2691200000	8	3055312480
P48758	CBR1_MOUSE	Cbr1 Cbr	Carbonyl reductase [NADPH] 1	0	0	0	0	0	0	0	0	0	1	0	0	0	4819800	0	0	4898000	0	2	1214725	0	0	0	0	0	0	0	5319300	1	664912
P15105	GLNA_MOUSE	Glul Glns	Glutamine synthetase	0	0	0	0	8710500	9118100	11610000	0	3	3679825	0	10992000	14526000	11816000	0	0	11111000	9359900	5	7.22561e+06	0	0	0	0	8076800	12141000	11106000	0	3	3915475
Q9R0P5	DEST_MOUSE	Dstn Dsn Sid23	Destrin	90768000	56233000	84987000	92089000	110540000	86352000	102080000	98495000	8	90193000	55727000	53477000	55885000	46330000	82476000	104010000	70307000	66738000	8	66868750	44818000	25999000	15945000	45918000	36024000	36720000	44135000	35991000	8	35693750
F8VQJ3	F8VQJ3_MOUSE	Lamc1	Laminin subunit gamma-1	0	0	0	0	0	8036900	0	0	1	1.00461e+06	5561900	0	0	0	0	0	0	5045700	2	1325950	0	0	0	0	0	0	5639200	0	1	704900
Q8BGH2	SAM50_MOUSE	Samm50	Sorting and assembly machinery component 50 homolog	0	0	0	0	0	0	0	0	0	1	0	0	4641700	3818400	0	0	4126300	0	3	1573300	0	0	0	0	0	3321700	3306400	0	2	828512
P97447	FHL1_MOUSE	Fhl1	Four and a half LIM domains protein 1	91432000	89714000	89741000	87989000	99196000	93199000	94740000	86118000	8	91516125	73829000	64606000	60649000	56737000	66013000	67771000	66606000	62251000	8	64807750	47979000	23731000	22189000	36882000	35752000	29974000	35795000	38306000	8	33826000
P09470	ACE_MOUSE	Ace Dcp1	Angiotensin-converting enzyme	16154000	14174000	15570000	11397000	12451000	13694000	0	0	6	10430000	16686000	16258000	0	14447000	0	12709000	8777400	11658000	6	10066925	9891300	13852000	0	0	0	9678300	7772800	0	4	5149300
Q9D031	Q9D031_MOUSE	Rsu1 mCG_15700	Ras suppressor protein 1	18045000	25050000	17179000	15601000	28464000	12577000	12863000	14513000	8	18036500	30598000	12513000	10982000	27610000	24468000	24253000	18211000	12711000	8	20168250	10037000	9797300	8409200	13422000	13821000	7914600	8211900	10692000	8	10288125
Q3UF75	Q3UF75_MOUSE	Parva	Alpha-parvin	0	11301000	0	9389700	0	11665000	8765500	12007000	5	6641025	7802600	0	0	0	0	0	11236000	9775000	3	3601700	7928700	0	0	0	0	0	6602200	0	2	1.81636e+06
Q8CIB5	FERM2_MOUSE	Fermt2 Plekhc1	Fermitin family homolog 2	21952000	26058000	21261000	19362000	21149000	13720000	16838000	20940000	8	20160000	13786000	15788000	14129000	18359000	14870000	12151000	15487000	16356000	8	15115750	8987000	6981600	7278700	0	10071000	8045400	7751600	11220000	7	7.54191e+06
D3Z598	D3Z598_MOUSE	Ltbp4	Latent-transforming growth factor beta-binding protein 4	26149000	22626000	27301000	38111000	29705000	46167000	29203000	17452000	8	29589250	25195000	31083000	45197000	29762000	23278000	27722000	20789000	33844000	8	29608750	21960000	13635000	16768000	15257000	16719000	15589000	18167000	0	7	14761875
A0A087WRU0	A0A087WRU0_MOUSE	Tns1	Tensin 1	41987000	35919000	41239000	40925000	45704000	38757000	43733000	37488000	8	40719000	25542000	29261000	26114000	26568000	22093000	0	29289000	25835000	7	23087750	16501000	0	11509000	0	16776000	14316000	15494000	15834000	6	11303750
Q64727	VINC_MOUSE	Vcl	Vinculin	474870016	458680000	476849984	484700000	508400000	388849984	452569984	485569984	8	466311244	340880000	423209984	475700000	408409984	304569984	288270016	368910016	355470016	8	370677500	229700000	147420000	188730000	167350000	256170000	171060000	194670000	92543000	8	180955375
Q99K41	EMIL1_MOUSE	Emilin1	EMILIN-1	0	0	0	0	0	0	0	0	0	1	9527700	8397300	0	6605700	0	0	6466400	0	4	3.87464e+06	0	0	8044700	0	6490200	0	0	0	2	1.81686e+06
Q9QYB1	CLIC4_MOUSE	Clic4	Chloride intracellular channel protein 4	0	11127000	0	0	10497000	12046000	0	12522000	4	5774000	10992000	10739000	7897100	11224000	0	0	11457000	14363000	6	8.33401e+06	0	0	7398700	0	7604500	7330200	0	8781800	4	3889400
P16125	LDHB_MOUSE	Ldhb Ldh-2 Ldh2	L-lactate dehydrogenase B chain	11503000	13009000	9827500	14328000	11423000	9088400	18918000	17039000	8	1.3142e+07	10043000	12178000	15928000	12390000	9265700	0	17639000	11606000	7	1.11312e+07	0	0	12183000	0	7671400	7806200	7882200	5990900	5	5.19171e+06
Q91VJ2	CAVN3_MOUSE	Cavin3 Prkcdbp Srbc	Caveolae-associated protein 3	24082000	24891000	34122000	34993000	20655000	26533000	29544000	37381000	8	29025125	14607000	20199000	17216000	13329000	10372000	8925000	18630000	15111000	8	14798625	9586700	6789800	10032000	9983900	0	5785200	0	12577000	6	6844325
O70423	AOC3_MOUSE	Aoc3 Vap1	Membrane primary amine oxidase	187990000	200170000	190950000	190830000	220210000	236740000	203420000	236640000	8	208368750	96976000	108980000	114580000	114170000	114610000	116550000	106530000	122160000	8	111819500	65311000	13840000	65713000	32630000	48953000	75448000	74391000	34841000	8	51390875
O35074	PTGIS_MOUSE	Ptgis Cyp8	Prostacyclin synthase	37146000	34876000	39291000	32510000	32438000	25172000	25138000	33656000	8	32528375	28522000	29435000	23280000	31140000	29414000	24586000	27458000	24117000	8	27244000	14992000	0	11269000	0	16260000	17711000	15388000	24205000	6	12478125
Q9DBF1	AL7A1_MOUSE	Aldh7a1 Ald7a1	Alpha-aminoadipic semialdehyde dehydrogenase	0	0	0	0	0	0	0	0	0	1	4348100	4191600	0	4783000	0	0	4021400	0	4	2.16801e+06	0	0	3349200	0	0	0	0	4592800	2	992750
Q62159	RHOC_MOUSE	Rhoc Arhc	Rho-related GTP-binding protein RhoC	0	0	0	0	0	0	0	0	0	1	0	0	0	0	0	0	0	31586000	1	3948250	0	0	0	0	0	0	0	13963000	1	1745375
P08074	CBR2_MOUSE	Cbr2	Carbonyl reductase [NADPH] 2	32191000	39172000	45997000	47179000	35404000	30403000	40781000	33449000	8	38072000	29551000	41423000	42012000	35909000	23421000	18487000	35269000	29988000	8	32007500	11753000	0	18780000	13063000	17769000	14296000	15371000	20663000	7	13961875
B7FAU9	B7FAU9_MOUSE	Flna RP23-436K3.1-002	Filamin, alpha	1831000064	1385299968	1117400064	1583200000	1524600064	2142099968	1817600000	1247800064	8	1581125024	1221100032	1146099968	1357100032	1247600000	1400600064	1471500032	1236000000	1582200064	8	1332775024	708350016	480089984	416820000	484809984	570440000	781360000	905529984	241650000	8	573631246
E9PYV4	E9PYV4_MOUSE	Fam129a	Protein Niban	0	7384600	0	8658200	7198600	4286700	5141900	9629500	6	5.28744e+06	5846400	6073200	6522200	7298900	0	0	6096700	5539700	6	4.67214e+06	0	0	4859600	0	5682700	0	0	5321000	3	1.98291e+06
Q9JJU8	SH3L1_MOUSE	Sh3bgrl	SH3 domain-binding glutamic acid-rich-like protein	10304000	7960000	9918300	11536000	0	6859800	12386000	15891000	7	9.35689e+06	9346900	0	9933000	9512700	10539000	0	9793700	0	5	6.14066e+06	4350700	0	4452100	0	0	5875300	6036600	0	4	2.58934e+06
P21956	MFGM_MOUSE	Mfge8	Lactadherin	138860000	137240000	132180000	127420000	111810000	116050000	104130000	151800000	8	127436250	234840000	361420000	204400000	227190000	138200000	221010000	229530000	240930000	8	232190000	73374000	107170000	104180000	83827000	74433000	83110000	81228000	171630000	8	97369000
P37804	TAGL_MOUSE	Tagln Sm22 Sm22a	Transgelin	462070016	307889984	446390016	488960000	411240000	383520000	464500000	470249984	8	429352500	291169984	292040000	341750016	299520000	313860000	267700000	335140000	305689984	8	305858748	127660000	77972000	100470000	140830000	163030000	103420000	131310000	147520000	8	124026500
P97807	FUMH_MOUSE	Fh Fh1	Fumarate hydratase, mitochondrial	0	14010000	0	0	0	10139000	16068000	0	3	5027125	0	14536000	27770000	25636000	14656000	0	13420000	12689000	6	13588375	0	0	12188000	0	0	16409000	14560000	0	3	5394625
O08756	HCD2_MOUSE	Hsd17b10 Erab Hadh2	3-hydroxyacyl-CoA dehydrogenase type-2	5956900	7936100	0	4752700	0	0	4634500	0	4	2910025	0	0	0	6027900	0	0	5607700	0	2	1454450	0	0	4573900	0	0	0	0	0	1	571738
Q6PDN3	MYLK_MOUSE	Mylk	Myosin light chain kinase, smooth muscle	82207000	73747000	82126000	69805000	72581000	69417000	67283000	77148000	8	74289250	42183000	56390000	53802000	50575000	48751000	60791000	62666000	56316000	8	53934250	32310000	0	21806000	22646000	26571000	22612000	29045000	11042000	7	20754000
P62897	CYC_MOUSE	Cycs	Cytochrome c, somatic	0	8026500	0	0	0	0	0	0	1	1.00331e+06	0	0	20468000	15812000	9666500	0	16858000	8705700	5	8938775	0	0	0	0	0	10550000	16744000	0	2	3411750
P09055	ITB1_MOUSE	Itgb1	Integrin beta-1	48348000	48972000	41734000	39814000	49249000	58198000	40445000	44011000	8	46346375	35082000	27796000	28916000	31440000	46162000	42936000	33259000	43055000	8	36080750	31777000	0	12906000	0	17264000	21773000	22802000	0	5	13315250
A0A2R8VHF9	A0A2R8VHF9_MOUSE	Myh11	Myosin-11	1687600000	1159900032	709110016	1404199936	1508199936	2134599936	1411600000	914790016	8	1366249984	1356499968	762019968	936390016	1036099968	1288199936	1654899968	884049984	1376999936	8	1161894968	759600000	336420000	193480000	309540000	501769984	484800000	637240000	13970000	8	404602498
A2ACH6	A2ACH6_MOUSE	Sgcd	Delta-sarcoglycan	0	8444100	0	0	0	8395000	10317000	0	3	3.39451e+06	0	9011300	8500900	6037400	0	0	10628000	0	4	4272200	0	0	0	0	5414100	0	0	6453400	2	1.48344e+06
P63030	MPC1_MOUSE	Mpc1 Brp44l	Mitochondrial pyruvate carrier 1	0	0	0	0	0	0	0	0	0	1	0	0	0	6777000	0	0	5842000	0	2	1577375	0	0	4315400	0	0	0	0	0	1	539425
O55023	IMPA1_MOUSE	Impa1	Inositol monophosphatase 1	4690800	5524600	0	0	0	0	0	0	2	1276925	0	5949800	0	3997800	0	0	5515200	0	3	1932850	0	0	0	0	0	0	0	5210600	1	651325
P97314	CSRP2_MOUSE	Csrp2 Dlp1	Cysteine and glycine-rich protein 2	0	15135000	0	24949000	0	27663000	30486000	30311000	5	16068000	21817000	33667000	20467000	24772000	24768000	30514000	21642000	33851000	8	26437250	18710000	0	0	0	0	13485000	13313000	19836000	4	8168000
Q61292	LAMB2_MOUSE	Lamb2 Lams	Laminin subunit beta-2	23692000	20781000	0	20013000	22171000	27200000	0	10082000	6	15492375	28397000	22835000	25357000	28277000	12781000	17485000	0	18399000	7	19191375	10101000	0	7917800	0	10094000	7998100	11272000	0	5	5.92286e+06
P19783	COX41_MOUSE	Cox4i1 Cox4 Cox4a	Cytochrome c oxidase subunit 4 isoform 1, mitochondrial	0	19773000	0	16435000	15603000	16144000	26652000	20598000	6	14400625	0	0	41305000	32242000	22302000	0	25456000	19936000	5	17655125	0	0	0	0	0	20003000	23551000	0	2	5444250
P15626	GSTM2_MOUSE	Gstm2	Glutathione S-transferase Mu 2	9087800	10748000	10165000	9779700	12372000	11112000	9451100	9731200	8	10305850	9605000	7027600	5438800	5867800	0	0	10030000	8884900	6	5.85676e+06	6534500	0	0	0	0	0	7828800	0	2	1.79541e+06
F8VPR1	F8VPR1_MOUSE	Lmod1	Leiomodin-1	29833000	27698000	33455000	31151000	33211000	26398000	19637000	20127000	8	27688750	23133000	25836000	20672000	22681000	24754000	20782000	28519000	17905000	8	23035250	12357000	0	0	0	12768000	9306700	10065000	11389000	5	6.98571e+06
Q921U8	SMTN_MOUSE	Smtn Smsmo	Smoothelin	0	21654000	18991000	31744000	23381000	15937000	32564000	22556000	7	20853375	12751000	24473000	22063000	21868000	16328000	0	13729000	0	6	13901500	21219000	0	0	0	9224900	0	0	0	2	3.80549e+06
Q08091	CNN1_MOUSE	Cnn1	Calponin-1	59880000	62120000	47278000	55079000	70315000	50877000	52945000	48500000	8	55874250	37497000	35139000	32603000	43457000	43716000	56031000	46014000	43555000	8	42251500	20231000	0	7676100	0	14432000	11968000	14447000	20021000	6	1.10969e+07
Q8BW75	AOFB_MOUSE	Maob	Amine oxidase [flavin-containing] B	0	5917400	0	0	0	0	0	0	1	739675	0	0	7132100	5798800	0	0	0	0	2	1.61636e+06	0	0	0	0	3388200	0	0	0	1	423525
O55222	ILK_MOUSE	Ilk	Integrin-linked protein kinase	8068800	9152300	0	10739000	0	0	0	0	3	3.49501e+06	0	0	0	6578100	0	0	9107400	0	2	1.96069e+06	0	0	3897400	0	0	0	0	0	1	487175
P54116	STOM_MOUSE	Stom Epb7.2 Epb72	Erythrocyte band 7 integral membrane protein	0	0	0	0	0	0	0	0	0	1	9489900	15633000	0	13492000	0	0	16146000	0	4	6.84511e+06	0	0	13222000	0	0	0	0	0	1	1652750
P97315	CSRP1_MOUSE	Csrp1 Crp1 Csrp	Cysteine and glycine-rich protein 1	50453000	49628000	46794000	51834000	37306000	77261000	58325000	64043000	8	54455500	23595000	36113000	45474000	11800000	31148000	48040000	41160000	52996000	8	36290750	15261000	0	9737900	0	0	11962000	14424000	13856000	5	8.15511e+06
Q8BHN3	GANAB_MOUSE	Ganab G2an Kiaa0088	Neutral alpha-glucosidase AB	0	5912600	0	0	0	0	0	0	1	739075	6941000	7180700	7441000	7103800	0	0	6882400	6346100	6	5236875	0	0	9055500	0	0	0	0	0	1	1.13194e+06
A2ARA8	ITA8_MOUSE	Itga8	Integrin alpha-8 [Cleaved into: Integrin alpha-8 heavy chain;Integrin alpha-8 light chain]	56107000	63216000	68300000	59360000	59775000	71704000	67044000	75861000	8	65170875	50484000	54348000	53548000	42010000	45221000	31075000	41927000	46938000	8	45693875	25901000	0	0	0	0	16861000	25120000	8568700	4	9.55634e+06
Q61282	PGCA_MOUSE	Acan Agc Agc1	Aggrecan core protein	0	0	0	0	0	0	0	0	0	1	10492000	8493100	6496800	9885900	12878000	13760000	14079000	16159000	8	11530475	7247200	0	0	0	0	5192800	6429900	0	3	2.35874e+06
P62141	PP1B_MOUSE	Ppp1cb	Serine/threonine-protein phosphatase PP1-beta catalytic subunit	10149000	8930700	11029000	12491000	12477000	8025800	8470000	0	7	8.94656e+06	0	6579100	9220600	8088300	0	0	10027000	7708800	5	5202975	8017200	0	0	0	0	0	0	0	1	1002150
Q8VCQ8	Q8VCQ8_MOUSE	Cald1	Caldesmon 1	0	0	0	0	0	9454900	11211000	0	2	2.58324e+06	0	0	8420100	8744600	0	8023400	0	7484200	4	4.08404e+06	0	0	0	0	0	0	6216200	0	1	777025
P28301	LYOX_MOUSE	Lox Rrg	Protein-lysine 6-oxidase	0	0	0	0	0	0	0	0	0	1	12365000	11490000	12514000	15602000	10228000	12937000	11218000	13649000	8	12500375	0	6091300	0	0	5792900	0	0	6412300	3	2.28706e+06
Q8BZF8	PGM5_MOUSE	Pgm5	Phosphoglucomutase-like protein 5	84396000	100530000	108330000	103730000	96822000	79355000	99450000	120870000	8	99185375	59101000	66346000	57507000	73874000	52612000	63541000	78677000	57122000	8	63597500	19888000	0	7453600	0	15468000	10323000	24468000	15250000	6	11606325
Q9R069	BCAM_MOUSE	Bcam Gplu Lu	Basal cell adhesion molecule	13173000	17956000	15797000	11724000	0	0	7937900	15199000	6	1.02234e+07	9933100	11232000	12702000	21231000	13541000	12361000	10610000	0	7	1.14513e+07	0	0	6114900	0	0	5237600	0	5293600	3	2.08076e+06
P50608	FMOD_MOUSE	Fmod	Fibromodulin	0	0	0	0	0	0	0	0	0	1	9993900	10938000	0	10234000	0	12260000	11444000	0	5	6.85874e+06	0	0	0	0	0	0	0	7540100	1	942512
A0A0R4J0Q4	A0A0R4J0Q4_MOUSE	Loxl1 mCG_132098	Lysyl oxidase homolog 1	20716000	22055000	24138000	19896000	21576000	18148000	20451000	20622000	8	20950250	19305000	28284000	26466000	36612000	0	16888000	27628000	14649000	7	21229000	0	0	0	0	0	10605000	0	12147000	2	2844000
Q8VEE1	LMCD1_MOUSE	Lmcd1	LIM and cysteine-rich domains protein 1	10625000	10370000	0	10527000	10926000	11256000	11582000	12608000	7	9736750	9644200	10176000	12305000	9991900	0	7532800	9170700	11138000	7	8744825	8673400	0	0	0	0	0	0	0	1	1084175
P10833	RRAS_MOUSE	Rras	Ras-related protein R-Ras	0	16423000	16547000	0	21789000	16461000	0	0	4	8902500	11348000	16508000	13624000	12264000	12390000	0	12027000	13178000	7	11417375	10562000	0	0	0	0	0	0	0	1	1320250
F6UV57	F6UV57_MOUSE	Slmap	Sarcolemmal membrane-associated protein	12140000	11254000	0	15522000	0	17616000	10967000	10487000	6	9748250	13620000	12102000	11074000	10679000	0	16142000	10998000	7260900	7	1.02345e+07	0	0	0	0	0	0	0	4364900	1	545612
P26516	PSMD7_MOUSE	Psmd7 Mov-34 Mov34	26S proteasome non-ATPase regulatory subunit 7	0	0	0	0	0	0	0	0	0	1	0	0	0	0	0	0	0	397860	1	49732.5	0	0	0	0	0	0	0	0	0	1
A0A0G2JDI9	A0A0G2JDI9_MOUSE	Abcd3	ATP-binding cassette sub-family D member 3	0	0	0	0	0	0	0	0	0	1	0	0	0	0	0	0	421060	0	1	52632.5	0	0	0	0	0	0	0	0	0	1
A0A1D5RLR6	A0A1D5RLR6_MOUSE	Aprt	Adenine phosphoribosyltransferase	0	0	0	0	0	0	0	0	0	1	0	461190	0	0	0	0	0	0	1	57648.8	0	0	0	0	0	0	0	0	0	1
A0A494BA97	A0A494BA97_MOUSE	Ostf1	Osteoclast-stimulating factor 1	0	0	0	0	0	0	0	0	0	1	0	482240	0	0	0	0	0	0	1	60280	0	0	0	0	0	0	0	0	0	1
Q9ET22	DPP2_MOUSE	Dpp7 Dpp2 Qpp	Dipeptidyl peptidase 2	0	0	0	0	0	0	0	0	0	1	0	0	0	631060	0	0	0	0	1	78882.5	0	0	0	0	0	0	0	0	0	1
O35215	DOPD_MOUSE	Ddt	D-dopachrome decarboxylase	0	0	0	0	0	0	0	0	0	1	0	0	0	631070	0	0	0	0	1	78883.8	0	0	0	0	0	0	0	0	0	1
P21279	GNAQ_MOUSE	Gnaq	Guanine nucleotide-binding protein G	0	0	0	0	0	0	0	0	0	1	0	0	0	636820	0	0	0	0	1	79602.5	0	0	0	0	0	0	0	0	0	1
Q3U4W8	Q3U4W8_MOUSE	Usp5	Ubiquitin carboxyl-terminal hydrolase	0	0	0	0	0	0	0	0	0	1	674370	0	0	0	0	0	0	0	1	84296.2	0	0	0	0	0	0	0	0	0	1
A0A087WR20	A0A087WR20_MOUSE	Ctsh	Pro-cathepsin H	0	0	0	0	0	0	0	0	0	1	0	792330	0	0	0	0	0	0	1	99041.2	0	0	0	0	0	0	0	0	0	1
A0A494B9D8	A0A494B9D8_MOUSE	Cyb5a	Cytochrome b5	0	0	0	0	0	0	0	0	0	1	0	0	0	0	817410	0	0	0	1	102176	0	0	0	0	0	0	0	0	0	1
Q8VHX6	FLNC_MOUSE	Flnc Abpl Fln2	Filamin-C	0	0	0	0	0	0	0	0	0	1	825530	0	0	0	0	0	0	0	1	103191	0	0	0	0	0	0	0	0	0	1
P17426	AP2A1_MOUSE	Ap2a1 Adtaa Clapa1	AP-2 complex subunit alpha-1	0	0	0	0	0	0	0	0	0	1	0	0	0	872440	0	0	0	0	1	109055	0	0	0	0	0	0	0	0	0	1
G3UZZ5	G3UZZ5_MOUSE	Flot1	Flotillin-1	0	0	0	0	0	0	0	0	0	1	0	0	0	0	0	0	0	874790	1	109349	0	0	0	0	0	0	0	0	0	1
A0A286YEB7	A0A286YEB7_MOUSE	Rps24	40S ribosomal protein S24	0	0	0	0	0	0	0	0	0	1	882410	0	0	0	0	0	0	0	1	110301	0	0	0	0	0	0	0	0	0	1
A0A494BBB0	A0A494BBB0_MOUSE	Capn1	Calpain-1 catalytic subunit	0	0	0	0	0	0	0	0	0	1	0	0	0	0	0	0	903030	0	1	112879	0	0	0	0	0	0	0	0	0	1
A0A1D5RLH3	A0A1D5RLH3_MOUSE	Tecr	Very-long-chain enoyl-CoA reductase	0	0	0	0	0	0	0	0	0	1	0	0	0	0	0	0	0	915490	1	114436	0	0	0	0	0	0	0	0	0	1
A0A1W2P7H9	A0A1W2P7H9_MOUSE	Erh mCG_7617	Enhancer of rudimentary homolog	0	0	0	0	0	0	0	0	0	1	0	0	0	0	0	0	0	945670	1	118209	0	0	0	0	0	0	0	0	0	1
Q8CG76	ARK72_MOUSE	Akr7a2 Afar Akr7a5	Aflatoxin B1 aldehyde reductase member 2	0	0	0	0	0	0	0	0	0	1	0	0	0	1012700	0	0	0	0	1	126588	0	0	0	0	0	0	0	0	0	1
P68181	KAPCB_MOUSE	Prkacb Pkacb	cAMP-dependent protein kinase catalytic subunit beta	0	0	0	0	0	0	0	0	0	1	0	0	0	1043100	0	0	0	0	1	130388	0	0	0	0	0	0	0	0	0	1
Q07797	LG3BP_MOUSE	Lgals3bp Cycap Mama	Galectin-3-binding protein	0	0	0	0	0	0	0	0	0	1	1047200	0	0	0	0	0	0	0	1	130900	0	0	0	0	0	0	0	0	0	1
P01786	HVM17_MOUSE	0	Ig heavy chain V region MOPC 47A	0	0	0	0	0	0	0	0	0	1	1064200	0	0	0	0	0	0	0	1	133025	0	0	0	0	0	0	0	0	0	1
Q61129	CFAI_MOUSE	Cfi If	Complement factor I	0	0	0	0	0	0	0	0	0	1	0	1086200	0	0	0	0	0	0	1	135775	0	0	0	0	0	0	0	0	0	1
P55258	RAB8A_MOUSE	Rab8a Mel Rab8	Ras-related protein Rab-8A	0	0	0	0	0	0	0	0	0	1	0	0	0	1127400	0	0	0	0	1	140925	0	0	0	0	0	0	0	0	0	1
Q8BMD8	SCMC1_MOUSE	Slc25a24 Scamc1	Calcium-binding mitochondrial carrier protein SCaMC-1	0	0	0	0	0	0	0	0	0	1	0	0	0	1147200	0	0	0	0	1	143400	0	0	0	0	0	0	0	0	0	1
Q8BG32	PSD11_MOUSE	Psmd11	26S proteasome non-ATPase regulatory subunit 11	0	0	0	0	0	0	0	0	0	1	0	1174300	0	0	0	0	0	0	1	146788	0	0	0	0	0	0	0	0	0	1
P00329	ADH1_MOUSE	Adh1 Adh-1	Alcohol dehydrogenase 1	0	0	0	0	0	0	0	0	0	1	0	0	0	0	0	0	1178500	0	1	147312	0	0	0	0	0	0	0	0	0	1
D6REG4	D6REG4_MOUSE	Grhpr	Glyoxylate reductase/hydroxypyruvate reductase	0	0	0	0	0	0	0	0	0	1	0	0	0	0	0	0	0	1178800	1	147350	0	0	0	0	0	0	0	0	0	1
G3UZ22	G3UZ22_MOUSE	Vars	Valine--tRNA ligase	0	0	0	0	0	0	0	0	0	1	0	0	0	1179200	0	0	0	0	1	147400	0	0	0	0	0	0	0	0	0	1
Q8BKZ9	ODPX_MOUSE	Pdhx	Pyruvate dehydrogenase protein X component, mitochondrial	0	0	0	0	0	0	0	0	0	1	0	0	0	0	0	0	1188500	0	1	148562	0	0	0	0	0	0	0	0	0	1
F6QD74	F6QD74_MOUSE	Cyfip2	Cytoplasmic FMR1-interacting protein 2	0	0	0	0	0	0	0	0	0	1	0	0	0	0	0	0	0	1219300	1	152412	0	0	0	0	0	0	0	0	0	1
A0A1L1SSF8	A0A1L1SSF8_MOUSE	4931406C07Rik mCG_22659	RIKEN cDNA 4931406C07 gene	0	0	0	0	0	0	0	0	0	1	0	0	0	0	0	0	1240100	0	1	155012	0	0	0	0	0	0	0	0	0	1
D3Z0L6	D3Z0L6_MOUSE	Gpd1l	Glycerol-3-phosphate dehydrogenase 1-like protein	0	0	0	0	0	0	0	0	0	1	0	0	0	1295200	0	0	0	0	1	161900	0	0	0	0	0	0	0	0	0	1
Q9DBC7	KAP0_MOUSE	Prkar1a	cAMP-dependent protein kinase type I-alpha regulatory subunit [Cleaved into: cAMP-dependent protein kinase type I-alpha regulatory subunit, N-terminally processed]	0	0	0	0	0	0	0	0	0	1	0	0	0	1318500	0	0	0	0	1	164812	0	0	0	0	0	0	0	0	0	1
Q921L3	TMCO1_MOUSE	Tmco1	Calcium load-activated calcium channel	0	0	0	0	0	0	0	0	0	1	0	0	0	0	0	0	1350500	0	1	168812	0	0	0	0	0	0	0	0	0	1
Q8BH35	CO8B_MOUSE	C8b	Complement component C8 beta chain	0	0	0	0	0	0	0	0	0	1	0	0	0	0	0	0	1352300	0	1	169038	0	0	0	0	0	0	0	0	0	1
P45878	FKBP2_MOUSE	Fkbp2 Fkbp13	Peptidyl-prolyl cis-trans isomerase FKBP2	0	0	0	0	0	0	0	0	0	1	0	0	0	1371600	0	0	0	0	1	171450	0	0	0	0	0	0	0	0	0	1
Q9JHF5	Q9JHF5_MOUSE	Tcirg1 Oc116 mCG_3894	V-type proton ATPase subunit a	0	0	0	0	0	0	0	0	0	1	0	1377900	0	0	0	0	0	0	1	172238	0	0	0	0	0	0	0	0	0	1
D3Z568	D3Z568_MOUSE	Ndufb5 mCG_5158	NADH dehydrogenase	0	0	0	0	0	0	0	0	0	1	0	0	0	1441500	0	0	0	0	1	180188	0	0	0	0	0	0	0	0	0	1
Q9Z2V4	PCKGC_MOUSE	Pck1 Pepck	Phosphoenolpyruvate carboxykinase, cytosolic [GTP]	0	0	0	0	0	0	0	0	0	1	0	0	0	0	0	0	1444400	0	1	180550	0	0	0	0	0	0	0	0	0	1
Q8R054	SRPX2_MOUSE	Srpx2	Sushi repeat-containing protein SRPX2	0	0	0	0	0	0	0	0	0	1	0	0	0	1470300	0	0	0	0	1	183788	0	0	0	0	0	0	0	0	0	1
D3Z3L7	D3Z3L7_MOUSE	Mfap5	Microfibrillar-associated protein 5	0	0	0	0	0	0	0	0	0	1	0	0	1490300	0	0	0	0	0	1	186288	0	0	0	0	0	0	0	0	0	1
Q9CQS8	SC61B_MOUSE	Sec61b	Protein transport protein Sec61 subunit beta	0	0	0	0	0	0	0	0	0	1	0	0	0	0	0	0	0	1559800	1	194975	0	0	0	0	0	0	0	0	0	1
A0A0B4J1I1	A0A0B4J1I1_MOUSE	Igkv16-104	Immunoglobulin kappa variable 16-104	0	0	0	0	0	0	0	0	0	1	0	0	0	0	0	0	1560000	0	1	195000	0	0	0	0	0	0	0	0	0	1
Q80UU9	PGRC2_MOUSE	Pgrmc2	Membrane-associated progesterone receptor component 2	0	0	0	0	0	0	0	0	0	1	0	0	0	1560500	0	0	0	0	1	195062	0	0	0	0	0	0	0	0	0	1
Q64674	SPEE_MOUSE	Srm	Spermidine synthase	0	0	0	0	0	0	0	0	0	1	0	0	0	1563200	0	0	0	0	1	195400	0	0	0	0	0	0	0	0	0	1
G3UY38	G3UY38_MOUSE	Hnrnpl	Heterogeneous nuclear ribonucleoprotein L	0	0	0	0	0	0	0	0	0	1	0	0	0	1568500	0	0	0	0	1	196062	0	0	0	0	0	0	0	0	0	1
D3Z1H8	D3Z1H8_MOUSE	Gltp	Glycolipid transfer protein	0	0	0	0	0	0	0	0	0	1	0	0	0	0	1573300	0	0	0	1	196662	0	0	0	0	0	0	0	0	0	1
P70372	ELAV1_MOUSE	Elavl1 Elra Hua	ELAV-like protein 1	0	0	0	0	0	0	0	0	0	1	0	0	0	0	0	0	0	1621800	1	202725	0	0	0	0	0	0	0	0	0	1
O70370	CATS_MOUSE	Ctss Cats	Cathepsin S	0	0	0	0	0	0	0	0	0	1	0	0	0	1655200	0	0	0	0	1	206900	0	0	0	0	0	0	0	0	0	1
Q9Z2I0	LETM1_MOUSE	Letm1	Mitochondrial proton/calcium exchanger protein	0	0	0	0	0	0	0	0	0	1	0	0	0	0	0	0	1656800	0	1	207100	0	0	0	0	0	0	0	0	0	1
P24549	AL1A1_MOUSE	Aldh1a1 Ahd-2 Ahd2 Aldh1	Retinal dehydrogenase 1	0	0	0	0	0	0	0	0	0	1	0	0	0	0	0	0	1672500	0	1	209062	0	0	0	0	0	0	0	0	0	1
Q9CQ65	MTAP_MOUSE	Mtap	S-methyl-5'-thioadenosine phosphorylase	0	0	0	0	0	0	0	0	0	1	0	0	0	0	0	0	1674000	0	1	209250	0	0	0	0	0	0	0	0	0	1
E9Q1X8	E9Q1X8_MOUSE	Cacna2d1	Voltage-dependent calcium channel subunit alpha-2/delta-1	0	0	0	0	0	0	0	0	0	1	0	0	0	0	0	0	0	1687100	1	210888	0	0	0	0	0	0	0	0	0	1
Q9JHI5	IVD_MOUSE	Ivd	Isovaleryl-CoA dehydrogenase, mitochondrial	0	0	0	0	0	0	0	0	0	1	0	0	0	0	0	0	0	1696800	1	212100	0	0	0	0	0	0	0	0	0	1
O35593	PSDE_MOUSE	Psmd14 Pad1	26S proteasome non-ATPase regulatory subunit 14	0	0	0	0	0	0	0	0	0	1	0	0	0	0	0	0	1699000	0	1	212375	0	0	0	0	0	0	0	0	0	1
Q9CQN6	TM14C_MOUSE	Tmem14c	Transmembrane protein 14C	0	0	0	0	0	0	0	0	0	1	0	0	0	1726900	0	0	0	0	1	215862	0	0	0	0	0	0	0	0	0	1
F7B1B6	F7B1B6_MOUSE	Coq8a Adck3	Atypical kinase COQ8A, mitochondrial	0	0	0	0	0	0	0	0	0	1	0	0	0	0	0	0	1731300	0	1	216412	0	0	0	0	0	0	0	0	0	1
E9PYT3	E9PYT3_MOUSE	Atl3	Atlastin-3	0	0	0	0	0	0	0	0	0	1	0	0	0	0	0	0	0	1746300	1	218288	0	0	0	0	0	0	0	0	0	1
Q8R1I1	QCR9_MOUSE	Uqcr10	Cytochrome b-c1 complex subunit 9	0	0	0	0	0	0	0	0	0	1	0	0	0	0	0	0	1750300	0	1	218788	0	0	0	0	0	0	0	0	0	1
Q9JHU4	DYHC1_MOUSE	Dync1h1 Dhc1 Dnch1 Dnchc1 Dyhc	Cytoplasmic dynein 1 heavy chain 1	0	0	0	0	0	0	0	0	0	1	0	0	0	1771700	0	0	0	0	1	221462	0	0	0	0	0	0	0	0	0	1
E9Q5B5	E9Q5B5_MOUSE	Hk2	Hexokinase-2	0	0	0	0	0	0	0	0	0	1	0	0	0	1775600	0	0	0	0	1	221950	0	0	0	0	0	0	0	0	0	1
Q8BTZ7	GMPPB_MOUSE	Gmppb	Mannose-1-phosphate guanyltransferase beta	0	0	0	0	0	0	0	0	0	1	0	0	0	1786100	0	0	0	0	1	223262	0	0	0	0	0	0	0	0	0	1
A0A494BAB1	A0A494BAB1_MOUSE	Gsto1	Glutathione S-transferase omega-1	0	0	0	0	0	0	0	0	0	1	0	0	0	1812900	0	0	0	0	1	226612	0	0	0	0	0	0	0	0	0	1
P53994	RAB2A_MOUSE	Rab2a Rab2	Ras-related protein Rab-2A	0	0	0	0	0	0	0	0	0	1	0	0	0	1827100	0	0	0	0	1	228388	0	0	0	0	0	0	0	0	0	1
Q9DCV4	RMD1_MOUSE	Rmdn1 Fam82b	Regulator of microtubule dynamics protein 1	0	0	0	0	0	0	0	0	0	1	0	0	0	1836300	0	0	0	0	1	229538	0	0	0	0	0	0	0	0	0	1
Q9WVF5	Q9WVF5_MOUSE	Egfr mCG_140518	Epidermal growth factor receptor	0	0	0	0	0	0	0	0	0	1	1841000	0	0	0	0	0	0	0	1	230125	0	0	0	0	0	0	0	0	0	1
Q9ERS2	NDUAD_MOUSE	Ndufa13 Grim19	NADH dehydrogenase [ubiquinone] 1 alpha subcomplex subunit 13	0	0	0	0	0	0	0	0	0	1	0	0	0	0	0	0	0	1841500	1	230188	0	0	0	0	0	0	0	0	0	1
Q9CQ69	QCR8_MOUSE	Uqcrq	Cytochrome b-c1 complex subunit 8	0	0	0	0	0	0	0	0	0	1	0	0	0	1864500	0	0	0	0	1	233062	0	0	0	0	0	0	0	0	0	1
A0A1L1SSA0	A0A1L1SSA0_MOUSE	Endod1	Endonuclease domain-containing 1 protein	0	0	0	0	0	0	0	0	0	1	0	0	0	0	0	0	0	1937800	1	242225	0	0	0	0	0	0	0	0	0	1
Q8K4Z3	NNRE_MOUSE	Naxe Aibp Apoa1bp	NAD	0	0	0	0	0	0	0	0	0	1	0	0	0	0	0	0	1962400	0	1	245300	0	0	0	0	0	0	0	0	0	1
P97298	PEDF_MOUSE	Serpinf1 Pedf Sdf3	Pigment epithelium-derived factor	0	0	0	0	0	0	0	0	0	1	0	0	0	0	0	0	1963900	0	1	245488	0	0	0	0	0	0	0	0	0	1
Q61699	HS105_MOUSE	Hsph1 Hsp105 Hsp110 Kiaa0201	Heat shock protein 105 kDa	0	0	0	0	0	0	0	0	0	1	0	0	0	2018800	0	0	0	0	1	252350	0	0	0	0	0	0	0	0	0	1
P61027	RAB10_MOUSE	Rab10	Ras-related protein Rab-10	0	0	0	0	0	0	0	0	0	1	0	0	0	0	0	0	2093900	0	1	261738	0	0	0	0	0	0	0	0	0	1
P85094	ISC2A_MOUSE	Isoc2a Isoc2	Isochorismatase domain-containing protein 2A	0	0	0	0	0	0	0	0	0	1	0	0	0	0	0	0	0	2133000	1	266625	0	0	0	0	0	0	0	0	0	1
E9PV66	E9PV66_MOUSE	Myo18b	Myosin XVIIIb	0	0	0	0	0	0	0	0	0	1	0	0	0	0	0	2145300	0	0	1	268162	0	0	0	0	0	0	0	0	0	1
Q9D898	ARP5L_MOUSE	Arpc5l	Actin-related protein 2/3 complex subunit 5-like protein	0	0	0	0	0	0	0	0	0	1	0	0	0	0	0	0	2178700	0	1	272338	0	0	0	0	0	0	0	0	0	1
P31001	DESM_MOUSE	Des	Desmin	0	0	0	0	0	0	0	0	0	1	0	2183400	0	0	0	0	0	0	1	272925	0	0	0	0	0	0	0	0	0	1
P56392	CX7A1_MOUSE	Cox7a1 Cox7a Cox7ah	Cytochrome c oxidase subunit 7A1, mitochondrial	0	0	0	0	0	0	0	0	0	1	0	0	0	0	0	0	2190800	0	1	273850	0	0	0	0	0	0	0	0	0	1
H7BX88	H7BX88_MOUSE	Crat	Carnitine O-acetyltransferase	0	0	0	0	0	0	0	0	0	1	0	0	0	2238800	0	0	0	0	1	279850	0	0	0	0	0	0	0	0	0	1
A0A0N4SVT3	A0A0N4SVT3_MOUSE	Gng12	Guanine nucleotide-binding protein subunit gamma	0	0	0	0	0	0	0	0	0	1	0	0	0	0	0	0	0	2249300	1	281162	0	0	0	0	0	0	0	0	0	1
F6V084	F6V084_MOUSE	Tmx1	Thioredoxin-related transmembrane protein 1	0	0	0	0	0	0	0	0	0	1	0	0	0	0	0	0	0	2282200	1	285275	0	0	0	0	0	0	0	0	0	1
G5DDB7	G5DDB7_MOUSE	Plcd1	Phosphoinositide phospholipase C	0	0	0	0	0	0	0	0	0	1	0	0	0	0	0	0	2288300	0	1	286038	0	0	0	0	0	0	0	0	0	1
A0A0U1RNT6	A0A0U1RNT6_MOUSE	Mat2a	S-adenosylmethionine synthase	0	0	0	0	0	0	0	0	0	1	0	0	2300200	0	0	0	0	0	1	287525	0	0	0	0	0	0	0	0	0	1
P84104	SRSF3_MOUSE	Srsf3 Sfrs3 Srp20 X16	Serine/arginine-rich splicing factor 3	0	0	0	0	0	0	0	0	0	1	0	0	0	0	0	0	2301700	0	1	287712	0	0	0	0	0	0	0	0	0	1
Q9D6J6	NDUV2_MOUSE	Ndufv2	NADH dehydrogenase [ubiquinone] flavoprotein 2, mitochondrial	0	0	0	0	0	0	0	0	0	1	0	0	0	0	0	0	2368100	0	1	296012	0	0	0	0	0	0	0	0	0	1
A0A0B4J1J2	A0A0B4J1J2_MOUSE	Igkv5-43	Immunoglobulin kappa chain variable 5-43	0	0	0	0	0	0	0	0	0	1	0	0	0	0	0	0	2404300	0	1	300538	0	0	0	0	0	0	0	0	0	1
P42669	PURA_MOUSE	Pura	Transcriptional activator protein Pur-alpha	0	0	0	0	0	0	0	0	0	1	0	0	0	2420200	0	0	0	0	1	302525	0	0	0	0	0	0	0	0	0	1
Q9D6J5	NDUB8_MOUSE	Ndufb8	NADH dehydrogenase [ubiquinone] 1 beta subcomplex subunit 8, mitochondrial	0	0	0	0	0	0	0	0	0	1	0	0	0	2457500	0	0	0	0	1	307188	0	0	0	0	0	0	0	0	0	1
A0A075B674	A0A075B674_MOUSE	Ighv1-78	Immunoglobulin heavy variable 1-78	0	0	0	0	0	0	0	0	0	1	0	2490100	0	0	0	0	0	0	1	311262	0	0	0	0	0	0	0	0	0	1
Q7TMF3	NDUAC_MOUSE	Ndufa12	NADH dehydrogenase [ubiquinone] 1 alpha subcomplex subunit 12	0	0	0	0	0	0	0	0	0	1	0	0	0	2546200	0	0	0	0	1	318275	0	0	0	0	0	0	0	0	0	1
O55022	PGRC1_MOUSE	Pgrmc1 Pgrmc	Membrane-associated progesterone receptor component 1	0	0	0	0	0	0	0	0	0	1	0	0	0	2624100	0	0	0	0	1	328012	0	0	0	0	0	0	0	0	0	1
E9Q0X0	E9Q0X0_MOUSE	Psma4	Proteasome subunit alpha type	0	0	0	0	0	0	0	0	0	1	0	0	0	0	0	0	0	2631300	1	328912	0	0	0	0	0	0	0	0	0	1
P47753	CAZA1_MOUSE	Capza1 Cappa1	F-actin-capping protein subunit alpha-1	0	0	0	0	0	0	0	0	0	1	0	0	0	2676100	0	0	0	0	1	334512	0	0	0	0	0	0	0	0	0	1
A0A2I3BPW0	A0A2I3BPW0_MOUSE	Ndrg2	Protein NDRG2	0	0	0	0	0	0	0	0	0	1	0	0	0	0	0	0	0	2680400	1	335050	0	0	0	0	0	0	0	0	0	1
A0A0B4J1I7	A0A0B4J1I7_MOUSE	Igkv4-68	Immunoglobulin kappa variable 4-68	0	0	0	0	0	0	0	0	0	1	0	0	0	2711400	0	0	0	0	1	338925	0	0	0	0	0	0	0	0	0	1
D3YZ32	D3YZ32_MOUSE	Fis1	Mitochondrial fission 1 protein	0	0	0	0	0	0	0	0	0	1	0	0	0	0	0	0	0	2717700	1	339712	0	0	0	0	0	0	0	0	0	1
Q9CQ75	NDUA2_MOUSE	Ndufa2	NADH dehydrogenase [ubiquinone] 1 alpha subcomplex subunit 2	0	0	0	0	0	0	0	0	0	1	0	0	0	0	0	0	2742200	0	1	342775	0	0	0	0	0	0	0	0	0	1
P97501	FMO3_MOUSE	Fmo3	Dimethylaniline monooxygenase [N-oxide-forming] 3	0	0	0	0	0	0	0	0	0	1	0	0	0	2766900	0	0	0	0	1	345862	0	0	0	0	0	0	0	0	0	1
Z4YKV1	Z4YKV1_MOUSE	Gnas	Guanine nucleotide-binding protein G	0	0	0	0	0	0	0	0	0	1	0	0	0	0	0	0	2767900	0	1	345988	0	0	0	0	0	0	0	0	0	1
D3YTX1	D3YTX1_MOUSE	Npnt	Nephronectin	0	0	0	0	0	0	0	0	0	1	0	2783400	0	0	0	0	0	0	1	347925	0	0	0	0	0	0	0	0	0	1
P62320	SMD3_MOUSE	Snrpd3	Small nuclear ribonucleoprotein Sm D3	0	0	0	0	0	0	0	0	0	1	0	0	0	0	0	0	0	2831600	1	353950	0	0	0	0	0	0	0	0	0	1
Q8CBM2	Q8CBM2_MOUSE	Asph	Aspartyl/asparaginyl beta-hydroxylase	0	0	0	0	0	0	0	0	0	1	0	0	0	0	2873400	0	0	0	1	359175	0	0	0	0	0	0	0	0	0	1
E9PYJ9	E9PYJ9_MOUSE	Ldb3	LIM domain-binding protein 3	0	0	0	0	0	0	0	0	0	1	0	0	0	2900000	0	0	0	0	1	362500	0	0	0	0	0	0	0	0	0	1
Q9D0R2	SYTC_MOUSE	Tars	Threonine--tRNA ligase, cytoplasmic	0	0	0	0	0	0	0	0	0	1	0	2916800	0	0	0	0	0	0	1	364600	0	0	0	0	0	0	0	0	0	1
A0A338P6W9	A0A338P6W9_MOUSE	Abi3bp	ABI gene family, member 3	0	0	0	0	0	0	0	0	0	1	0	2923600	0	0	0	0	0	0	1	365450	0	0	0	0	0	0	0	0	0	1
P01887	B2MG_MOUSE	B2m	Beta-2-microglobulin	0	0	0	0	0	0	0	0	0	1	0	2931400	0	0	0	0	0	0	1	366425	0	0	0	0	0	0	0	0	0	1
A0A0A0MQN8	A0A0A0MQN8_MOUSE	Nptn	Neuroplastin	0	0	0	0	0	0	0	0	0	1	0	0	0	0	0	0	0	2942200	1	367775	0	0	0	0	0	0	0	0	0	1
P82349	SGCB_MOUSE	Sgcb	Beta-sarcoglycan	0	0	0	0	0	0	0	0	0	1	0	0	0	0	0	0	0	2966700	1	370838	0	0	0	0	0	0	0	0	0	1
A0A075B5R7	A0A075B5R7_MOUSE	Ighv14-2	Immunoglobulin heavy variable 14-2	0	0	0	0	0	0	0	0	0	1	0	0	0	0	0	0	2967500	0	1	370938	0	0	0	0	0	0	0	0	0	1
F6X8L5	F6X8L5_MOUSE	Pgls	6-phosphogluconolactonase	0	0	0	0	0	0	0	0	0	1	0	0	0	0	0	0	3046500	0	1	380812	0	0	0	0	0	0	0	0	0	1
E9Q3T0	E9Q3T0_MOUSE	Gm10073	Predicted pseudogene 10073	0	0	0	0	0	0	0	0	0	1	0	0	0	0	0	0	0	3071300	1	383912	0	0	0	0	0	0	0	0	0	1
P03930	ATP8_MOUSE	Mtatp8 Atp8 mt-Atp8	ATP synthase protein 8	0	0	0	0	0	0	0	0	0	1	0	0	0	0	0	0	0	3080800	1	385100	0	0	0	0	0	0	0	0	0	1
A2A547	A2A547_MOUSE	Rpl19	Ribosomal protein L19	0	0	0	0	0	0	0	0	0	1	0	0	0	0	0	0	0	3091300	1	386412	0	0	0	0	0	0	0	0	0	1
D3Z2R9	D3Z2R9_MOUSE	Fah	Fumarylacetoacetase	0	0	0	0	0	0	0	0	0	1	0	0	0	3109700	0	0	0	0	1	388712	0	0	0	0	0	0	0	0	0	1
O70435	PSA3_MOUSE	Psma3	Proteasome subunit alpha type-3	0	0	0	0	0	0	0	0	0	1	0	0	0	3118900	0	0	0	0	1	389862	0	0	0	0	0	0	0	0	0	1
A0A338P7D7	A0A338P7D7_MOUSE	Psma7	Proteasome subunit alpha type	0	0	0	0	0	0	0	0	0	1	0	0	3166900	0	0	0	0	0	1	395862	0	0	0	0	0	0	0	0	0	1
P99026	PSB4_MOUSE	Psmb4 Lmp3	Proteasome subunit beta type-4	0	0	0	0	0	0	0	0	0	1	0	0	0	0	0	0	0	3223800	1	402975	0	0	0	0	0	0	0	0	0	1
Q91ZA3	PCCA_MOUSE	Pcca	Propionyl-CoA carboxylase alpha chain, mitochondrial	0	0	0	0	0	0	0	0	0	1	0	0	0	0	0	0	3269500	0	1	408688	0	0	0	0	0	0	0	0	0	1
E9QK48	E9QK48_MOUSE	Eml2	Echinoderm microtubule-associated protein-like 2	0	0	0	0	0	0	0	0	0	1	0	0	0	0	0	0	3307600	0	1	413450	0	0	0	0	0	0	0	0	0	1
Q9DBR7	MYPT1_MOUSE	Ppp1r12a Mypt1	Protein phosphatase 1 regulatory subunit 12A	0	0	0	0	0	0	0	0	0	1	0	0	0	3310800	0	0	0	0	1	413850	0	0	0	0	0	0	0	0	0	1
A0A087WSN6	A0A087WSN6_MOUSE	Fn1 mCG_121782	Fibronectin	0	0	0	0	0	0	0	0	0	1	0	0	0	3345600	0	0	0	0	1	418200	0	0	0	0	0	0	0	0	0	1
P06328	HVM49_MOUSE	Ighv1-72	Ig heavy chain V region 1-72	0	0	0	0	0	0	0	0	0	1	3346100	0	0	0	0	0	0	0	1	418262	0	0	0	0	0	0	0	0	0	1
B1ASE2	B1ASE2_MOUSE	Atp5h	ATP synthase, H+-transporting, mitochondrial F0 complex, subunit D	0	0	0	0	0	0	0	0	0	1	0	0	0	0	0	0	0	3365000	1	420625	0	0	0	0	0	0	0	0	0	1
A0A0A6YWU2	A0A0A6YWU2_MOUSE	Ncam1	Neural cell adhesion molecule 1	0	5206100	0	0	0	0	0	0	1	650762	0	0	0	0	0	0	0	3520000	1	440000	0	0	0	0	0	0	0	0	0	1
Q792Z1	Q792Z1_MOUSE	Try10 Tcrb-V20 trypsinogen mCG_140784	MCG140784	0	0	0	0	0	0	0	0	0	1	0	0	0	0	0	0	0	3534500	1	441812	0	0	0	0	0	0	0	0	0	1
Q6ZWR5	Q6ZWR5_MOUSE	Syne1	Nesprin-1	0	0	0	0	0	0	0	0	0	1	0	0	0	0	3540700	0	0	0	1	442588	0	0	0	0	0	0	0	0	0	1
A0A0G2JF08	A0A0G2JF08_MOUSE	Sec22b	Vesicle-trafficking protein SEC22b	0	0	0	0	0	0	0	0	0	1	0	0	0	0	0	0	0	3551500	1	443938	0	0	0	0	0	0	0	0	0	1
A0A075B5M2	A0A075B5M2_MOUSE	Igkv4-61	Immunoglobulin kappa chain variable 4-61	0	0	0	0	0	0	0	0	0	1	0	0	0	0	0	0	0	3574000	1	446750	0	0	0	0	0	0	0	0	0	1
A0A140T8N3	A0A140T8N3_MOUSE	Igkv13-84	Immunoglobulin kappa chain variable 13-84	0	0	0	0	0	0	0	0	0	1	0	0	0	0	0	0	3678800	0	1	459850	0	0	0	0	0	0	0	0	0	1
O70209	PDLI3_MOUSE	Pdlim3	PDZ and LIM domain protein 3	0	0	0	0	0	0	0	0	0	1	0	0	0	0	0	0	3689700	0	1	461212	0	0	0	0	0	0	0	0	0	1
D3Z6I8	D3Z6I8_MOUSE	Tpm3	Tropomyosin alpha-3 chain	0	0	0	0	0	0	0	0	0	1	0	0	0	0	0	0	0	3740100	1	467512	0	0	0	0	0	0	0	0	0	1
P97370	AT1B3_MOUSE	Atp1b3	Sodium/potassium-transporting ATPase subunit beta-3	0	0	0	0	0	0	0	0	0	1	0	0	0	0	0	0	0	3744300	1	468038	0	0	0	0	0	0	0	0	0	1
Q9WU78	PDC6I_MOUSE	Pdcd6ip Aip1 Alix	Programmed cell death 6-interacting protein	0	0	0	0	0	0	0	0	0	1	0	0	0	3780600	0	0	0	0	1	472575	0	0	0	0	0	0	0	0	0	1
J3QQ16	J3QQ16_MOUSE	Col6a3	Collagen, type VI, alpha 3	0	0	0	0	0	0	0	0	0	1	0	0	0	0	0	0	0	3810100	1	476262	0	0	0	0	0	0	0	0	0	1
Q00915	RET1_MOUSE	Rbp1 Crbpi Rbp-1	Retinol-binding protein 1	0	0	0	0	0	0	0	0	0	1	0	3833500	0	0	0	0	0	0	1	479188	0	0	0	0	0	0	0	0	0	1
P70460	VASP_MOUSE	Vasp	Vasodilator-stimulated phosphoprotein	0	0	0	0	0	0	0	0	0	1	0	0	0	3859500	0	0	0	0	1	482438	0	0	0	0	0	0	0	0	0	1
A2A6U5	A2A6U5_MOUSE	2009-09-01	Septin 9	0	0	0	0	0	0	0	0	0	1	0	0	0	0	0	0	3876100	0	1	484512	0	0	0	0	0	0	0	0	0	1
A0A075B6A3	A0A075B6A3_MOUSE	Igha	Immunoglobulin heavy constant alpha	0	0	0	0	0	0	0	0	0	1	0	0	0	0	0	0	0	3878800	1	484850	0	0	0	0	0	0	0	0	0	1
P39039	MBL1_MOUSE	Mbl1	Mannose-binding protein A	0	0	0	0	0	0	0	0	0	1	0	0	4064800	0	0	0	0	0	1	508100	0	0	0	0	0	0	0	0	0	1
Q9CQM8	Q9CQM8_MOUSE	Rpl21 mCG_120646 mCG_121646 mCG_121688 mCG_18971	60S ribosomal protein L21	0	0	0	0	0	0	0	0	0	1	0	0	0	0	0	0	4228400	0	1	528550	0	0	0	0	0	0	0	0	0	1
Q9ES97	RTN3_MOUSE	Rtn3	Reticulon-3	0	0	0	0	0	0	0	0	0	1	0	0	0	0	0	0	0	4229200	1	528650	0	0	0	0	0	0	0	0	0	1
D3Z7P2	D3Z7P2_MOUSE	Tmem109	Transmembrane protein 109	0	0	0	0	0	0	0	0	0	1	0	0	0	0	0	0	0	4279900	1	534988	0	0	0	0	0	0	0	0	0	1
P97384	ANX11_MOUSE	Anxa11 Anx11	Annexin A11	0	0	0	0	0	0	0	0	0	1	0	0	0	0	0	0	4432800	0	1	554100	0	0	0	0	0	0	0	0	0	1
P62281	RS11_MOUSE	Rps11	40S ribosomal protein S11	0	0	0	0	0	0	0	0	0	1	0	0	0	0	0	0	4445700	0	1	555712	0	0	0	0	0	0	0	0	0	1
F8VPK5	F8VPK5_MOUSE	Rock2	Rho-associated protein kinase	0	0	0	0	0	0	0	0	0	1	0	0	4497900	0	0	0	0	0	1	562238	0	0	0	0	0	0	0	0	0	1
Q6ZQ38	CAND1_MOUSE	Cand1 D10Ertd516e Kiaa0829	Cullin-associated NEDD8-dissociated protein 1	0	5766300	0	0	0	4362000	0	0	2	1.26604e+06	0	0	0	0	0	0	4521100	0	1	565138	0	0	0	0	0	0	0	0	0	1
P03977	KV3A4_MOUSE	0	Ig kappa chain V-III region 50S10.1	0	0	0	0	0	0	0	0	0	1	0	4595800	0	0	0	0	0	0	1	574475	0	0	0	0	0	0	0	0	0	1
E9QPE7	E9QPE7_MOUSE	Myh11	Myosin-11	0	0	0	0	0	0	0	0	0	1	0	0	0	0	0	0	0	4603200	1	575400	0	0	0	0	0	0	0	0	0	1
Q9QUP5	HPLN1_MOUSE	Hapln1 Crtl1	Hyaluronan and proteoglycan link protein 1	0	0	0	0	0	0	0	0	0	1	0	0	0	0	0	0	0	4613500	1	576688	0	0	0	0	0	0	0	0	0	1
A0A3Q4EHJ0	A0A3Q4EHJ0_MOUSE	Calm2	Calmodulin-2	0	0	0	0	0	0	0	0	0	1	0	0	0	0	0	0	0	4712500	1	589062	0	0	0	0	0	0	0	0	0	1
Q63918	CAVN2_MOUSE	Cavin2 Sdpr Sdr	Caveolae-associated protein 2	0	6882600	0	0	0	0	0	0	1	860325	0	0	0	0	0	0	4839400	0	1	604925	0	0	0	0	0	0	0	0	0	1
D3Z6E4	D3Z6E4_MOUSE	Eno2	Gamma-enolase	0	0	0	0	0	0	0	0	0	1	0	0	0	0	0	4880100	0	0	1	610012	0	0	0	0	0	0	0	0	0	1
Q9WTP6	KAD2_MOUSE	Ak2	Adenylate kinase 2, mitochondrial	0	0	0	0	0	0	0	0	0	1	0	0	0	4946600	0	0	0	0	1	618325	0	0	0	0	0	0	0	0	0	1
Q9D180	CFA57_MOUSE	Cfap57 Wdr65	Cilia- and flagella-associated protein 57	0	0	0	0	0	0	0	0	0	1	0	0	0	0	0	0	0	5016400	1	627050	0	0	0	0	0	0	0	0	0	1
P56391	CX6B1_MOUSE	Cox6b1 Cox6b	Cytochrome c oxidase subunit 6B1	0	0	0	0	0	0	0	0	0	1	0	0	0	0	0	0	5061400	0	1	632675	0	0	0	0	0	0	0	0	0	1
F7ABZ6	F7ABZ6_MOUSE	Dnah10 Dnahc10	Dynein, axonemal, heavy chain 10	0	0	0	0	0	0	0	0	0	1	0	0	0	0	0	0	0	5127000	1	640875	0	0	0	0	0	0	0	0	0	1
Q6NZN1	PPRC1_MOUSE	Pprc1 Kiaa0595	Peroxisome proliferator-activated receptor gamma coactivator-related protein 1	0	0	0	0	0	0	0	0	0	1	0	0	5148700	0	0	0	0	0	1	643588	0	0	0	0	0	0	0	0	0	1
A0A0R4J1W0	A0A0R4J1W0_MOUSE	Sorbs2	Sorbin and SH3 domain-containing protein 2	0	0	0	0	0	0	0	0	0	1	0	0	0	5336100	0	0	0	0	1	667012	0	0	0	0	0	0	0	0	0	1
A0A1B0GRC0	A0A1B0GRC0_MOUSE	Col4a1	Collagen alpha-1	0	0	0	0	0	0	0	0	0	1	0	0	0	5381600	0	0	0	0	1	672700	0	0	0	0	0	0	0	0	0	1
Q7TQE2	Q7TQE2_MOUSE	Zyx	Zyx protein	0	0	0	0	0	0	0	0	0	1	0	0	0	5510400	0	0	0	0	1	688800	0	0	0	0	0	0	0	0	0	1
D3Z0U5	D3Z0U5_MOUSE	Katnal2	Katanin p60 ATPase-containing subunit A-like 2	0	0	0	0	0	0	0	0	0	1	0	0	0	0	0	0	0	5531300	1	691412	0	0	0	0	0	0	0	0	0	1
P61089	UBE2N_MOUSE	Ube2n Blu	Ubiquitin-conjugating enzyme E2 N	0	0	0	0	0	0	0	0	0	1	0	0	0	0	0	5594000	0	0	1	699250	0	0	0	0	0	0	0	0	0	1
I7HPY0	I7HPY0_MOUSE	Sh3bgrl3	SH3 domain-binding glutamic acid-rich-like protein 3	0	0	0	0	0	0	0	0	0	1	0	0	0	0	0	0	0	5700800	1	712600	0	0	0	0	0	0	0	0	0	1
P29341	PABP1_MOUSE	Pabpc1 Pabp1	Polyadenylate-binding protein 1	0	0	0	0	0	0	0	0	0	1	0	0	5752400	0	0	0	0	0	1	719050	0	0	0	0	0	0	0	0	0	1
Q924X2	CPT1B_MOUSE	Cpt1b	Carnitine O-palmitoyltransferase 1, muscle isoform	0	0	0	0	0	0	0	0	0	1	0	0	5769700	0	0	0	0	0	1	721212	0	0	0	0	0	0	0	0	0	1
D3Z494	D3Z494_MOUSE	Akr1b10 mCG_142264	Aldo-keto reductase family 1, member B10	0	4235600	0	0	0	0	0	0	1	529450	0	0	5845500	0	0	0	0	0	1	730688	0	0	0	0	0	0	0	0	0	1
B0R1E3	B0R1E3_MOUSE	Hint1	Histidine triad nucleotide-binding protein 1	0	0	0	0	0	0	0	0	0	1	0	0	0	0	0	0	0	6210800	1	776350	0	0	0	0	0	0	0	0	0	1
Q6ZWQ9	Q6ZWQ9_MOUSE	Myl12a 2900073G15Rik Myl12b mCG_5400	MCG5400	0	0	0	0	0	0	0	0	0	1	0	0	0	0	0	0	0	6267100	1	783388	0	0	0	0	0	0	0	0	0	1
Q9D023	MPC2_MOUSE	Mpc2 Brp44	Mitochondrial pyruvate carrier 2	0	0	0	0	0	0	0	0	0	1	0	0	0	6495200	0	0	0	0	1	811900	0	0	0	0	0	0	0	0	0	1
P01843	LAC1_MOUSE	0	Ig lambda-1 chain C region	0	0	0	0	0	0	0	0	0	1	0	6498000	0	0	0	0	0	0	1	812250	0	0	0	0	0	0	0	0	0	1
A2ANX3	A2ANX3_MOUSE	Atp8b4	Phospholipid-transporting ATPase	0	0	0	0	0	0	0	0	0	1	0	0	0	0	0	0	0	6887100	1	860888	0	0	0	0	0	0	0	0	0	1
P01635	KV5A3_MOUSE	0	Ig kappa chain V-V region K2	0	0	0	0	0	0	0	0	0	1	0	0	0	0	0	0	0	7029900	1	878738	0	0	0	0	0	0	0	0	0	1
Q924L1	LTMD1_MOUSE	Letmd1 Mccr	LETM1 domain-containing protein 1	0	0	0	0	0	0	0	0	0	1	0	0	0	7151200	0	0	0	0	1	893900	0	0	0	0	0	0	0	0	0	1
Q91ZC1	MRGB3_MOUSE	Mrgprb3 Mrgb3	Mas-related G-protein coupled receptor member B3	0	0	0	0	0	0	0	0	0	1	0	0	0	0	0	0	0	7218500	1	902312	0	0	0	0	0	0	0	0	0	1
P26883	FKB1A_MOUSE	Fkbp1a Fkbp1	Peptidyl-prolyl cis-trans isomerase FKBP1A	0	0	0	0	0	0	0	0	0	1	0	0	0	0	0	0	0	7664000	1	958000	0	0	0	0	0	0	0	0	0	1
A0A140T8N5	A0A140T8N5_MOUSE	Igkv6-23	Immunoglobulin kappa variable 6-23	0	0	0	0	0	0	0	0	0	1	7695500	0	0	0	0	0	0	0	1	961938	0	0	0	0	0	0	0	0	0	1
G3UXX3	G3UXX3_MOUSE	Spr	Sepiapterin reductase	11776000	0	0	0	13136000	5017000	0	11391000	4	5165000	0	0	0	0	0	0	0	7974000	1	996750	0	0	0	0	0	0	0	0	0	1
P05213	TBA1B_MOUSE	Tuba1b Tuba2	Tubulin alpha-1B chain	0	0	0	0	0	0	0	0	0	1	0	0	0	0	0	0	0	8106900	1	1.01336e+06	0	0	0	0	0	0	0	0	0	1
A0A140T8M9	A0A140T8M9_MOUSE	Igkv1-122	Immunoglobulin kappa chain variable 1-122	0	0	0	0	0	0	0	0	0	1	0	0	0	0	0	0	0	8187700	1	1.02346e+06	0	0	0	0	0	0	0	0	0	1
E9Q448	E9Q448_MOUSE	Tpm1	Tropomyosin alpha-1 chain	0	0	0	0	0	0	0	0	0	1	0	0	0	0	0	0	0	8915100	1	1.11439e+06	0	0	0	0	0	0	0	0	0	1
Q8VHY0	CSPG4_MOUSE	Cspg4 An2 Kiaa4232 Ng2	Chondroitin sulfate proteoglycan 4	0	0	0	0	0	0	0	0	0	1	0	0	0	0	0	0	0	10061000	1	1257625	0	0	0	0	0	0	0	0	0	1
Q9DBL9	ABHD5_MOUSE	Abhd5	1-acylglycerol-3-phosphate O-acyltransferase ABHD5	0	5229600	0	0	0	0	0	0	1	653700	0	0	4691000	5375300	0	0	0	0	2	1.25829e+06	0	0	0	0	0	0	0	0	0	1
O70309	ITB5_MOUSE	Itgb5	Integrin beta-5	0	0	0	0	0	0	0	0	0	1	5249700	4911000	0	0	0	0	0	0	2	1.27009e+06	0	0	0	0	0	0	0	0	0	1
D6RII3	D6RII3_MOUSE	Eml1	Echinoderm microtubule-associated protein-like 1	0	5804400	0	7722800	0	4889000	0	0	3	2302025	0	6309900	0	4654600	0	0	0	0	2	1.37056e+06	0	0	0	0	0	0	0	0	0	1
A0A0A0MQM0	A0A0A0MQM0_MOUSE	Eif5a	Eukaryotic translation initiation factor 5A	0	0	0	0	4890500	0	0	0	1	611312	4311200	0	3933400	0	0	0	3427200	0	3	1458975	0	0	0	0	0	0	0	0	0	1
P18528	HVM57_MOUSE	0	Ig heavy chain V region 6.96	0	0	0	0	0	0	0	0	0	1	0	0	0	0	0	0	11837000	0	1	1479625	0	0	0	0	0	0	0	0	0	1
P16627	HS71L_MOUSE	Hspa1l Hsc70t	Heat shock 70 kDa protein 1-like	0	0	0	0	0	0	0	0	0	1	0	0	0	0	0	0	0	11940000	1	1492500	0	0	0	0	0	0	0	0	0	1
A0A075B5T2	A0A075B5T2_MOUSE	Ighv6-3	Immunoglobulin heavy variable 6-3	0	0	0	0	0	0	0	0	0	1	12020000	0	0	0	0	0	0	0	1	1502500	0	0	0	0	0	0	0	0	0	1
Q9DCJ5	NDUA8_MOUSE	Ndufa8	NADH dehydrogenase [ubiquinone] 1 alpha subcomplex subunit 8	0	0	0	0	0	0	0	0	0	1	0	0	0	6838600	0	0	5391700	0	2	1.52879e+06	0	0	0	0	0	0	0	0	0	1
P11438	LAMP1_MOUSE	Lamp1 Lamp-1	Lysosome-associated membrane glycoprotein 1	0	0	0	0	0	0	0	0	0	1	0	0	0	0	12815000	0	0	0	1	1601875	0	0	0	0	0	0	0	0	0	1
P14069	S10A6_MOUSE	S100a6 Cacy	Protein S100-A6	0	0	0	0	0	0	0	0	0	1	0	0	0	0	0	0	0	13479000	1	1684875	0	0	0	0	0	0	0	0	0	1
O88492	PLIN4_MOUSE	Plin4 Kiaa1881	Perilipin-4	0	7380400	0	0	0	0	0	0	1	922550	0	0	0	0	0	0	7429600	6311000	2	1717575	0	0	0	0	0	0	0	0	0	1
P21278	GNA11_MOUSE	Gna11 Gna-11	Guanine nucleotide-binding protein subunit alpha-11	0	0	0	5608200	0	0	0	0	1	701025	0	4584200	5722500	5086300	0	0	0	0	3	1924125	0	0	0	0	0	0	0	0	0	1
O55026	ENTP2_MOUSE	Entpd2 Cd39l1	Ectonucleoside triphosphate diphosphohydrolase 2	24221000	20998000	25688000	21307000	19553000	20818000	18205000	17643000	8	21054125	0	8481000	0	0	0	0	8017100	0	2	2.06226e+06	0	0	0	0	0	0	0	0	0	1
O55226	CHAD_MOUSE	Chad	Chondroadherin	0	0	0	0	0	0	0	0	0	1	0	0	0	0	0	11580000	0	5881100	2	2.18264e+06	0	0	0	0	0	0	0	0	0	1
Q6YI28	Q6YI28_MOUSE	2210407C18Rik Ep1	EP1	0	0	0	0	0	0	0	0	0	1	0	6980200	0	5630800	0	0	6881200	0	3	2436525	0	0	0	0	0	0	0	0	0	1
Q9Z2U1	PSA5_MOUSE	Psma5	Proteasome subunit alpha type-5	0	0	0	0	0	7002200	0	6912000	2	1739275	0	8960500	0	0	0	0	6280900	6591500	3	2.72911e+06	0	0	0	0	0	0	0	0	0	1
H3BKL8	H3BKL8_MOUSE	Dusp3	Dual specificity protein phosphatase	0	0	0	0	0	0	0	0	0	1	6434300	10294000	0	6372000	0	0	0	0	3	2.88754e+06	0	0	0	0	0	0	0	0	0	1
A0A075B5K2	A0A075B5K2_MOUSE	Igkv9-124	Immunoglobulin kappa chain variable 9-124	0	0	0	0	0	0	0	0	0	1	24510000	0	0	0	0	0	0	0	1	3063750	0	0	0	0	0	0	0	0	0	1
A2AKI5	A2AKI5_MOUSE	Itgav	Integrin alpha-V	0	4922900	0	0	0	0	0	6572500	2	1436925	5311700	5372400	5966700	5679700	0	0	3852800	0	5	3.27291e+06	0	0	0	0	0	0	0	0	0	1
P12787	COX5A_MOUSE	Cox5a	Cytochrome c oxidase subunit 5A, mitochondrial	0	0	0	0	0	0	10257000	0	1	1282125	0	8233200	0	10769000	0	0	9200800	0	3	3525375	0	0	0	0	0	0	0	0	0	1
Q8R2Y2	MUC18_MOUSE	Mcam Muc18	Cell surface glycoprotein MUC18	0	9849800	0	0	0	10663000	0	0	2	2564100	8144300	0	0	7564600	0	0	6744500	6700000	4	3644175	0	0	0	0	0	0	0	0	0	1
Q99NG0	ARIP4_MOUSE	Rad54l2 Arip4 Srisnf2l	Helicase ARIP4	0	0	0	0	0	0	0	0	0	1	0	0	0	0	0	0	31324000	0	1	3915500	0	0	0	0	0	0	0	0	0	1
Q71FD7	FBLI1_MOUSE	Fblim1 Cal	Filamin-binding LIM protein 1	0	0	0	0	0	0	0	0	0	1	6130900	7172300	5578000	7102200	0	0	6935100	0	5	4.11481e+06	0	0	0	0	0	0	0	0	0	1
E9Q1D5	E9Q1D5_MOUSE	Tgfb1i1	Transforming growth factor beta-1-induced transcript 1 protein	9949400	10455000	0	11617000	0	0	9033200	6674000	5	5966075	4930200	5083300	7672300	5704300	0	0	5889600	5396500	6	4334525	0	0	0	0	0	0	0	0	0	1
P27659	RL3_MOUSE	Rpl3	60S ribosomal protein L3	0	5372700	7274100	0	0	0	0	0	2	1580850	0	9319000	9660200	6291500	0	0	6134900	8164800	5	4946300	0	0	0	0	0	0	0	0	0	1
Q3TJD7	PDLI7_MOUSE	Pdlim7 Enigma	PDZ and LIM domain protein 7	0	8755900	9916500	0	0	6462400	0	0	3	3141850	8204000	5949100	6297300	8347000	0	0	5756600	6157800	6	5088975	0	0	0	0	0	0	0	0	0	1
V9GXQ2	V9GXQ2_MOUSE	Gm17087	Predicted gene 17087	0	0	0	0	0	0	0	0	0	1	0	0	0	0	0	0	41294000	0	1	5161750	0	0	0	0	0	0	0	0	0	1
Q3UV17	K22O_MOUSE	Krt76	Keratin, type II cytoskeletal 2 oral	0	0	0	0	0	0	0	0	0	1	0	0	0	0	0	0	0	59737000	1	7467125	0	0	0	0	0	0	0	0	0	1
A0A1B0GT19	A0A1B0GT19_MOUSE	Pgpep1	Pyroglutamyl-peptidase 1	0	0	0	0	0	0	0	0	0	1	0	0	0	0	0	60864000	0	0	1	7608000	0	0	0	0	0	0	0	0	0	1
Q8BFZ3	ACTBL_MOUSE	Actbl2	Beta-actin-like protein 2	0	0	0	0	0	0	0	0	0	1	0	0	0	0	0	0	705969984	0	1	88246248	0	0	0	0	0	0	0	0	0	1

## Sheet: Data S2
Supplementary Data 2 - Distribution of proteins identified in each region from TS model
511	710	857
Healthy	Stable	Unstable
A2ARA8	A2ARA8	A2AJ76
A2BIM8	A2BIM8	A2ARA8
B2RSH2	E9Q5L2	A2BIM8
E9PV24	E9PV24	E9Q5L2
O08529	E9Q414	A9Q751
O08553	E9Q5B5	C0HKE1
O08638	O08529	E9PV24
D3YTY9	E9Q1X8	E9Q414
D3Z0Y2	A0A0G2JF08	G3V011
O08749	O08553	O08529
O08756	D3YTY9	O08553
O09164	D3Z0Y2	B1AWE0
O35074	O08749	D3YTY9
O35129	O08756	O08692
A2AJY2	O08807	D3Z0Y2
F7B227	G3UZZ5	O08749
O35639	O09061	O08756
O35678	A0A494BAB1	O08807
A0A0N4SW94	O09164	O09061
O35737	Q9CQM8	O09164
O54724	O35074	O09165
O54734	O35129	O35074
Q80YP4	A2AJY2	O35114
O55023	O35215	O35129
O55026	A0A494BBB0	A2AJY2
Q7TMG8	F7B227	O35295
O55131	O35593	O35405
O55137	O35639	F7B227
O55143	A0A0N4SW94	O35639
O55222	O35737	Q921D0
S4R1V0	P24549	A0A0N4SW94
O70423	O54724	O35737
O88342	O54734	O35744
O88492	O55022	O88374
D3Z036	O55023	O54724
O88844	O55026	O54734
O88990	O55131	E9QMY1
P00405	O55222	O54984
P00920	O55226	O55023
P01027	O70209	O55029
P01029	O70309	H3BJY1
P01660	O70370	O55131
A0A1L1SUX8	S4R1V0	O55137
P01837	O70423	O55143
A0A494BA33	O70435	O55222
P02088	O70503	O70133
F8WI35	O88342	O70250
P04117	O88492	S4R1E5
P04247	O88569	S4R1V0
P04919	O88844	O70423
P05064	O89023	O70475
P05202	P00329	O70503
P05977	P00405	O88200
Q564E2	P00920	A0A286YCQ5
P06728	P01027	O88342
P06745	P01029	O88569
Q3TQP6	P01635	A2AGN7
D6RGQ0	P01638	O88844
P07310	P01646	O88990
P07356	P03977	O89023
P07724	P01660	O89053
P07901	A0A075B5M2	P00405
P08074	P06328	P00920
P08113	P01786	P01027
P08228	P01837	P01029
P08249	P01843	P01638
P08752	P01887	A0A140T8N0
P09055	F8WI35	A0A140T8N2
P09103	A0A1B0GRC0	P01643
P09411	P03930	P01646
P09470	A0A075B5P5	P01660
P09671	P04117	P01837
Q3THW5	P04919	P01845
A0A0A6YW67	P05064	P01872
P10107	P05201	P01899
P10126	P05202	F8WI35
P10493	P05213	P02469
Q8BTU6	Q564E2	P03953
P10639	P06728	P03976
A2AE89	P06745	A0A075B5P5
P10833	Q3TQP6	P04117
Q6ZWY9	D6RGQ0	F6XQ00
P10922	P07356	P04247
P11087	P07724	P04919
P11352	P07901	P05064
P11404	P08003	P05201
P11499	A0A1D5RLR6	P05202
P11531	P08074	A0A0R4J1B4
P12242	P08113	P05977
P12787	P08228	Q564E2
P12970	P08249	P06684
A0A0A6YWU2	P08752	P06728
P13634	P08905	P06745
E0CXN5	P09055	Q3TQP6
P14131	P09103	D6RGQ0
P14148	P09411	A0A0G2JGD2
P14152	P09470	P07309
P14206	P09528	P07310
P14211	P09671	P07356
P14602	A0A0A6YW67	P07724
P14733	A0A3Q4EHJ0	P07901
F8WIT2	P10107	P08003
P14869	P10126	P08071
P14873	P10493	P08074
P15089	P10605	P08113
P15105	A2AE89	P08122
G5E846	P10833	P08207
P15626	Q6ZWY9	P08228
P15864	P11087	P08249
P16015	P11352	P08551
P16045	P11404	P08553
Q8C253	P11438	P08752
P16125	P11499	P08905
A3KGU5	P12242	P09055
P16858	P12787	P09103
P17156	P12970	P09405
P17182	A0A0A6YWU2	P09411
Q8CB58	P13634	P09470
P17563	E0CXN5	P09528
G3UVV4	P14069	P09671
P17742	P14106	A0A0A6YW67
P17751	P14131	A0A087WRP7
Q61696	P14148	P10107
P18760	P14152	P10126
P19096	P14206	P10493
P19157	P14211	P10605
P19324	P14602	A2AE89
P19783	P14733	P10810
P20029	F8WIT2	P10833
P20108	P14869	A0A0U1RPK4
P20152	P15089	Q6ZWY9
P21278	P15105	P11087
P21550	P15626	P11152
P21844	P15864	P11247
P21956	P16015	P11352
P21981	P16045	P11404
P22599	Q8C253	P11499
Q543K9	P16125	P11672
P23953	A3KGU5	P11680
P24369	P16627	P11688
P24527	P16858	M0QWA7
P26039	P17047	P11983
P26041	P17156	P12242
P26443	P17182	P12246
P27659	D3Z6E4	P12265
P27661	P17426	H3BK84
P27773	P17563	P12804
P28653	G3UVV4	P12815
P28654	P17742	P12970
P28665	P17751	P13634
Q9CPX4	Q61696	E0CXN5
P29758	F8WIR1	A0A0A6YX05
P31428	P18528	P14106
P31786	P18760	P14115
P32261	P19096	P14131
P32848	P19157	P14148
P35278	P19253	P14152
P61294	P19324	P14206
P35486	P19783	P14211
B1AXW5	P20029	P14602
P35762	P20108	P14685
P37804	P20152	P14733
P38647	P20918	F8WIT2
P39061	P21278	P14869
P40124	P21279	P14901
P40142	P21614	P15089
D3Z041	P21956	P15105
P42125	P21981	P15327
H3BL49	P22599	Q3U8S1
A2AKI5	Q543K9	P15508
P45376	P23953	P15626
D3Z494	P24270	P15864
P45952	P24369	P16015
A0A1C7ZMZ5	P26039	P16045
P46638	P26041	Q8C253
P47738	P26443	P16125
P47754	P26516	A3KGU5
A2AMW0	P26883	P16858
P47791	P27659	P17047
P47857	P27773	P17156
P47911	P28301	P17182
P47962	P28653	Q8CB58
P47963	P28654	P17427
P48036	P28665	P17563
P48678	P29341	G3UVV4
P48962	Q9CPX4	P17742
P49722	P29533	P17751
P49817	P29758	Q61696
P50543	P29788	F8WIR1
P50544	P31001	A0A075B5S6
P51150	P31428	P18760
P51881	P31786	P19096
P51885	P32261	P19157
P52480	P35278	H7BX99
P52825	P61294	P19253
P54071	P35486	P19324
P55264	D3Z2R9	P19536
P56135	B1AXW5	P19783
P56480	A0A1B0GSS8	P19788
E9QN08	Q05DV1	P20029
P57780	P37804	P20060
P58252	P37889	P20108
P59999	P38647	P20152
P63260	P39039	P20918
P60766	P39061	P21550
P60843	P40124	P21614
P61161	P40142	P21956
P61164	D3Z041	P21981
P61750	P42125	P22599
H3BLL4	P42669	P23116
P61982	H3BL49	Q543K9
P62082	A2AKI5	A0A1L1SSJ7
P62141	P45376	P23953
P62259	D3Z494	P24270
P62264	P45878	P24369
F6YVP7	P45952	P24527
P62702	A0A1C7ZMZ5	P25444
P62737	P46638	P26039
P62806	P47738	P26041
Q5SW88	P47753	P26443
P62827	P47754	P27005
A0A0G2JDL9	A2AMW0	P27773
A0A1L1SQA8	P47911	P28271
P62874	H7BX88	P28301
P62880	E9Q3T0	F6QA74
P62897	P47962	P28653
P62908	P47963	P28654
P62918	P48036	P28665
P62962	P48678	Q922W6
P63001	P48758	P29268
P63017	P48962	Q9CPX4
P63038	P49722	P29416
P63101	P49817	P29533
A0A0A0MQM0	A0A087WR20	P29699
P67778	P50247	P29758
P68033	P50516	P29788
P68040	P50544	P30412
P68134	P50608	P31428
P68254	P51150	P31725
P68369	P51881	P31786
P68372	P51885	P31996
P68373	P52480	P32020
P70168	P52825	P32067
P70296	P53994	P32261
P80314	P54071	P32848
G5E839	P54116	P34884
P80317	A0A0G2JDI9	A8JYK8
E9Q133	P55258	P35278
A2ACH6	P56135	P61294
P82348	P56391	P35282
P97314	P56392	P35486
P97315	A0A494B9D8	P35564
D3Z0S1	Q3U4W8	B1AXW5
P97447	P56480	P35762
P97449	E9QN08	P35979
A0A0U1RP93	P57780	A0A1B0GSS8
P97807	P58252	Q05DV1
A0A0R4J0Q4	P59999	P37804
P97927	P60335	P37889
P99024	P63260	P38647
P99029	P60843	G3UZZ3
Q00623	P61027	P39061
Q00897	P61089	P39876
Q00898	P61161	P40124
Q01149	P61164	P40142
Q9D031	P61358	P41105
Q01853	P61750	D3Z041
Q02013	H3BLL4	P42125
Q02053	P61982	P42208
Q02788	P62082	H3BL49
D3Z6F5	P62141	P43276
Q04447	P62242	P45376
Q04857	P62259	P45952
G5E8R3	P62267	A0A1C7ZMZ5
D6RII3	F6YVP7	P46638
Q06890	P62281	P46935
Q07076	P62320	P46978
Q07235	P62702	P47738
Q07417	P63330	P47754
Q08091	A0A1D5RLW5	A2AMW0
D3Z7R6	P62737	P47791
Q08857	P62806	P47911
Q3TJD7	P62814	Q5M8M8
Q3TZZ7	Q5SW88	P47962
Q3U7R1	P62827	P47963
A0A1W2P6L9	A0A0G2JDL9	E9PWE9
F6UV57	A0A286YEB7	P48036
E9PYV4	A0A1L1SQA8	E9Q6P2
Q5EBG6	P62880	P48678
Q5SX39	P62897	P48758
Q5SX40	P62908	P48962
Q60590	P62918	P49722
Q60597	P62962	P49817
Q60605	P63001	P50247
Q60692	P63017	P50285
E9PYG9	P63030	P50516
Q60737	P63038	P50544
Q60854	Z4YKV1	Q3TGU7
G3UX26	P63101	P50608
Q60931	A0A0A0MQM0	P51150
Q60932	P67778	D3Z629
Q60994	P68033	P51660
G3X9T8	P68040	E0CYW7
Q61171	P68181	P51881
A0A1L1SVK0	P68369	P51885
Q61292	P68372	P51912
Q61316	P68373	P52480
Q61425	P70296	P52825
Q61581	F8VPK5	A0A3B2WDD2
Q61598	B0R1E3	F8WGG5
Q61646	P70372	P54071
Q61838	P70460	P54116
Q61879	P80316	E9Q4M2
Q62000	P80317	E9Q242
Q62009	E9Q133	P54869
E9QMK3	Q3UXJ2	P55065
Q62087	A2ACH6	P56135
E9Q1D5	P82349	P56480
A0A0A0MQG2	A0A1W2P7H9	P57759
A0A0N4SVQ1	P84091	E9QN08
Q62426	A2A547	P57780
Q62465	P84104	P58252
Q62470	P85094	B7ZDE0
Q63918	P97298	P59999
Q640N1	A0A0A0MQN8	P60335
G3UXX3	P97314	P63260
Q64314	P97315	P60843
Q64471	P97351	P60867
B1ATS4	P97370	P61021
Q64521	P97384	P61161
Q64523	D3Z0S1	P61164
Q64727	P97447	P84078
Q5SXR6	P97449	E9Q006
E9Q390	P97501	P61358
Q6P069	P97807	P61620
Q6PDN3	J3QP56	P61750
D3YYN7	A0A0R4J0Q4	P61804
F7AAP4	P98086	G3UZX6
Q6ZQ38	P99024	H3BLL4
Q6ZWN5	P99026	P61982
Q76MZ3	P99029	P62082
A2AFW6	Q00612	P62141
Q7M6Y3	Q00623	P62192
Q7TMM9	Q00897	Q8K1K2
A1BN54	Q00898	P62242
Q8BFW7	Q00915	P62259
Q8BH64	Q01149	P62267
Q8BH95	Q9WVF5	F6YVP7
Q8BHN3	Q9D031	P62301
Q8BJS4	Q01853	E9Q0W8
Q8BMF4	Q02053	P62702
Q8BMK4	Q02105	P63330
Q8BMS1	Q02788	A0A1D5RLW5
Q8BT60	D3Z6F5	P62737
B7FAU9	Q04447	P62751
F8VPR1	Q04857	P62754
Q8BW75	Q05816	P62806
Q8BWT1	G5E8R3	P62814
Q8BX02	D6RII3	Q5SW88
Q8BZF8	Q06890	P62827
E9Q6A6	Q07076	P62830
E9Q800	Q07235	A0A0G2JDL9
Q8CGN5	Q07417	A0A1L1SQA8
Q8CI94	Q07797	P62874
Q8CIB5	Q08091	P62880
Q8JZU2	D3Z7R6	P62889
Q8K0E8	Q08857	P62897
Q8K0U4	F6QYF8	A0A0A6YX26
Q8K2B3	Q6ZWQ9	P62908
Q8K2I3	A0A0U1RNT6	P62918
A0A338P797	Q3TJD7	P62962
Q8K411	Q3U7R1	P63001
D3Z598	D3Z7P2	P63017
Q8QZT1	D3Z0L6	P63030
Q8R2Y2	D3Z0U5	P63038
Q8R429	F6UV57	P63101
Q8VCM7	A0A0R4J1W0	A0A0J9YUD8
Q8VCT4	Q3UV17	A0A338P731
Q8VDD5	E9PYV4	P67778
Q8VDN2	Q5FWK3	P67984
Q8VEE1	F6QD74	P68033
Q8VEM8	Q60597	P68040
Q91V61	Q60605	P68254
Q3V117	Q60692	P68369
Q91VD9	E9PX70	P68372
Q91VI7	Q60854	P68373
Q91VJ2	G3UX26	P68510
Q8C2Q8	Q60931	P70168
A0A0R4J1Y7	Q60932	P70202
Q91X72	F7B1B6	A2AC29
Q91YQ5	Q60994	P70296
Q91ZJ5	Q61129	P70404
Q6PF96	G3X9T8	P80313
Q921I1	Q61171	P80314
Q921U8	E9PZ00	G5E839
Q93092	Q61233	P80316
H3BJ97	Q61282	P80317
Q99JY0	Q61292	E9Q133
A0A1C7CYV0	Q61316	Q3UXJ2
Q99KI0	Q61425	A2ACH6
Q99LC5	Q61581	P84091
O08972	Q61598	P84096
Q99LX0	Q61646	I7HLV2
Q99MQ4	Q61699	A2ATR8
Q99P72	F8WJ05	P97314
Q99PT1	Q61838	P97315
Q9CPQ1	Q61879	P97351
Q9CPQ8	Q62000	D3Z0S1
A0A0G2JEM7	Q62009	P97447
Q9CQ19	E9QMK3	P97449
Q9CQ62	Q62159	A0A0U1RP93
Q9CQV8	E9Q1D5	P97807
A0A2R8VI90	A0A494BA97	D3Z220
Q9CR57	A0A0N4SVQ1	J3QP56
Q9CR62	Q62426	A0A0R4J0Q4
Q9CRB6	Q62465	P98086
Q9CVB6	Q7TQE2	P99024
A0A286YCS6	Q63918	P99027
Q9CZ13	Q640N1	P99029
B1AYJ9	G3UXX3	A0A3B2WBF8
Q9CZU6	Q64521	Q00612
Q9D051	Q64523	Q00623
Q9D0F9	Q64674	Q00897
Q3UJQ9	Q64727	Q00898
Q9D0M3	Q5SXR6	Q01149
Q9D172	E9Q390	Q01339
Q9D1D4	Q6NZN1	E9Q1S3
Q9D1H9	Q6P5E4	Q9D031
Q9D2G2	Q6PDN3	Q01853
A0A1Y7VJN9	Q6ZQ38	Q02053
E9PWK1	Q6ZWN5	Q02105
Q9D6R2	Q6ZWR5	Q02788
Q9D8E6	Q71FD7	D3Z6F5
Q9D8N0	Q76MZ3	Q04447
Q9DB20	Q78PY7	Q04857
Q9DB77	A2AFW6	Q05144
H3BKM0	Q7TMF3	Q05816
A2ACG7	Q7TMM9	G5E8R3
Q9DBJ1	E9QK48	Q06138
Q9DBL9	A1BN54	Q06890
Q9DBS1	A2A6U5	Q07076
A0A0R3P9C8	Q80UU9	Q07235
Q9DCD0	B7ZNH7	Q07417
F2Z456	Q80YX1	Q08091
Q9DCT2	Q8BFR5	D3Z7R6
Q9DCW4	Q8BFW7	Q08857
Q3UF75	Q8BFZ3	Q08879
Q9EQ20	Q8BG32	A0A087WPQ7
Q9EQH3	Q8BGH2	F6QYF8
Q9EQP2	Q8BH35	Q11136
Q9JII6	Q8BH59	A2AM65
Q9JJU8	Q8BH64	Q3TW96
Q9JK53	Q8BH95	Q3TXS7
Q9JKF1	Q8BHN3	Q3TZZ7
Q9JKR6	Q8BKZ9	Q3U7R1
Q9QYB1	Q8BLF1	Q3ULD5
Q9QZQ8	Q8BMD8	S4R2A9
Q9QZZ6	Q8BMF4	F6UV57
Q9R069	Q8BMK4	E9PYV4
Q9R087	Q8BMS1	Q5FWK3
H3BLJ9	Q8BP67	A0A0A0MQ70
Q9R0P5	Q8CBM2	Q5SWU9
Q9R0Y5	Q8BT60	Q5SX39
Q9R118	B7FAU9	Q5SX40
Q9WTI7	Q8BTZ7	Q5XJY5
Q9WTR5	F8VPR1	Q60590
Q9WUB3	Q8BW75	Q60597
Q9WUM4	Q8BWT1	Q60605
Q9WUM5	Q8BZF8	E9Q5B6
Q9WV32	F6R587	Q60692
Q9WVA4	A0A1L1SSA0	E9PX70
A0A2R8W750	E9Q800	Q60854
Q9WVH9	Q8CG76	G3UX26
Q9WVK4	Q8CGN5	Q60931
Q9Z1Q5	Q8CIB5	Q60932
Q9Z2I9	Q8JZU2	Q60994
Q9Z2U1	Q8K0E8	G3X9T8
Q9Z2Z6	Q8K2B3	Q61171
A0A075B5M7	Q8K2I3	A0A1L1SVK0
A0A075B5P3	D3Z598	E9PZ00
A0A075B5P4	Q8K4Z3	Q61233
A0A075B5P6	E0CX19	Q61235
A0A087WP24	Q8QZT1	Q61247
A0A087WRU0	Q8R054	Q61282
A0A087WR50	G3UY38	Q61292
A0A0A6YY53	Q8R1I1	Q61316
A0A0B4J1I9	Q8R2Y2	Q61425
A0A0R4J083	G5DDB7	F8WI14
A0A0R4J0I1	Q8R429	F8WHM5
A0A0R4J0X5	F6V084	F7BDR1
A0A1D5RLD8	Q8VCM7	Q61554
A0A2R8VHF9	Q8VCT4	Q61581
A8DUK4	Q8VDD5	Q61598
D6RFU9	Q8VDM4	Q61599
E9PWE8	Q8VDN2	Q61646
E9PWQ3	Q8VEE1	Q61656
E9PZ16	Q8VEM8	F8WJ05
E9PZF0	Q8VHX6	Q61703
E9Q2T3	Q8VHY0	Q61838
E9Q6R7	Q91V61	Q61879
Q8VCQ8	A0A1L1SSF8	Q61990
E9QK82	D3YTX1	Q62000
F8VQJ3	Q3V117	Q62009
F8WID5	Q91VD9	E9QMK3
G3UW82	Q91VI7	Q62159
Q3TML0	Q91VJ2	Q62167
Q3UN88	Q8C2Q8	A0A0A0MQG2
Q91VA7	I7HPY0	A0A0N4SVQ1
Q91VB8	A0A0R4J1Y7	Q62426
Q91XL1	Q91X72	Q62465
Q99LB4	E9PYT3	A0A0U1RPX4
	Q91YQ5	Q640N1
	D3YUM1	A0A3Q4L2V1
	D6REG4	Q9JI95
	Q91ZA3	A2AAA9
	Q91ZC1	Q64521
	Q6PF96	Q64523
	Q921I1	Q64727
	Q921L3	Q5SXR6
	Q921U8	E9Q390
	Q922Q8	A0A1L1STF4
	Q923D2	Q6IRU2
	Q924L1	Q6P069
	Q924X2	Q6P5E4
	Q93092	Q6PDN3
	H3BJ97	Q6ZQK5
	Q99JY0	Q6ZWN5
	Q99JY9	A0A0G2JDW7
	Q99K41	Q6ZWV7
	A0A1C7CYV0	Q76MZ3
	Q99KI0	Q78IK2
	Q99LC3	Q78PY7
	Q99LC5	Q78XF5
	Q99LX0	A2AFW6
	Q99MQ4	Q7M6Y3
	Q99NG0	G3UWM1
	Q99P72	Q7TMM9
	Q99PT1	A1BN54
	Q9CPQ1	Q7TQ48
	Q9CQ19	D3YWF6
	F6X8L5	B7ZNH7
	Q9CQ62	Q80Y86
	Q9CQ65	Q80YX1
	Q9CQ69	Q8BFR5
	Q9CQ75	Q8BFW7
	D3YZ32	A2AL12
	Q9CQA3	Q8BGH2
	D3Z568	Q8BH59
	Q9CQI6	Q8BH61
	Q9CQN6	Q8BH64
	Q9CQS8	Q8BH95
	Q9CQV8	Q8BHN3
	Q9CR57	Q8BLF1
	Q9CR62	Q8BMF4
	Q9CR68	Q8BMK4
	Q9CVB6	Q8BMS1
	A0A338P7D7	Q8BND5
	Q9CXD9	Q8BP67
	Q9CXW4	Q8BPB5
	A0A1D5RLH3	Q8BT60
	Q9CZ13	B7FAU9
	Q9CZU6	F8VPR1
	Q9CZX8	Q8BW75
	Q9D023	Q8BWT1
	Q9D051	Q8BWY3
	Q9D0F9	Q8BZF8
	Q3UJQ9	F6R587
	Q9D0M3	A0A0J9YTY0
	Q9D0R2	E9Q800
	Q9D172	A2A7A7
	Q9D180	Q8CGC7
	Q9D1H9	Q8CGN5
	Q9D2G2	Q8CHT0
	E9PWK1	D3YTP0
	Q9D6J5	Q8CIB5
	Q9D6J6	Q8CIE6
	Q9D6R2	A2AC11
	H3BKL8	Q8JZQ9
	Q9D898	Q8JZU2
	Q9D8E6	Q8K0E8
	Q9D8N0	A2A998
	A0A0N4SVT3	Q8K183
	Q9DB20	A0A494B9W3
	Q9DB77	Q8K2B3
	Q9DBC7	Q8K2I3
	Q9DBF1	D3Z598
	H3BKM0	E0CX19
	A2ACG7	Q8QZT1
	Q9DBJ1	Q8R0X7
	Q9DBL9	Q8R1F1
	Q9DBR7	Q8R429
	A0A0R3P9C8	H3BKA1
	Q9DCD0	Q8VCM7
	Q9DCJ5	E9PYF1
	F2Z456	Q8VCT4
	Q9DCS9	Q8VCW8
	Q9DCV4	Q8VDD5
	Q9DCW4	Q3UDS7
	B1ASE2	Q8VDM4
	Q9EP69	Q8VDN2
	Q3UF75	Q8VEB4
	Q9EQ20	Q8VEE1
	Q9EQH3	A0A0N4SVB8
	Q9EQP2	Q8VEK3
	Q9ERS2	Q8VEM8
	Q9ES97	Q91V41
	Q9ET22	Q91V61
	Q9JHI5	Q3V117
	Q9JHU4	E9PV04
	Q9JII6	Q91VD9
	Q9JJU8	Q91VI7
	Q9JK53	Q91VJ2
	Q9JKF1	Q8C2Q8
	Q9JKR6	Q91VS7
	E9PYJ9	A0A0R4J1Y7
	D3Z1H8	D3YXT0
	Q9QUP5	Q91X72
	Q9QWK4	E0CY49
	Q9QXS1	A0A0R4J1F6
	Q9QYB1	Q91YQ5
	A0A2I3BPW0	D3YUM1
	D3Z3L7	Q91ZJ5
	Q9QZQ8	A0A087WSE4
	Q9QZZ6	Q6PF96
	Q9R069	Q921I1
	H3BLJ9	A0A2I3BRN5
	Q9R0P5	Q921U8
	Q9R118	Q922B2
	E9Q0X0	Q922Q8
	Q9WTI7	Q923D2
	Q9WTP6	Q93092
	Q9WTR5	A2AG41
	Q9WU78	Q99JR1
	Q9WUB3	H3BJ97
	Q9WUM4	Q99JY0
	Q9WUM5	Q99JY9
	Q9WUU7	Q99K41
	Q9WV32	A0A1C7CYV0
	Q9WVA4	Q99KC8
	Q9WVH9	A0A286YDS5
	B1AU25	Q99KI0
	Q9Z1Q5	Q99L04
	G3UZ22	Q99L13
	A0A2I3BQH3	E0CYU5
	Q9Z2I0	Q99LC3
	Q9Z2I9	Q99LC5
	Q9Z2U1	Q99LR1
	Q9Z2V4	Q99LX0
	Q9Z2Z6	Q99M71
	A0A075B5J9	Q99MN9
	A0A075B5K2	Q99MQ4
	A0A075B5M7	Q99P72
	A0A075B5P3	Q8BVA0
	A0A075B5P4	A2AVJ7
	A0A075B5P6	Q99PT1
	A0A075B5Q6	Q9CPQ1
	A0A075B5R7	Q6ZWZ7
	A0A075B5T2	Q9CPU4
	A0A075B5V1	F6ZTG3
	A0A075B5Y4	Q3UA72
	A0A140T8N3	Q9CQ19
	A0A075B674	Q9CQ62
	A0A075B6A3	Q9CQA3
	A0A087WRU0	Q9CQC7
	A0A087WR50	Q9CQI6
	J3QQ16	Q9CQQ7
	A0A087WSN6	Q9CQV8
	A0A0A6YY53	F6TBV1
	A0A0B4J1I1	Q9CR26
	A0A0B4J1I7	Q9CR57
	A0A0B4J1I9	Q9CR62
	A0A0B4J1J2	Q9CR67
	A0A0R4J083	Q9CR68
	A0A0R4J0I1	E9Q4K9
	A0A0R4J0X5	Q9CVB6
	A0A140T8M5	Q9CWJ9
	A0A140T8M9	Q9CXD9
	A0A140T8N5	Q9CXW4
	A0A140T8Q3	Q9CXY6
	A0A1B0GT19	Q9CZ13
	A0A2R8VHF9	Q9CZN7
	A0A338P6W9	Q9CZU6
	A0A494BBE3	Q9CZX8
	A2ANX3	Q9D051
	A8DUK4	B8JK33
	E9Q448	Q9D0F3
	F7ABZ6	Q9D0F9
	D3Z6I8	Q9D0I9
	E9PV66	Q3UJQ9
	E9PWE8	Q9D0M3
	E9PWQ3	Q9D154
	E9PZ16	Q9D172
	E9PZF0	Q9D1A2
	Q8VCQ8	Q9D1D4
	E9QK82	A0A494B945
	E9QPE7	Q9D1H9
	F8VQJ3	Q9D1M0
	F8WID5	Q9D1R9
	G3X8T9	Q9D2G2
	O08804	E9PWK1
	Q3TML0	Q9D3D9
	Q3UN88	Q8C845
	Q6YI28	Q9D6R2
	Q792Z1	Q9D819
	Q91VA7	Q9D8E6
	Q91VB8	Q9D8N0
	Q99JZ4	Q9DB20
	Q99LB4	Q9DB77
	Q9JHF5	Q9DBB9
	V9GXQ2	Q9DBD0
		A0A2R8VHX6
		Q9DBF1
		H3BKM0
		A2ACG7
		Q9DBH5
		Q9DBJ1
		Q9DBL1
		Q9DBS1
		A0A494BAX4
		Q9DC51
		A0A0R3P9C8
		Q9DCD0
		Q9DCH4
		F2Z456
		Q9DCS9
		Q9DCT2
		Q9DCW4
		Q9EP69
		Q3UF75
		Q9EQ06
		Q9EQ20
		Q9EQH2
		Q9EQH3
		E9Q3X0
		Q9EQP2
		Q9ERD7
		A0A0R4J039
		Q9EST5
		Q9JHU9
		Q9JI48
		Q9JI91
		Q9JII6
		Q9JJU8
		Q9JK53
		Q9JKF1
		Q9JKR6
		Q9JLJ2
		H7BWZ3
		A0A0R4J207
		Q9JMH6
		E0CXB1
		Q9QWK4
		Q9QWR8
		Q9QXS1
		Q9QYB1
		Q9QYB5
		D3YW98
		Q9QZE5
		Q9QZQ8
		Q9QZZ6
		Q9R069
		H3BLJ9
		Q9R0P5
		Q8BPI2
		D3Z7C6
		Q9R0Y5
		Q9R111
		H3BLH2
		Q9R118
		Q9R1P1
		Q9R1P3
		Q9R233
		Q9WTI7
		Q9WTR5
		Q9WUA2
		Q8C605
		Q9WUB3
		Q9WUM3
		Q9WUM4
		Q9WUM5
		Q9WUU7
		Q9WV32
		Q9WV54
		Q6NZD2
		Q9WVA4
		Q9WVH9
		Q9WVJ3
		F6Z1C2
		A2AAW9
		B1AU25
		Q9Z1N5
		Q9Z1Q5
		A0A2I3BQH3
		Q9Z2I8
		Q9Z2I9
		Q9Z2W0
		Q9Z2Z6
		A0A075B5J9
		A0A075B5M7
		A0A075B5P3
		A0A075B5P4
		A0A075B5P6
		A0A075B5Q3
		A0A075B5Q6
		A0A075B5R5
		A0A075B5V1
		A0A075B5Y4
		A0A075B6D5
		A0A087WRU0
		A0A087WR50
		A0A0A0MQC1
		A0A0A6YXQ0
		A0A0A6YY53
		A0A0B4J1H6
		A0A0B4J1H8
		A0A0B4J1I9
		A0A0B4J1N0
		A0A0N4SVZ3
		A0A0R4J083
		A0A0R4J0I1
		A0A0R4J0X5
		A0A140T8M2
		A0A140T8M3
		A0A140T8M5
		A0A140T8P4
		A0A140T8P5
		A0A140T8P7
		A0A140T8Q3
		A0A1D5RLD8
		Q6ZWZ6
		A0A2R8VHF9
		A0A2R8VHN2
		A0A494BBE3
		A8DUK4
		Q6P6L5
		D3YYM6
		E9Q7G1
		E9PUM5
		E9PWE8
		E9PWQ3
		E9PZ16
		E9PZF0
		E9Q616
		Q8VCQ8
		E9QK82
		F8VQJ3
		F8WID5
		G3X8T9
		O08797
		O08804
		Q3TML0
		Q3UN88
		Q91VA7
		Q91VB8
		Q91XL1
		Q99JZ4
		Q99LB4

## Sheet: Data S3
Supplementary Data 3 - Differential expression analysis of disease (stable and unstable combined) in comparison to healthy vessel, Reactome pathway enrichment analysis
Up in disease vs healthy						Reactome analysis of disease vs healthy vessel
Gene names	Uniprot ID	Unipriot name	Protein description			module	name	EnrichmentMap::GS_DESCR	EnrichmentMap::gs_size	EnrichmentMap::fdr_qvalue (disease up REACTOME)	EnrichmentMap::fdr_qvalue (down in disesae REACTOME)	EnrichmentMap::Genes
Postn Osf2	Q62009	POSTN_MOUSE	Periostin			0	REAC:R-HSA-5686938	REGULATION OF TLR BY ENDOGENOUS LIGAND	3	0.00384156		FGG|FGA|FGB
Hsp90ab1 Hsp84 Hsp84-1 Hspcb	P11499	HS90B_MOUSE	Heat shock protein HSP 90-beta			0	REAC:R-HSA-216083	INTEGRIN CELL SURFACE INTERACTIONS	4	0.0148906		FN1|FGG|FGA|FGB
Myh9	Q8VDD5	MYH9_MOUSE	Myosin-9			0	REAC:R-HSA-114608	PLATELET DEGRANULATION	6	0.000139698		FN1|FGG|FGA|FGB|ANXA5|HSPA5
Anxa5 Anx5	P48036	ANXA5_MOUSE	Annexin A5			0	REAC:R-HSA-372708	P130CAS LINKAGE TO MAPK SIGNALING FOR INTEGRINS	4	1.18122e-05		FN1|FGG|FGA|FGB
Vim	P20152	VIME_MOUSE	Vimentin			0	REAC:R-HSA-5674135	MAP2K AND MAPK ACTIVATION	5	9.93961e-06		FN1|FGG|FGA|ACTG1|FGB
0	P01660	KV3A8_MOUSE	Ig kappa chain V-III region PC 3741/TEPC 111			0	REAC:R-HSA-1799339	FORMATION OF FIBRIN CLOT (CLOTTING CASCADE)	3	0.0350731		RPL4|RPN1|RPN2|RPSA
Rpsa Lamr1 P40-8	P14206	RSSA_MOUSE	40S ribosomal protein SA			0	REAC:R-HSA-140877	COMMON PATHWAY OF FIBRIN CLOT FORMATION	3	0.00607558		FGG|FGA|FGB
Rpl4	Q9D8E6	RL4_MOUSE	60S ribosomal protein L4			0	REAC:R-HSA-3656225	PLATELET ACTIVATION, SIGNALING AND AGGREGATION	6	0.00926282		LUM|OGN|PRELP
Rpn1	Q91YQ5	RPN1_MOUSE	Dolichyl-diphosphooligosaccharide--protein glycosyltransferase subunit 1			0	REAC:R-HSA-140875	ONCOGENIC MAPK SIGNALING	5	0.00043873		FGG|FGA|FGB
Capg mCG_129296	Q99LB4	Q99LB4_MOUSE	Capping protein			0	REAC:R-HSA-5627123	RESPONSE TO ELEVATED PLATELET CYTOSOLIC CA2+	6	0.000176167		MYLK|RAC1|MYL6
Pdia3 Erp Erp60 Grp58	P27773	PDIA3_MOUSE	Protein disulfide-isomerase A3			0	REAC:R-HSA-76002	PARADOXICAL ACTIVATION OF RAF SIGNALING BY KINASE INACTIVE BRAF	5	2.08839e-05		FN1|FGG|FGA|FGB|ANXA5|HSPA5
Hsp90b1 Grp94 Tra-1 Tra1	P08113	ENPL_MOUSE	Endoplasmin			0	REAC:R-HSA-3560782	PLATELET AGGREGATION (PLUG FORMATION)	4	0.000614848		DCN|LUM|OGN|PRELP
Pzp A2m	Q61838	PZP_MOUSE	Pregnancy zone protein			0	REAC:R-HSA-3656244	INTEGRIN SIGNALING	4	0.000127032		LUM|OGN|PRELP
Rpn2	A2ACG7	A2ACG7_MOUSE	Dolichyl-diphosphooligosaccharide--protein glycosyltransferase subunit 2			0	REAC:R-HSA-6802957	SIGNALING BY BRAF AND RAF FUSIONS	5	0.0001263		FN1|FGG|FGA|ACTG1|FGB
Pdia6	Q3TML0	Q3TML0_MOUSE	Protein disulfide-isomerase A6			0	REAC:R-HSA-76005	SIGNALING DOWNSTREAM OF RAS MUTANTS	5	2.08839e-05		FN1|FGG|FGA|FGB|ANXA5|HSPA5
P4hb Pdia1	P09103	PDIA1_MOUSE	Protein disulfide-isomerase			0	REAC:R-HSA-8957275	SIGNALING BY RAF1 MUTANTS	5	1.13408e-05		HSP90B1|PDIA6|P4HB|C3|FN1|FGG|FGA
Ighg2b	A0A075B5P3	A0A075B5P3_MOUSE	Immunoglobulin heavy constant gamma 2B			0	REAC:R-HSA-211859	EXTRACELLULAR MATRIX ORGANIZATION	6	0.0207646		DPEP1|GSTP1|GSTM1|FMO2|PTGIS|AOC3|GSTM2
Serpinh1 Cbp1 Hsp47	P19324	SERPH_MOUSE	Serpin H1			0	REAC:R-HSA-3656243	SIGNALING BY HIGH-KINASE ACTIVITY BRAF MUTANTS	5	5.64144e-06		LUM|OGN|PRELP
Anxa1 Anx1 Lpc-1 Lpc1	P10107	ANXA1_MOUSE	Annexin A1			0	REAC:R-HSA-6802955	SIGNALING BY RAS MUTANTS	5	2.08839e-05		FN1|FGG|FGA|ACTG1|FGB
Apoa4	P06728	APOA4_MOUSE	Apolipoprotein A-IV			0	REAC:R-HSA-76009	GRB2:SOS PROVIDES LINKAGE TO MAPK SIGNALING FOR INTEGRINS	4	8.67664e-06		FN1|FGG|FGA|FGB
Prdx1	B1AXW5	B1AXW5_MOUSE	Peroxiredoxin-1			0	REAC:R-HSA-354192	SIGNALING BY MODERATE KINASE ACTIVITY BRAF MUTANTS	5	2.08839e-05		FN1|FGG|FGA|FGB
Ighg2c	A0A0A6YY53	A0A0A6YY53_MOUSE	Immunoglobulin heavy constant gamma 2C			1	REAC:R-HSA-6802952	DEFECTIVE CHST6 CAUSES MCDC1	3		0.000990855	FN1|FGG|FGA|ACTG1|FGB
Cfh	D6RGQ0	D6RGQ0_MOUSE	Complement factor H			1	REAC:R-HSA-9649948	DISEASES ASSOCIATED WITH GLYCOSAMINOGLYCAN METABOLISM	4		0.00572119	FN1|FGG|FGA|ACTG1|FGB
C3	P01027	CO3_MOUSE	Complement C3			1	REAC:R-HSA-6785807	DEFECTIVE B4GALT1 CAUSES B4GALT1-CDG (CDG-2D)	3		0.000990855	HSP90B1|FN1|VIM|ANXA1
Actg1 Actg	P63260	ACTG_MOUSE	Actin, cytoplasmic 2			1	REAC:R-HSA-9656223	DEFECTIVE ST3GAL3 CAUSES MCT12 AND EIEE15	3		0.000990855	FN1|FGG|FGA|ACTG1|FGB
Hspa5 Grp78	P20029	BIP_MOUSE	Endoplasmic reticulum chaperone BiP			1	REAC:R-HSA-1474244	METABOLISM OF CARBOHYDRATES	7		0.0293837	P4HB|FN1|FGG|FGA|FGB|SERPINH1
Ighm	A0A075B5P6	A0A075B5P6_MOUSE	Immunoglobulin heavy constant mu			1	REAC:R-HSA-381426	KERATAN SULFATE DEGRADATION	3		0.00499471	HSP90B1|PDIA6|P4HB|C3|FN1|FGG|FGA
Fn1 mCG_121782	A0A087WR50	A0A087WR50_MOUSE	Fibronectin			2	REAC:R-HSA-373755	POST-TRANSLATIONAL PROTEIN PHOSPHORYLATION	7	1.51621e-06		ITGB1|RAC1|DPYSL3|DPYSL2|MYL6
Fgg	Q8VCM7	FIBG_MOUSE	Fibrinogen gamma chain			2	REAC:R-HSA-6802948	REGULATION OF INSULIN-LIKE GROWTH FACTOR (IGF) TRANSPORT AND UPTAKE BY INSULIN-LIKE GROWTH FACTOR BINDING PROTEINS (IGFBPS)	7	4.26114e-06		FN1|FGG|FGA|ACTG1|FGB
Vat1 Vat-1	Q62465	VAT1_MOUSE	Synaptic vesicle membrane protein VAT-1 homolog				REAC:R-HSA-3000178	SRP-DEPENDENT COTRANSLATIONAL PROTEIN TARGETING TO MEMBRANE	4	0.0473543		COL1A2|DCN|LUM|ASPN|ITGB1|ITGA8
Fgb	Q8K0E8	FIBB_MOUSE	Fibrinogen beta chain [Cleaved into: Fibrinopeptide B;Fibrinogen beta chain]				REAC:R-HSA-6802949	RHO GTPASES ACTIVATE PAKS	3		0.0227466	FN1|FGG|FGA|ACTG1|FGB
Fga	E9PV24	FIBA_MOUSE	Fibrinogen alpha chain [Cleaved into: Fibrinopeptide A;Fibrinogen alpha chain]				REAC:R-HSA-354194	BIOLOGICAL OXIDATIONS	7		0.00528874	FN1|FGG|FGA|FGB
							REAC:R-HSA-71387	INTERLEUKIN-4 AND INTERLEUKIN-13 SIGNALING	4	0.0426714		DCN|LUM|PYGM|TPI1|OGN|GPI|PRELP
							REAC:R-HSA-6802946	SEMAPHORIN INTERACTIONS	5		0.00137279	FN1|FGG|FGA|ACTG1|FGB
Down in disease vs healthy							REAC:R-HSA-2022857	ECM PROTEOGLYCANS	6		0.000116272	LUM|OGN|PRELP
Gene names	Uniprot ID	Unipriot name	Protein description
Ca3 Car3	P16015	CAH3_MOUSE	Carbonic anhydrase 3
Entpd2 Cd39l1	O55026	ENTP2_MOUSE	Ectonucleoside triphosphate diphosphohydrolase 2
Pygm	Q9WUB3	PYGM_MOUSE	Glycogen phosphorylase, muscle form
Col1a2 Cola2	Q01149	CO1A2_MOUSE	Collagen alpha-2
Adipoq Acdc Acrp30 Apm1	Q60994	ADIPO_MOUSE	Adiponectin
Gstm2	P15626	GSTM2_MOUSE	Glutathione S-transferase Mu 2
Tinagl1	H3BJ97	H3BJ97_MOUSE	Tubulointerstitial nephritis antigen-like
Ckb Ckbb	Q04447	KCRB_MOUSE	Creatine kinase B-type
Ogn Og	Q62000	MIME_MOUSE	Mimecan
Cav1 Cav	P49817	CAV1_MOUSE	Caveolin-1
Dpt	Q9QZZ6	DERM_MOUSE	Dermatopontin
Dcn	P28654	PGS2_MOUSE	Decorin
Lum Lcn Ldc	P51885	LUM_MOUSE	Lumican
Aspn	Q99MQ4	ASPN_MOUSE	Asporin
Tpi1 Tpi	P17751	TPIS_MOUSE	Triosephosphate isomerase
Dpep1 Mbd1 Rdp	P31428	DPEP1_MOUSE	Dipeptidase 1
Rac1	P63001	RAC1_MOUSE	Ras-related C3 botulinum toxin substrate 1
Prelp	Q9JK53	PRELP_MOUSE	Prolargin
Lgals1 Gbp	P16045	LEG1_MOUSE	Galectin-1
Dpysl3	E9PWE8	E9PWE8_MOUSE	Dihydropyrimidinase-related protein 3
Dpysl2 Crmp2 Ulip2	O08553	DPYL2_MOUSE	Dihydropyrimidinase-related protein 2
Myo1c	Q9WTI7	MYO1C_MOUSE	Unconventional myosin-Ic
Slc25a4 Anc1 Ant1	P48962	ADT1_MOUSE	ADP/ATP translocase 1
Lpp	Q8BFW7	LPP_MOUSE	Lipoma-preferred partner homolog
Tubb4b Tubb2c	P68372	TBB4B_MOUSE	Tubulin beta-4B chain
Cbr2	P08074	CBR2_MOUSE	Carbonyl reductase [NADPH] 2
Gstp1 Gstpib	P19157	GSTP1_MOUSE	Glutathione S-transferase P 1
Pfn1	P62962	PROF1_MOUSE	Profilin-1
Gpi Gpi1	P06745	G6PI_MOUSE	Glucose-6-phosphate isomerase
Coro1c	Q9WUM4	COR1C_MOUSE	Coronin-1C
Tgm2	P21981	TGM2_MOUSE	Protein-glutamine gamma-glutamyltransferase 2
Hspa1a Hsp70-3 Hsp70A1	Q61696	HS71A_MOUSE	Heat shock 70 kDa protein 1A
Csrp1 Crp1 Csrp	P97315	CSRP1_MOUSE	Cysteine and glycine-rich protein 1
Dstn Dsn Sid23	Q9R0P5	DEST_MOUSE	Destrin
Itgb1	P09055	ITB1_MOUSE	Integrin beta-1
Cavin3 Prkcdbp Srbc	Q91VJ2	CAVN3_MOUSE	Caveolae-associated protein 3
Ehd2	Q8BH64	EHD2_MOUSE	EH domain-containing protein 2
Gstm1	A2AE89	A2AE89_MOUSE	Glutathione S-transferase Mu 1
Tagln2 Kiaa0120	Q9WVA4	TAGL2_MOUSE	Transgelin-2
Myl6 Myln	Q60605	MYL6_MOUSE	Myosin light polypeptide 6
Pgm5	Q8BZF8	PGM5_MOUSE	Phosphoglucomutase-like protein 5
Cnn1	Q08091	CNN1_MOUSE	Calponin-1
Fmo2	Q8K2I3	FMO2_MOUSE	Dimethylaniline monooxygenase [N-oxide-forming] 2
Tns1	A0A087WRU0	A0A087WRU0_MOUSE	Tensin 1
Fhl1	P97447	FHL1_MOUSE	Four and a half LIM domains protein 1
Tagln Sm22 Sm22a	P37804	TAGL_MOUSE	Transgelin
Fermt2 Plekhc1	Q8CIB5	FERM2_MOUSE	Fermitin family homolog 2
Ptgis Cyp8	O35074	PTGIS_MOUSE	Prostacyclin synthase
Cdh13	Q9WTR5	CAD13_MOUSE	Cadherin-13
Aoc3 Vap1	O70423	AOC3_MOUSE	Membrane primary amine oxidase
Mylk	Q6PDN3	MYLK_MOUSE	Myosin light chain kinase, smooth muscle
Vcl	Q64727	VINC_MOUSE	Vinculin
Itga8	A2ARA8	ITA8_MOUSE	Integrin alpha-8 [Cleaved into: Integrin alpha-8 heavy chain;Integrin alpha-8 light chain]

## Sheet: Data S4
Supplementary Data 4 - Reactome pathway analysis of healthy aortic region proteome (from Supp Table 2)
Pathway identifier	Pathway name	#Entities found	Entities pValue	#Reactions found	#Reactions total	Reactions ratio	Mapped entities	Found reaction identifiers
R-HSA-1430728	Metabolism	147	1.10036e-08	299	2009	0.152463	P07900;P23396;P07108;P37837;P10515;P62917;P62081;P10599;P16219;P18124;O43837;Q9P2R7;P53007;Q02218;O75390;Q02978;P36871;P13073;P07195;P60174;P23786;P22695;P62879;P46940;P29803;P15090;P62873;P24752;P20674;Q14974;P28331;P48047;P11217;P04406;P46781;P36578;P52209;P11216;P11177;O75131;P43304;P21810;P30084;P08574;P46777;Q9BSJ8;Q99518;P62249;P29992;O75489;P56134;O43772;Q16647;P51888;Q03135;P15104;P16444;…	R-HSA-77312;R-HSA-1482775;R-HSA-77314;R-HSA-77319;R-HSA-77321;R-HSA-77323;R-HSA-70666;R-HSA-77325;R-HSA-1655831;R-HSA-77327;R-HSA-77329;R-HSA-77331;R-HSA-5694018;R-HSA-77333;R-HSA-8851089;R-HSA-376851;R-HSA-2022919;R-HSA-77338;R-HSA-194079;R-HSA-77340;R-HSA-5661256;R-HSA-9012374;R-HSA-77342;R-HSA-77345;R-HSA-194083;R-HSA-199202;R-HSA-77344;R-HSA-9638064;R-HSA-170026;R-HSA-71723;R-HSA-188467;R-HSA…
R-HSA-8953897	Cellular responses to stimuli	58	2.86458e-05	80	404	0.0306595	P07305;P23396;P07900;P54652;P0DMV9;P62917;P62081;P10599;P18124;Q71UI9;P30048;P38646;Q16270;P13073;P39023;P02768;P09211;P47755;P07237;P20674;Q13885;P62805;P46781;P36578;P16104;P11021;P11142;P08294;P46777;P27797;P05388;P04179;P07203;P62249;Q3ZCM7;P28066;P61163;Q02878;P50914;P00403;P08865;P62258;P25787;P00441;Q9Y490;P32119;O43301;P26373;P14625;P28072;P34932;P16402;P68400;P62263;P62701;P08238;P49748;…	R-HSA-5324632;R-HSA-8932355;R-HSA-163214;R-HSA-4793925;R-HSA-3229089;R-HSA-3223200;R-HSA-3371554;R-HSA-3697838;R-HSA-5324617;R-HSA-5252041;R-HSA-3299753;R-HSA-381086;R-HSA-3229102;R-HSA-1791163;R-HSA-8951723;R-HSA-5251955;R-HSA-381217;R-HSA-5251959;R-HSA-9725885;R-HSA-3341343;R-HSA-3371422;R-HSA-9709883;R-HSA-73646;R-HSA-3371527;R-HSA-9690534;R-HSA-1791150;R-HSA-5251942;R-HSA-3323013;R-HSA-508235…
R-HSA-2262752	Cellular responses to stress	58	1.68958e-05	80	373	0.0283069	P07305;P23396;P07900;P54652;P0DMV9;P62917;P62081;P10599;P18124;Q71UI9;P30048;P38646;Q16270;P13073;P39023;P02768;P09211;P47755;P07237;P20674;Q13885;P62805;P46781;P36578;P16104;P11021;P11142;P08294;P46777;P27797;P05388;P04179;P07203;P62249;Q3ZCM7;P28066;P61163;Q02878;P50914;P00403;P08865;P62258;P25787;P00441;Q9Y490;P32119;O43301;P26373;P14625;P28072;P34932;P16402;P68400;P62263;P62701;P08238;P49748;…	R-HSA-5324632;R-HSA-8932355;R-HSA-163214;R-HSA-4793925;R-HSA-3229089;R-HSA-3223200;R-HSA-3371554;R-HSA-3697838;R-HSA-5324617;R-HSA-5252041;R-HSA-3299753;R-HSA-381086;R-HSA-3229102;R-HSA-1791163;R-HSA-8951723;R-HSA-5251955;R-HSA-381217;R-HSA-5251959;R-HSA-9725885;R-HSA-3341343;R-HSA-3371422;R-HSA-9709883;R-HSA-73646;R-HSA-3371527;R-HSA-9690534;R-HSA-1791150;R-HSA-5251942;R-HSA-3323013;R-HSA-508235…
R-HSA-9675108	Nervous system development	48	3.31556e-05	42	323	0.0245124	P23396;P07900;Q3ZCM7;P28066;O15144;P62917;O15143;P62081;P18124;P12111;P35579;P35580;Q02878;P61160;P50914;P63261;P39023;P63000;Q16555;P08865;P60953;P25787;Q9Y490;Q13885;P05556;P35749;P12109;P07737;P26373;P46781;P36578;P10301;P28072;Q9NR12;P59998;P11142;P12110;P68400;P60660;P62263;P62701;P24844;P46777;P08238;P05388;Q01518;P62424;P62249	R-HSA-3928633;R-HSA-3928632;R-HSA-443779;R-HSA-399936;R-HSA-399951;R-HSA-445071;R-HSA-3928625;R-HSA-399944;R-HSA-3928619;R-HSA-3928616;R-HSA-445077;R-HSA-428883;R-HSA-3928620;R-HSA-445087;R-HSA-374686;R-HSA-9014610;R-HSA-3928612;R-HSA-3928601;R-HSA-416546;R-HSA-418850;R-HSA-445088;R-HSA-445089;R-HSA-434990;R-HSA-3928595;R-HSA-392751;R-HSA-375151;R-HSA-8855915;R-HSA-373736;R-HSA-373739;R-HSA-42853…
R-HSA-1474244	Extracellular matrix organization	25	0.00223762	105	319	0.0242088	P02452;P55268;P50454;P12111;P51884;P23946;P53708;P08123;P39060;P07237;P05556;P23284;P12109;P11532;P14543;P17655;Q9UBX5;P12110;P21810;P07585;P55083;P02675;Q16363;P26006;Q92743	R-HSA-2473511;R-HSA-2002460;R-HSA-216064;R-HSA-3828025;R-HSA-216069;R-HSA-216068;R-HSA-2426676;R-HSA-216082;R-HSA-198941;R-HSA-2250301;R-HSA-2466106;R-HSA-4084505;R-HSA-2002466;R-HSA-2426471;R-HSA-2327909;R-HSA-2467436;R-HSA-4086132;R-HSA-2534248;R-HSA-2752125;R-HSA-1980233;R-HSA-2396029;R-HSA-1592387;R-HSA-2395257;R-HSA-2752118;R-HSA-1650808;R-HSA-2328129;R-HSA-1614460;R-HSA-4085083;R-HSA-161446…
R-HSA-422475	Axon guidance	48	1.06331e-05	42	297	0.0225393	P23396;P07900;Q3ZCM7;P28066;O15144;P62917;O15143;P62081;P18124;P12111;P35579;P35580;Q02878;P61160;P50914;P63261;P39023;P63000;Q16555;P08865;P60953;P25787;Q9Y490;Q13885;P05556;P35749;P12109;P07737;P26373;P46781;P36578;P10301;P28072;Q9NR12;P59998;P11142;P12110;P68400;P60660;P62263;P62701;P24844;P46777;P08238;P05388;Q01518;P62424;P62249	R-HSA-3928633;R-HSA-3928632;R-HSA-443779;R-HSA-399936;R-HSA-399951;R-HSA-445071;R-HSA-3928625;R-HSA-399944;R-HSA-3928619;R-HSA-3928616;R-HSA-445077;R-HSA-428883;R-HSA-3928620;R-HSA-445087;R-HSA-374686;R-HSA-9014610;R-HSA-3928612;R-HSA-3928601;R-HSA-416546;R-HSA-418850;R-HSA-445088;R-HSA-445089;R-HSA-434990;R-HSA-3928595;R-HSA-392751;R-HSA-375151;R-HSA-8855915;R-HSA-373736;R-HSA-373739;R-HSA-42853…
R-HSA-71291	Metabolism of amino acids and derivatives	36	1.6258e-05	24	247	0.0187448	P06732;P23396;P28066;P10515;P62917;P62081;P18124;P12277;P15104;Q02218;Q02878;P50914;P00505;P04181;P39023;P00367;P29803;P08865;P24752;P25787;P36957;P26373;P46781;Q02252;P36578;P28072;P11177;P62263;P30084;P62701;P46777;P05388;P62424;Q99714;P09622;P62249	R-HSA-353125;R-HSA-70596;R-HSA-70600;R-HSA-5693148;R-HSA-70666;R-HSA-70893;R-HSA-6784393;R-HSA-70606;R-HSA-5694018;R-HSA-70837;R-HSA-70613;R-HSA-2408529;R-HSA-508369;R-HSA-5693153;R-HSA-70870;R-HSA-70713;R-HSA-6792572;R-HSA-71037;R-HSA-9012597;R-HSA-70589;R-HSA-200318;R-HSA-70844;R-HSA-5333615;R-HSA-70654
R-HSA-71387	Metabolism of carbohydrates	29	9.17329e-05	75	236	0.01791	P06733;P13929;P37837;P40926;P40925;P51888;Q9Y625;P53007;Q02978;P36871;P00505;P60174;Q16851;P20774;P06744;P29401;P11217;P04406;P52209;P11216;P30153;P18669;P15121;P21810;P14550;P00558;P07585;P04075;P08237	R-HSA-2046239;R-HSA-71299;R-HSA-1793176;R-HSA-2024084;R-HSA-70286;R-HSA-2046222;R-HSA-71445;R-HSA-376851;R-HSA-2022919;R-HSA-5652172;R-HSA-2076419;R-HSA-71324;R-HSA-5661256;R-HSA-163741;R-HSA-1889981;R-HSA-9638064;R-HSA-163750;R-HSA-1667005;R-HSA-163751;R-HSA-71335;R-HSA-2046265;R-HSA-1889978;R-HSA-71334;R-HSA-71850;R-HSA-198440;R-HSA-70449;R-HSA-2024108;R-HSA-163764;R-HSA-70454;R-HSA-2024100;R-H…
R-HSA-8978868	Fatty acid metabolism	19	0.000488127	44	189	0.0143432	Q16836;P07108;P40939;O43772;Q16647;P16219;P53007;P11310;P16444;P42126;P42765;P30084;P09960;P23786;P55084;Q16698;P49748;Q15166;P07203	R-HSA-77312;R-HSA-77314;R-HSA-77319;R-HSA-2161959;R-HSA-77254;R-HSA-77321;R-HSA-75849;R-HSA-77256;R-HSA-77323;R-HSA-77325;R-HSA-77327;R-HSA-77329;R-HSA-76496;R-HSA-8932633;R-HSA-77331;R-HSA-77333;R-HSA-77271;R-HSA-266012;R-HSA-200410;R-HSA-109339;R-HSA-109338;R-HSA-77338;R-HSA-266072;R-HSA-109341;R-HSA-77277;R-HSA-77340;R-HSA-109343;R-HSA-2161791;R-HSA-77342;R-HSA-109342;R-HSA-77345;R-HSA-77344;R…
R-HSA-76002	Platelet activation, signaling and aggregation	25	0.000392071	52	116	0.00880322	P08758;P29992;P04899;P62937;Q99685;P02768;P62879;P02787;P62873;P63104;P02763;P60953;P00441;Q9Y490;P07737;O75083;P18206;P11021;O43707;P16671;P63096;P04075;P02675;Q01518;P10909	R-HSA-443910;R-HSA-392195;R-HSA-443905;R-HSA-429441;R-HSA-428941;R-HSA-396941;R-HSA-443402;R-HSA-397835;R-HSA-392202;R-HSA-418581;R-HSA-481044;R-HSA-418579;R-HSA-418576;R-HSA-354066;R-HSA-354077;R-HSA-354073;R-HSA-354087;R-HSA-442273;R-HSA-377644;R-HSA-377641;R-HSA-377640;R-HSA-377643;R-HSA-443831;R-HSA-354097;R-HSA-442291;R-HSA-426043;R-HSA-396996;R-HSA-397891;R-HSA-428750;R-HSA-354124;R-HSA-428…
R-HSA-447115	Interleukin-12 family signaling	10	0.000237709	12	114	0.00865144	P00915;P37837;P62937;P07355;P07237;P05388;P60953;P00441;P38646;P04179	R-HSA-8950456;R-HSA-8950328;R-HSA-8950637;R-HSA-9617941;R-HSA-8950623;R-HSA-8950367;R-HSA-8950480;R-HSA-8950113;R-HSA-8950322;R-HSA-8950771;R-HSA-8950389;R-HSA-8950183
R-HSA-195258	RHO GTPase Effectors	27	0.000369929	50	113	0.00857555	Q3ZCM7;O15144;O15143;Q71UI9;P35579;P35580;P61160;P61981;P63261;P46940;P27348;P63104;P62258;P60953;Q13885;P05556;P35749;P31946;P62805;P07737;Q15746;P30153;P59998;P16104;P62140;P60660;P24844	R-HSA-5665751;R-HSA-2029466;R-HSA-5668947;R-HSA-5666001;R-HSA-5666129;R-HSA-75016;R-HSA-5671772;R-HSA-419083;R-HSA-2029456;R-HSA-5625797;R-HSA-5625796;R-HSA-5668932;R-HSA-2197691;R-HSA-2197690;R-HSA-8981931;R-HSA-5668978;R-HSA-419232;R-HSA-5666160;R-HSA-5672304;R-HSA-5627775;R-HSA-5625849;R-HSA-5625848;R-HSA-5665659;R-HSA-5668984;R-HSA-5666169;R-HSA-8981926;R-HSA-5626469;R-HSA-5665767;R-HSA-56259…
R-HSA-1428517	The citric acid (TCA) cycle and respiratory electron transport	31	1.98758e-10	42	64	0.00485695	P31930;O75964;P13804;P40926;O75489;P10515;P56134;P50213;O43837;Q9P2R7;Q02218;O75390;P13073;P07195;P31040;P22695;P00403;P29803;P20674;P07954;P53597;P28331;P48047;P11177;Q99798;P08574;P21796;P06576;P25874;P48735;P09622	R-HSA-6800870;R-HSA-70979;R-HSA-6800868;R-HSA-166214;R-HSA-6799203;R-HSA-6799202;R-HSA-70982;R-HSA-204169;R-HSA-163214;R-HSA-6788523;R-HSA-166220;R-HSA-163213;R-HSA-70994;R-HSA-163217;R-HSA-70997;R-HSA-450975;R-HSA-71775;R-HSA-451033;R-HSA-9012374;R-HSA-164834;R-HSA-164832;R-HSA-71397;R-HSA-71783;R-HSA-71401;R-HSA-170026;R-HSA-71849;R-HSA-203946;R-HSA-164651;R-HSA-164840;R-HSA-6799179;R-HSA-67991…
R-HSA-9711123	Cellular response to chemical stress	17	0.00100208	23	64	0.00485695	P32119;P28066;P10599;P28072;P30048;P68400;P13073;P08294;P02768;P00403;P09211;P07237;P25787;P00441;P04179;P20674;P07203	R-HSA-3322995;R-HSA-3341296;R-HSA-3697882;R-HSA-8951723;R-HSA-3780958;R-HSA-3343700;R-HSA-9709406;R-HSA-3780979;R-HSA-8932322;R-HSA-9661432;R-HSA-8932355;R-HSA-163214;R-HSA-3341343;R-HSA-9709883;R-HSA-73646;R-HSA-3299682;R-HSA-3299680;R-HSA-3697838;R-HSA-3323013;R-HSA-3299753;R-HSA-3697860;R-HSA-4837364;R-HSA-71676
R-HSA-376176	Signaling by ROBO receptors	23	0.000141836	6	59	0.0044775	P23396;P28066;P07737;P26373;P62917;P46781;P36578;P62081;P28072;P18124;Q02878;P50914;P39023;P62263;P62701;P46777;P08865;P05388;P60953;P25787;Q01518;P62424;P62249	R-HSA-428534;R-HSA-428533;R-HSA-9014652;R-HSA-428883;R-HSA-9011313;R-HSA-9014610
R-HSA-168255	Influenza Infection	21	3.74842e-05	10	58	0.00440161	Q14974;P23396;P07900;P62826;P26373;P62917;P46781;P36578;P62081;P18124;Q02878;P50914;P39023;P62263;P62701;P46777;P08865;P27797;P05388;P62424;P62249	R-HSA-192704;R-HSA-168880;R-HSA-169921;R-HSA-168337;R-HSA-168310;R-HSA-1176059;R-HSA-192841;R-HSA-192830;R-HSA-6791035;R-HSA-168317
R-HSA-9020591	Interleukin-12 signaling	10	4.89356e-05	11	56	0.00424983	P00915;P37837;P62937;P07355;P07237;P05388;P60953;P00441;P38646;P04179	R-HSA-8950456;R-HSA-8950328;R-HSA-8950637;R-HSA-9617941;R-HSA-8950623;R-HSA-8950367;R-HSA-8950480;R-HSA-8950113;R-HSA-8950322;R-HSA-8950771;R-HSA-8950389
R-HSA-2682334	EPH-Ephrin signaling	12	0.000964403	12	56	0.00424983	P35580;P35749;P61160;P63261;O15144;P60660;O15143;P63000;P24844;P59998;P35579;P60953	R-HSA-3928619;R-HSA-3928601;R-HSA-3928633;R-HSA-3928616;R-HSA-3928632;R-HSA-3928654;R-HSA-3928620;R-HSA-3928595;R-HSA-3928625;R-HSA-3928641;R-HSA-3928640;R-HSA-3928612
R-HSA-70326	Glucose metabolism	15	4.20492e-05	22	49	0.0037186	P06744;P06733;P13929;P40926;P04406;P40925;P30153;P53007;P18669;Q02978;P00505;P00558;P60174;P04075;P08237	R-HSA-70467;R-HSA-163750;R-HSA-372449;R-HSA-71495;R-HSA-70471;R-HSA-71783;R-HSA-71654;R-HSA-71496;R-HSA-70475;R-HSA-71850;R-HSA-198440;R-HSA-71660;R-HSA-198508;R-HSA-70449;R-HSA-70481;R-HSA-70482;R-HSA-70613;R-HSA-71445;R-HSA-376851;R-HSA-70486;R-HSA-70454;R-HSA-70494
R-HSA-77289	Mitochondrial Fatty Acid Beta-Oxidation	11	1.45752e-06	33	47	0.00356682	P42765;P42126;Q16836;P07108;P40939;P30084;P16219;P55084;Q16698;P49748;P11310	R-HSA-77312;R-HSA-77314;R-HSA-77319;R-HSA-77254;R-HSA-77321;R-HSA-77256;R-HSA-77323;R-HSA-77325;R-HSA-77327;R-HSA-77329;R-HSA-77331;R-HSA-77333;R-HSA-77271;R-HSA-109339;R-HSA-109338;R-HSA-77338;R-HSA-109341;R-HSA-77277;R-HSA-77340;R-HSA-109343;R-HSA-77342;R-HSA-109342;R-HSA-77345;R-HSA-77344;R-HSA-77283;R-HSA-109998;R-HSA-8848246;R-HSA-77299;R-HSA-77301;R-HSA-77303;R-HSA-77304;R-HSA-77309;R-HSA-8…
R-HSA-397014	Muscle contraction	18	0.00323479	15	42	0.00318737	Q08043;P35749;P05976;P30626;P68133;P11532;P16615;P68032;P18206;P60660;P08670;P04083;P24844;P62736;O14983;P05023;P07355;Q9Y490	R-HSA-427910;R-HSA-390597;R-HSA-445700;R-HSA-390598;R-HSA-390593;R-HSA-445699;R-HSA-390595;R-HSA-2855020;R-HSA-445704;R-HSA-445705;R-HSA-936897;R-HSA-445813;R-HSA-9684068;R-HSA-425661;R-HSA-5263628
R-HSA-373755	Semaphorin interactions	11	0.000163427	9	41	0.00311148	P35580;P05556;P35749;P07900;P60660;P10301;P24844;Q16555;P08238;P35579;Q9Y490	R-HSA-416546;R-HSA-399936;R-HSA-434990;R-HSA-399951;R-HSA-399935;R-HSA-419644;R-HSA-419197;R-HSA-419645;R-HSA-399944
R-HSA-71406	Pyruvate metabolism and Citric Acid (TCA) cycle	17	8.05951e-10	19	36	0.00273203	P07954;P53597;P40926;P10515;P50213;P11177;O43837;Q9P2R7;Q02218;Q99798;O75390;P07195;P31040;P29803;P21796;P48735;P09622	R-HSA-70979;R-HSA-71397;R-HSA-71783;R-HSA-70982;R-HSA-71401;R-HSA-71849;R-HSA-203946;R-HSA-204169;R-HSA-450984;R-HSA-70510;R-HSA-70994;R-HSA-70997;R-HSA-70967;R-HSA-450975;R-HSA-70971;R-HSA-70975;R-HSA-71775;R-HSA-451033;R-HSA-9012374
R-HSA-8950505	Gene and protein expression by JAK-STAT signaling after Interleukin-12 stimulation	9	4.97868e-05	9	36	0.00273203	P00915;P37837;P62937;P07355;P05388;P60953;P00441;P38646;P04179	R-HSA-8950328;R-HSA-8950637;R-HSA-9617941;R-HSA-8950623;R-HSA-8950367;R-HSA-8950480;R-HSA-8950322;R-HSA-8950771;R-HSA-8950389
R-HSA-5628897	TP53 Regulates Metabolic Genes	11	0.00214374	6	34	0.00258025	P06744;P32119;P31946;P13073;P61981;P00403;P10599;P63104;P27348;P62258;P20674	R-HSA-5632738;R-HSA-5632732;R-HSA-70475;R-HSA-163214;R-HSA-3341343;R-HSA-73646
R-HSA-3299685	Detoxification of Reactive Oxygen Species	9	7.40491e-05	17	32	0.00242847	P32119;P08294;P10599;P09211;P07237;P30048;P00441;P04179;P07203	R-HSA-3322995;R-HSA-3341296;R-HSA-3697882;R-HSA-8951723;R-HSA-3780958;R-HSA-3343700;R-HSA-3780979;R-HSA-3341343;R-HSA-73646;R-HSA-3299682;R-HSA-3299680;R-HSA-3697838;R-HSA-3323013;R-HSA-3299753;R-HSA-3697860;R-HSA-4837364;R-HSA-71676
R-HSA-77286	mitochondrial fatty acid beta-oxidation of saturated fatty acids	7	7.87153e-07	25	29	0.0022008	Q16836;P40939;P30084;P16219;P55084;P49748;P11310	R-HSA-77312;R-HSA-77314;R-HSA-77319;R-HSA-77254;R-HSA-77321;R-HSA-77256;R-HSA-77323;R-HSA-77325;R-HSA-77327;R-HSA-77329;R-HSA-77331;R-HSA-77333;R-HSA-77271;R-HSA-77338;R-HSA-77277;R-HSA-77340;R-HSA-77342;R-HSA-77345;R-HSA-77344;R-HSA-77283;R-HSA-77299;R-HSA-77301;R-HSA-77303;R-HSA-77304;R-HSA-77309
R-HSA-163200	Respiratory electron transport, ATP synthesis by chemiosmotic coupling, and heat production by uncoupling proteins.	15	0.000652796	23	28	0.00212491	P31930;O75964;P13804;P48047;P28331;O75489;P56134;P13073;P31040;P08574;P22695;P00403;P06576;P20674;P25874	R-HSA-164834;R-HSA-6800870;R-HSA-164832;R-HSA-6800868;R-HSA-166214;R-HSA-6799203;R-HSA-6799202;R-HSA-170026;R-HSA-164651;R-HSA-164840;R-HSA-163214;R-HSA-6799179;R-HSA-6788523;R-HSA-6799178;R-HSA-166220;R-HSA-169260;R-HSA-163213;R-HSA-6799191;R-HSA-166387;R-HSA-163217;R-HSA-169270;R-HSA-6799197;R-HSA-6799196
R-HSA-9711097	Cellular response to starvation	17	0.000765458	4	28	0.00212491	P23396;P26373;P62917;P46781;P36578;P62081;P18124;Q02878;P50914;P39023;P62263;P62701;P46777;P08865;P05388;P62424;P62249	R-HSA-9633008;R-HSA-9633742;R-HSA-9634669;R-HSA-9633005
R-HSA-3928662	EPHB-mediated forward signaling	7	0.00291925	6	26	0.00197314	P61160;P63261;O15144;O15143;P63000;P59998;P60953	R-HSA-3928619;R-HSA-3928601;R-HSA-3928632;R-HSA-3928620;R-HSA-3928595;R-HSA-3928612
R-HSA-70263	Gluconeogenesis	13	6.79747e-09	13	25	0.00189725	P06744;P06733;P13929;P40926;P04406;P40925;P53007;P18669;Q02978;P00505;P00558;P60174;P04075	R-HSA-372449;R-HSA-71495;R-HSA-71783;R-HSA-70475;R-HSA-198440;R-HSA-198508;R-HSA-70481;R-HSA-70482;R-HSA-70613;R-HSA-71445;R-HSA-376851;R-HSA-70486;R-HSA-70494
R-HSA-70171	Glycolysis	10	0.00280618	9	24	0.00182136	P06744;P06733;P13929;P18669;P04406;P00558;P60174;P30153;P04075;P08237	R-HSA-70449;R-HSA-70467;R-HSA-163750;R-HSA-70471;R-HSA-70454;R-HSA-71654;R-HSA-71496;R-HSA-71850;R-HSA-71660
R-HSA-8979227	Triglyceride metabolism	6	0.00733911	9	24	0.00182136	P43304;P05413;Q99685;P62140;Q03135;P15090	R-HSA-188467;R-HSA-163568;R-HSA-163402;R-HSA-163418;R-HSA-163595;R-HSA-163432;R-HSA-5334794;R-HSA-163551;R-HSA-163549
R-HSA-2408522	Selenoamino acid metabolism	17	2.80819e-05	2	23	0.00174547	P23396;P26373;P62917;P46781;P36578;P62081;P18124;Q02878;P50914;P39023;P62263;P62701;P46777;P08865;P05388;P62424;P62249	R-HSA-2408529;R-HSA-5333615
R-HSA-3000178	ECM proteoglycans	10	0.00233628	8	23	0.00174547	P05556;P12110;P21810;P55268;P12109;P53708;P07585;P12111;P51884;Q16363	R-HSA-2426471;R-HSA-2327909;R-HSA-2396124;R-HSA-4086132;R-HSA-2681667;R-HSA-2327886;R-HSA-2465883;R-HSA-2466106
R-HSA-70895	Branched-chain amino acid catabolism	5	0.0026016	8	22	0.00166958	P30084;Q02252;P24752;P09622;Q99714	R-HSA-70837;R-HSA-508369;R-HSA-5693153;R-HSA-70870;R-HSA-70713;R-HSA-5693148;R-HSA-70893;R-HSA-70844
R-HSA-72613	Eukaryotic Translation Initiation	18	9.70064e-06	15	21	0.00159369	P23396;P26373;P62917;P46781;P36578;P62081;P18124;Q02878;P50914;P39023;P62263;P62701;P46777;P08865;P05388;P62424;P60842;P62249	R-HSA-72673;R-HSA-72672;R-HSA-72676;R-HSA-72647;R-HSA-72619;R-HSA-156808;R-HSA-72621;R-HSA-72691;R-HSA-156823;R-HSA-72631;R-HSA-156826;R-HSA-72697;R-HSA-72635;R-HSA-157849;R-HSA-72671
R-HSA-72312	rRNA processing	18	0.00461428	8	21	0.00159369	P23396;P26373;P62917;P46781;P36578;P62081;P18124;Q02878;P50914;P39023;P62263;P62701;P46777;P08865;P05388;P62424;P62249;Q99714	R-HSA-6791223;R-HSA-6791222;R-HSA-6791221;R-HSA-6791218;R-HSA-6791228;R-HSA-6791227;R-HSA-6785722;R-HSA-6790906
R-HSA-5625740	RHO GTPases activate PKNs	14	1.25241e-06	11	20	0.0015178	P35749;P31946;P62805;Q71UI9;P35579;P16104;P35580;P61981;P60660;P62140;P24844;P27348;P63104;P62258	R-HSA-5625797;R-HSA-5625796;R-HSA-419232;R-HSA-75016;R-HSA-5671772;R-HSA-5625870;R-HSA-5625774;R-HSA-5625849;R-HSA-5625848;R-HSA-5625784;R-HSA-5625883
R-HSA-9010553	Regulation of expression of SLITs and ROBOs	20	0.000109039	3	19	0.00144191	P23396;P28066;P26373;P62917;P46781;P36578;P62081;P28072;P18124;Q02878;P50914;P39023;P62263;P62701;P46777;P08865;P05388;P25787;P62424;P62249	R-HSA-9014652;R-HSA-9011313;R-HSA-9014610
R-HSA-389661	Glyoxylate metabolism and glycine degradation	7	0.000524358	3	19	0.00144191	Q02218;P36957;P00505;P10515;P29803;P11177;P09622	R-HSA-5694018;R-HSA-6792572;R-HSA-6784393
R-HSA-2022377	Metabolism of Angiotensinogen to Angiotensins	5	0.00133937	8	19	0.00144191	P23141;P15144;P15088;P23946;P12821	R-HSA-2022398;R-HSA-2022383;R-HSA-9619024;R-HSA-2065355;R-HSA-9614933;R-HSA-2022393;R-HSA-2028294;R-HSA-2022405
R-HSA-72737	Cap-dependent Translation Initiation	18	9.70064e-06	13	18	0.00136602	P23396;P26373;P62917;P46781;P36578;P62081;P18124;Q02878;P50914;P39023;P62263;P62701;P46777;P08865;P05388;P62424;P60842;P62249	R-HSA-72673;R-HSA-72672;R-HSA-72676;R-HSA-72647;R-HSA-72619;R-HSA-156808;R-HSA-72621;R-HSA-72691;R-HSA-72631;R-HSA-72697;R-HSA-72635;R-HSA-157849;R-HSA-72671
R-HSA-71403	Citric acid cycle (TCA cycle)	12	5.26104e-10	13	17	0.00129013	P07954;Q02218;Q99798;O75390;P53597;P40926;P31040;P50213;O43837;P48735;Q9P2R7;P09622	R-HSA-70979;R-HSA-71783;R-HSA-70982;R-HSA-71401;R-HSA-450984;R-HSA-70994;R-HSA-70997;R-HSA-70967;R-HSA-450975;R-HSA-70971;R-HSA-70975;R-HSA-71775;R-HSA-451033
R-HSA-163560	Triglyceride catabolism	6	0.000775311	9	17	0.00129013	P43304;P05413;Q99685;P62140;Q03135;P15090	R-HSA-188467;R-HSA-163568;R-HSA-163402;R-HSA-163418;R-HSA-163595;R-HSA-163432;R-HSA-5334794;R-HSA-163551;R-HSA-163549
R-HSA-9633012	Response of EIF2AK4 (GCN2) to amino acid deficiency	17	4.46389e-06	4	16	0.00121424	P23396;P26373;P62917;P46781;P36578;P62081;P18124;Q02878;P50914;P39023;P62263;P62701;P46777;P08865;P05388;P62424;P62249	R-HSA-9633008;R-HSA-9633742;R-HSA-9634669;R-HSA-9633005
R-HSA-3371497	HSP90 chaperone cycle for steroid hormone receptors (SHR) in the presence of ligand	9	0.00113218	16	16	0.00121424	P61163;Q13885;P11142;P07900;P54652;P0DMV9;Q3ZCM7;P08238;P47755	R-HSA-5618099;R-HSA-5618098;R-HSA-9725885;R-HSA-5618110;R-HSA-5618073;R-HSA-5618105;R-HSA-3371422;R-HSA-5618107;R-HSA-5618085;R-HSA-9705925;R-HSA-5618080;R-HSA-9690534;R-HSA-3371590;R-HSA-5618093;R-HSA-3371503;R-HSA-9678925
R-HSA-5627123	RHO GTPases activate PAKs	8	5.62432e-06	9	15	0.00113835	P35580;P35749;P62140;P60660;Q15746;P24844;P35579;P60953	R-HSA-5668932;R-HSA-8981931;R-HSA-5668978;R-HSA-5668947;R-HSA-419232;R-HSA-5627775;R-HSA-2029456;R-HSA-5668984;R-HSA-8981926
R-HSA-1445148	Translocation of SLC2A4 (GLUT4) to the plasma membrane	11	0.000437653	5	15	0.00113835	Q13885;P31946;Q3ZCM7;P63261;P61981;P63000;P63104;P27348;P62258;P35579;O00159	R-HSA-2316352;R-HSA-1454689;R-HSA-2316347;R-HSA-1445149;R-HSA-2316349
R-HSA-70268	Pyruvate metabolism	6	0.00278862	6	15	0.00113835	P10515;P07195;P29803;P11177;P21796;P09622	R-HSA-71397;R-HSA-71849;R-HSA-203946;R-HSA-204169;R-HSA-70510;R-HSA-9012374
R-HSA-8868773	rRNA processing in the nucleus and cytosol	17	0.00618185	7	15	0.00113835	P23396;P26373;P62917;P46781;P36578;P62081;P18124;Q02878;P50914;P39023;P62263;P62701;P46777;P08865;P05388;P62424;P62249	R-HSA-6791223;R-HSA-6791222;R-HSA-6791221;R-HSA-6791218;R-HSA-6791228;R-HSA-6791227;R-HSA-6790906
R-HSA-76005	Response to elevated platelet cytosolic Ca2+	17	0.000118215	6	14	0.00106246	P08758;P62937;P07737;O75083;P18206;P11021;O43707;P16671;P02768;P04075;P02787;P02675;P02763;Q01518;P00441;Q9Y490;P10909	R-HSA-482775;R-HSA-482772;R-HSA-481044;R-HSA-482770;R-HSA-481007;R-HSA-351323
R-HSA-1268020	Mitochondrial protein import	9	0.00272428	12	14	0.00106246	Q5JRX3;Q99798;O75390;P08574;P21796;P12235;P10809;P06576;P38646	R-HSA-1299475;R-HSA-1299478;R-HSA-1268022;R-HSA-1299476;R-HSA-1307803;R-HSA-1299482;R-HSA-1955380;R-HSA-1299481;R-HSA-1268025;R-HSA-1299480;R-HSA-1299487;R-HSA-8986181
R-HSA-381426	Regulation of Insulin-like Growth Factor (IGF) transport and uptake by Insulin-like Growth Factor Binding Proteins (IGFBPs)	13	0.0039946	1	14	0.00106246	Q07065;P02671;P55268;P14625;Q08431;Q16270;P09382;P02768;P02647;P01008;P02679;P02787;P07237	R-HSA-8952289
R-HSA-168273	Influenza Viral RNA Transcription and Replication	18	0.000190744	3	13	0.000986568	P23396;P07900;P26373;P62917;P46781;P36578;P62081;P18124;Q02878;P50914;P39023;P62263;P62701;P46777;P08865;P05388;P62424;P62249	R-HSA-192704;R-HSA-192841;R-HSA-192830
R-HSA-1480926	O2/CO2 exchange in erythrocytes	5	0.000218628	8	13	0.000986568	P29972;P00915;P68871;P02730;P00918	R-HSA-1237042;R-HSA-1247665;R-HSA-1247649;R-HSA-1247668;R-HSA-1475436;R-HSA-1237038;R-HSA-1475435;R-HSA-1237325
R-HSA-400685	Sema4D in semaphorin signaling	6	0.000775311	2	13	0.000986568	P35580;P35749;P60660;P10301;P24844;P35579	R-HSA-416546;R-HSA-419197
R-HSA-8964539	Glutamate and glutamine metabolism	4	0.00467283	6	13	0.000986568	P00505;P04181;P00367;P15104	R-HSA-70613;R-HSA-70600;R-HSA-70666;R-HSA-70589;R-HSA-70606;R-HSA-70654
R-HSA-5674135	MAP2K and MAPK activation	7	0.00255916	8	12	0.000910678	P18206;P31946;P63261;P30086;P46940;P02675;Q9Y490	R-HSA-9657603;R-HSA-5672980;R-HSA-5672978;R-HSA-9657606;R-HSA-5672972;R-HSA-5672973;R-HSA-9657608;R-HSA-9657599
R-HSA-114608	Platelet degranulation	17	7.51825e-05	6	11	0.000834788	P08758;P62937;P07737;O75083;P18206;P11021;O43707;P16671;P02768;P04075;P02787;P02675;P02763;Q01518;P00441;Q9Y490;P10909	R-HSA-482775;R-HSA-482772;R-HSA-481044;R-HSA-482770;R-HSA-481007;R-HSA-351323
R-HSA-445355	Smooth Muscle Contraction	8	0.000401468	6	11	0.000834788	P18206;P35749;P60660;P04083;P24844;P62736;P07355;Q9Y490	R-HSA-445700;R-HSA-445813;R-HSA-445699;R-HSA-5263628;R-HSA-445704;R-HSA-445705
R-HSA-6814122	Cooperation of PDCL (PhLP1) and TRiC/CCT in G-protein beta folding	6	0.00733911	11	11	0.000834788	P68400;P29992;P78371;P62879;P40227;P62873	R-HSA-6814119;R-HSA-8850534;R-HSA-6814418;R-HSA-8850529;R-HSA-8850560;R-HSA-8850527;R-HSA-6814124;R-HSA-8850539;R-HSA-6814121;R-HSA-6814409;R-HSA-6814120
R-HSA-6798695	Neutrophil degranulation	36	0.00160637	10	10	0.000758898	P50395;P07900;P14618;P28066;P0DMV9;P62937;P39656;P35237;P61160;P36871;P04080;P78371;P46940;P09211;P07355;P02763;P25787;P06744;P07437;Q07065;Q14974;O75874;P11216;Q86VP6;O75131;P18206;Q99536;P00738;P11142;P18669;P15144;P09960;P31949;P04075;P08238;Q01518	R-HSA-6798743;R-HSA-6799350;R-HSA-6798739;R-HSA-6800434;R-HSA-6798751;R-HSA-6798749;R-HSA-6798748;R-HSA-6798747;R-HSA-6800426;R-HSA-6798745
R-HSA-5663213	RHO GTPases Activate WASPs and WAVEs	6	0.00570413	7	10	0.000758898	P61160;P63261;O15144;O15143;P59998;P60953	R-HSA-2197698;R-HSA-2029466;R-HSA-442592;R-HSA-2197691;R-HSA-2197690;R-HSA-442586;R-HSA-2029473
R-HSA-446353	Cell-extracellular matrix interactions	4	0.00874708	4	10	0.000758898	P05556;P63261;Q96AC1;Q13418	R-HSA-446391;R-HSA-430341;R-HSA-432897;R-HSA-430347
R-HSA-156842	Eukaryotic Translation Elongation	18	3.93482e-07	6	9	0.000683008	P26641;P23396;P26373;P62917;P46781;P36578;P62081;P18124;Q02878;P50914;P39023;P62263;P62701;P46777;P08865;P05388;P62424;P62249	R-HSA-156915;R-HSA-156912;R-HSA-156913;R-HSA-156923;R-HSA-156907;R-HSA-156910
R-HSA-6802949	Signaling by RAS mutants	8	0.00132057	7	9	0.000683008	P18206;P35232;P31946;P63261;P30086;P46940;P02675;Q9Y490	R-HSA-6803233;R-HSA-6802926;R-HSA-6802925;R-HSA-6802908;R-HSA-6802924;R-HSA-6802922;R-HSA-6803240
R-HSA-8876725	Protein methylation	4	0.00720044	4	9	0.000683008	P11142;P68104;P55072;P38117	R-HSA-8932221;R-HSA-8931858;R-HSA-8932276;R-HSA-8931974
R-HSA-3371571	HSF1-dependent transactivation	5	0.00456003	5	8	0.000607118	P11142;P07900;P54652;P0DMV9;P08238	R-HSA-3371554;R-HSA-5324617;R-HSA-5082356;R-HSA-5082369;R-HSA-5082384
R-HSA-2408557	Selenocysteine synthesis	17	1.53256e-06	2	7	0.000531229	P23396;P26373;P62917;P46781;P36578;P62081;P18124;Q02878;P50914;P39023;P62263;P62701;P46777;P08865;P05388;P62424;P62249	R-HSA-2408529;R-HSA-5333615
R-HSA-1237044	Erythrocytes take up carbon dioxide and release oxygen	5	0.000218628	4	7	0.000531229	P29972;P00915;P68871;P02730;P00918	R-HSA-1237042;R-HSA-1237038;R-HSA-1475435;R-HSA-1237325
R-HSA-5627117	RHO GTPases Activate ROCKs	6	0.00022931	3	7	0.000531229	P35580;P35749;P62140;P60660;P24844;P35579	R-HSA-419232;R-HSA-419197;R-HSA-419083
R-HSA-6802946	Signaling by moderate kinase activity BRAF mutants	8	0.00132057	7	7	0.000531229	P18206;P35232;P31946;P63261;P30086;P46940;P02675;Q9Y490	R-HSA-6802919;R-HSA-6802916;R-HSA-6802915;R-HSA-6802914;R-HSA-6803230;R-HSA-8936676;R-HSA-6802921
R-HSA-6802955	Paradoxical activation of RAF signaling by kinase inactive BRAF	8	0.00132057	7	7	0.000531229	P18206;P35232;P31946;P63261;P30086;P46940;P02675;Q9Y490	R-HSA-6802918;R-HSA-8936731;R-HSA-6803234;R-HSA-6802943;R-HSA-6802942;R-HSA-6802941;R-HSA-6802937
R-HSA-9649948	Signaling downstream of RAS mutants	8	0.00132057	7	7	0.000531229	P18206;P35232;P31946;P63261;P30086;P46940;P02675;Q9Y490	R-HSA-6803233;R-HSA-6802926;R-HSA-6802925;R-HSA-6802908;R-HSA-6802924;R-HSA-6802922;R-HSA-6803240
R-HSA-416572	Sema4D induced cell migration and growth-cone collapse	5	0.00211223	1	7	0.000531229	P35580;P35749;P60660;P24844;P35579	R-HSA-419197
R-HSA-6791226	Major pathway of rRNA processing in the nucleolus and cytosol	17	0.00370887	6	7	0.000531229	P23396;P26373;P62917;P46781;P36578;P62081;P18124;Q02878;P50914;P39023;P62263;P62701;P46777;P08865;P05388;P62424;P62249	R-HSA-6791223;R-HSA-6791222;R-HSA-6791221;R-HSA-6791218;R-HSA-6791228;R-HSA-6791227
R-HSA-927802	Nonsense-Mediated Decay (NMD)	18	6.93347e-06	6	6	0.000455339	P23396;P26373;P62917;P46781;P36578;P62081;P30153;P18124;Q02878;P50914;P39023;P62263;P62701;P46777;P08865;P05388;P62424;P62249	R-HSA-927836;R-HSA-927789;R-HSA-927832;R-HSA-927830;R-HSA-927813;R-HSA-927889
R-HSA-77288	mitochondrial fatty acid beta-oxidation of unsaturated fatty acids	5	8.48053e-06	6	6	0.000455339	P42126;P40939;P55084;Q16698;P11310	R-HSA-109339;R-HSA-109338;R-HSA-109341;R-HSA-109343;R-HSA-109998;R-HSA-109342
R-HSA-1247673	Erythrocytes take up oxygen and release carbon dioxide	5	3.32478e-05	4	6	0.000455339	P29972;P00915;P68871;P02730;P00918	R-HSA-1247665;R-HSA-1247649;R-HSA-1247668;R-HSA-1475436
R-HSA-5625900	RHO GTPases activate CIT	6	0.000300688	1	6	0.000455339	P35580;P35749;P62140;P60660;P24844;P35579	R-HSA-5671919
R-HSA-6802948	Signaling by high-kinase activity BRAF mutants	7	0.00144703	4	6	0.000455339	P18206;P31946;P63261;P30086;P46940;P02675;Q9Y490	R-HSA-6802912;R-HSA-6802911;R-HSA-6802910;R-HSA-6803227
R-HSA-72662	Activation of the mRNA upon binding of the cap-binding complex and eIFs, and subsequent binding to 43S	8	0.00572012	5	6	0.000455339	P23396;P62263;P46781;P62701;P62081;P08865;P60842;P62249	R-HSA-72647;R-HSA-72631;R-HSA-156808;R-HSA-72635;R-HSA-157849
R-HSA-156902	Peptide chain elongation	17	8.58578e-07	4	5	0.000379449	P23396;P26373;P62917;P46781;P36578;P62081;P18124;Q02878;P50914;P39023;P62263;P62701;P46777;P08865;P05388;P62424;P62249	R-HSA-156915;R-HSA-156912;R-HSA-156923;R-HSA-156907
R-HSA-72764	Eukaryotic Translation Termination	17	1.53256e-06	3	5	0.000379449	P23396;P26373;P62917;P46781;P36578;P62081;P18124;Q02878;P50914;P39023;P62263;P62701;P46777;P08865;P05388;P62424;P62249	R-HSA-141671;R-HSA-141691;R-HSA-141673
R-HSA-1799339	SRP-dependent cotranslational protein targeting to membrane	18	4.34976e-06	5	5	0.000379449	P23396;P26373;P62917;P46781;P36578;P62081;P39656;P18124;Q02878;P50914;P39023;P62263;P62701;P46777;P08865;P05388;P62424;P62249	R-HSA-1799326;R-HSA-1799330;R-HSA-1799329;R-HSA-1799335;R-HSA-1799332
R-HSA-975957	Nonsense Mediated Decay (NMD) enhanced by the Exon Junction Complex (EJC)	18	6.93347e-06	5	5	0.000379449	P23396;P26373;P62917;P46781;P36578;P62081;P30153;P18124;Q02878;P50914;P39023;P62263;P62701;P46777;P08865;P05388;P62424;P62249	R-HSA-927836;R-HSA-927832;R-HSA-927830;R-HSA-927813;R-HSA-927889
R-HSA-77346	Beta oxidation of decanoyl-CoA to octanoyl-CoA-CoA	5	8.48053e-06	4	5	0.000379449	Q16836;P40939;P30084;P55084;P11310	R-HSA-77345;R-HSA-77344;R-HSA-77340;R-HSA-77342
R-HSA-75035	Chk1/Chk2(Cds1) mediated inactivation of Cyclin B:Cdk1 complex	5	0.000314725	1	5	0.000379449	P31946;P61981;P63104;P27348;P62258	R-HSA-75016
R-HSA-3371568	Attenuation phase	5	0.00043983	4	5	0.000379449	P11142;P07900;P54652;P0DMV9;P08238	R-HSA-3371554;R-HSA-5324617;R-HSA-5082369;R-HSA-5082384
R-HSA-111447	Activation of BAD and translocation to mitochondria	5	0.000599168	2	5	0.000379449	P31946;P61981;P63104;P27348;P62258	R-HSA-139906;R-HSA-139899
R-HSA-9614399	Regulation of localization of FOXO transcription factors	4	0.00212127	3	5	0.000379449	P31946;P61981;P63104;P27348	R-HSA-9614562;R-HSA-9614423;R-HSA-9614564
R-HSA-5336415	Uptake and function of diphtheria toxin	3	0.00386707	2	5	0.000379449	P07900;P13639;P08238	R-HSA-5336421;R-HSA-5336420
R-HSA-77350	Beta oxidation of hexanoyl-CoA to butanoyl-CoA	5	3.53361e-06	4	4	0.000303559	Q16836;P40939;P30084;P16219;P55084	R-HSA-77321;R-HSA-77323;R-HSA-77325;R-HSA-77327
R-HSA-77348	Beta oxidation of octanoyl-CoA to hexanoyl-CoA	5	3.53361e-06	4	4	0.000303559	Q16836;P40939;P30084;P55084;P11310	R-HSA-77329;R-HSA-77331;R-HSA-77333;R-HSA-77338
R-HSA-77310	Beta oxidation of lauroyl-CoA to decanoyl-CoA-CoA	4	8.14234e-05	3	4	0.000303559	Q16836;P40939;P30084;P55084	R-HSA-77254;R-HSA-77256;R-HSA-77309
R-HSA-77305	Beta oxidation of palmitoyl-CoA to myristoyl-CoA	3	0.00034665	4	4	0.000303559	P40939;P55084;P49748	R-HSA-77299;R-HSA-77301;R-HSA-77303;R-HSA-77304
R-HSA-77352	Beta oxidation of butanoyl-CoA to acetyl-CoA	3	0.00150368	3	4	0.000303559	Q16836;P30084;P16219	R-HSA-77312;R-HSA-77314;R-HSA-77319
R-HSA-9706574	RHOBTB GTPase Cycle	6	0.00499484	3	4	0.000303559	P07900;P63261;P08670;P78371;P40227;P08238	R-HSA-9018778;R-HSA-9018785;R-HSA-9018787
R-HSA-390522	Striated Muscle Contraction	6	0.00570413	4	4	0.000303559	Q08043;P05976;P08670;P68133;P11532;P68032	R-HSA-390597;R-HSA-390598;R-HSA-390593;R-HSA-390595
R-HSA-204174	Regulation of pyruvate dehydrogenase (PDH) complex	4	0.00584598	2	4	0.000303559	P10515;P29803;P11177;P09622	R-HSA-203946;R-HSA-204169
R-HSA-77285	Beta oxidation of myristoyl-CoA to lauroyl-CoA	2	0.00798695	3	4	0.000303559	P40939;P55084	R-HSA-77283;R-HSA-77271;R-HSA-77277
R-HSA-3928663	EPHA-mediated growth cone collapse	5	0.00984505	1	4	0.000303559	P35580;P35749;P60660;P24844;P35579	R-HSA-3928616
R-HSA-156827	L13a-mediated translational silencing of Ceruloplasmin expression	18	3.85784e-06	2	3	0.000227669	P23396;P26373;P62917;P46781;P36578;P62081;P18124;Q02878;P50914;P39023;P62263;P62701;P46777;P08865;P05388;P62424;P60842;P62249	R-HSA-156823;R-HSA-156826
R-HSA-72706	GTP hydrolysis and joining of the 60S ribosomal subunit	18	4.34976e-06	3	3	0.000227669	P23396;P26373;P62917;P46781;P36578;P62081;P18124;Q02878;P50914;P39023;P62263;P62701;P46777;P08865;P05388;P62424;P60842;P62249	R-HSA-72672;R-HSA-72619;R-HSA-72671
R-HSA-163754	Insulin effects increased synthesis of Xylulose-5-Phosphate	2	0.00365416	3	3	0.000227669	P29401;P37837	R-HSA-163751;R-HSA-163764;R-HSA-163741
R-HSA-163210	Formation of ATP by chemiosmotic coupling	4	0.00874708	3	3	0.000227669	O75964;P48047;P56134;P06576	R-HSA-164834;R-HSA-164832;R-HSA-164840
R-HSA-72695	Formation of the ternary complex, and subsequently, the 43S complex	7	0.009003	1	3	0.000227669	P23396;P62263;P46781;P62701;P62081;P08865;P62249	R-HSA-72691
R-HSA-192823	Viral mRNA Translation	17	3.92925e-06	2	2	0.00015178	P23396;P26373;P62917;P46781;P36578;P62081;P18124;Q02878;P50914;P39023;P62263;P62701;P46777;P08865;P05388;P62424;P62249	R-HSA-192704;R-HSA-192841
R-HSA-72689	Formation of a pool of free 40S subunits	17	4.46389e-06	2	2	0.00015178	P23396;P26373;P62917;P46781;P36578;P62081;P18124;Q02878;P50914;P39023;P62263;P62701;P46777;P08865;P05388;P62424;P62249	R-HSA-72673;R-HSA-72676
R-HSA-9013418	RHOBTB2 GTPase cycle	5	0.00381894	2	2	0.00015178	P07900;P63261;P78371;P40227;P08238	R-HSA-9018785;R-HSA-9018787
R-HSA-72649	Translation initiation complex formation	8	0.00519087	2	2	0.00015178	P23396;P62263;P46781;P62701;P62081;P08865;P60842;P62249	R-HSA-156808;R-HSA-157849
R-HSA-72702	Ribosomal scanning and start codon recognition	8	0.00519087	2	2	0.00015178	P23396;P62263;P46781;P62701;P62081;P08865;P60842;P62249	R-HSA-72697;R-HSA-72621
R-HSA-9636667	Manipulation of host energy metabolism	2	0.00798695	2	2	0.00015178	P06733;P00558	R-HSA-9636658;R-HSA-9636669
R-HSA-975956	Nonsense Mediated Decay (NMD) independent of the Exon Junction Complex (EJC)	17	2.02377e-06	1	1	7.58898e-05	P23396;P26373;P62917;P46781;P36578;P62081;P18124;Q02878;P50914;P39023;P62263;P62701;P46777;P08865;P05388;P62424;P62249	R-HSA-927789
R-HSA-8957275	Post-translational protein phosphorylation	13	0.00113891	1	1	7.58898e-05	Q07065;P02671;P55268;P14625;Q08431;Q16270;P09382;P02768;P02647;P01008;P02679;P02787;P07237	R-HSA-8952289
	Muscle contraction	0.00323479
	Extracellular matrix organization	0.00223762
	EPH-Ephrin signaling	0.000964403
	Fatty acid metabolism	0.000488127
	Platelet activation, signaling and aggregation	0.000392071
	RHO GTPase Effectors	0.000369929
	Interleukin-12 family signaling	0.000237709
	Signaling by ROBO receptors	0.000141836
	Metabolism of carbohydrates	9.17329e-05
	Interleukin-12 signaling	4.89356e-05
	Glucose metabolism	4.20492e-05
	Nervous system development	3.31556e-05
	Cellular responses to stimuli	2.86458e-05
	Cellular responses to stress	1.68958e-05
	Metabolism of amino acids and derivatives	1.6258e-05
	Axon guidance	1.06331e-05
	Mitochondrial Fatty Acid Beta-Oxidation	1.45752e-06
	Metabolism	1.10036e-08

## Sheet: Data S5
Supplementary Data 5 - Differential and uniquely identified proteins of Stable and Unstable mouse aortic extracts.							Uniquely identified
Stable			Comparison with human plaque		Unstable			Comparison with human plaque
E9Q5B5_MOUSE	E9Q5B5	Hk2			H7BWZ3_MOUSE	H7BWZ3	Arpc3	Y
E9Q1X8_MOUSE	E9Q1X8	Cacna2d1	Y		NGP_MOUSE	O08692	Ngp
A0A0G2JF08_MOUSE	A0A0G2JF08	Sec22b			CHIL3_MOUSE	O35744	Chil3
G3UZZ5_MOUSE	G3UZZ5	Flot1	Y		ITIH2_MOUSE	Q61703	Itih2	Y
A0A494BAB1_MOUSE	A0A494BAB1	Gsto1	Y		VMA5A_MOUSE	Q99KC8	Vwa5a
Q9CQM8_MOUSE	Q9CQM8	Rpl21			1433F_MOUSE	P68510	Ywhah	Y
DOPD_MOUSE	O35215	Ddt			F13A_MOUSE	Q8BH61	F13a1	Y
A0A494BBB0_MOUSE	A0A494BBB0	Capn1	Y		CNDP2_MOUSE	Q9D1A2	Cndp2	Y
PSDE_MOUSE	O35593	Psmd14			H2A1B_MOUSE	C0HKE1	Hist1h2ab
AL1A1_MOUSE	P24549	Aldh1a1	Y		Q922W6_MOUSE	Q922W6	Mmp3
PGRC1_MOUSE	O55022	Pgrmc1	Y		RS20_MOUSE	P60867	Rps20
CHAD_MOUSE	O55226	Chad			RL30_MOUSE	P62889	Rpl30
PDLI3_MOUSE	O70209	Pdlim3	Y		APOH_MOUSE	Q01339	Apoh	Y
ITB5_MOUSE	O70309	Itgb5	Y		UAP1L_MOUSE	Q3TW96	Uap1l1
CATS_MOUSE	O70370	Ctss	Y		HNRPU_MOUSE	Q8VEK3	Hnrnpu	Y
PSA3_MOUSE	O70435	Psma3			A0A0R4J207_MOUSE	A0A0R4J207	Prg4	Y
ADH1_MOUSE	P00329	Adh1			F6Z1C2_MOUSE	F6Z1C2	Efemp2	Y
KV5A3_MOUSE	P01635	0			A0A140T8M2_MOUSE	A0A140T8M2	Igkv12-44
KV3A4_MOUSE	P03977	0			O88374_MOUSE	O88374	Bcat2
A0A075B5M2_MOUSE	A0A075B5M2	Igkv4-61			PERM_MOUSE	P11247	Mpo	Y
HVM49_MOUSE	P06328	Ighv1-72			NGAL_MOUSE	P11672	Lcn2
HVM17_MOUSE	P01786	0			S10A8_MOUSE	P27005	S100a8	Y
LAC1_MOUSE	P01843	0			CALX_MOUSE	P35564	Canx	Y
B2MG_MOUSE	P01887	B2m	Y		RL12_MOUSE	P35979	Rpl12	Y
A0A1B0GRC0_MOUSE	A0A1B0GRC0	Col4a1	Y		FMO1_MOUSE	P50285	Fmo1
ATP8_MOUSE	P03930	Mtatp8			PLTP_MOUSE	P55065	Pltp	Y
TBA1B_MOUSE	P05213	Tuba1b			RS13_MOUSE	P62301	Rps13
A0A1D5RLR6_MOUSE	A0A1D5RLR6	Aprt			COPD_MOUSE	Q5XJY5	Arcn1	Y
A0A3Q4EHJ0_MOUSE	A0A3Q4EHJ0	Calm2	Y		COPA_MOUSE	Q8CIE6	Copa	Y
LAMP1_MOUSE	P11438	Lamp1	Y		PUR9_MOUSE	Q9CWJ9	Atic
S10A6_MOUSE	P14069	S100a6	Y		ILEUA_MOUSE	Q9D154	Serpinb1a
HS71L_MOUSE	P16627	Hspa1l	Y		A0A0R4J039_MOUSE	A0A0R4J039	Hrg	Y
D3Z6E4_MOUSE	D3Z6E4	Eno2	Y		AN32B_MOUSE	Q9EST5	Anp32b
AP2A1_MOUSE	P17426	Ap2a1	Y		ASAH1_MOUSE	Q9WV54	Asah1	Y
HVM57_MOUSE	P18528	0			D3YYM6_MOUSE	D3YYM6	Rps5
GNAQ_MOUSE	P21279	Gnaq	Y		COR1A_MOUSE	O89053	Coro1a	Y
PSMD7_MOUSE	P26516	Psmd7			HA11_MOUSE	P01899	H2-D1
FKB1A_MOUSE	P26883	Fkbp1a	Y		CFAD_MOUSE	P03953	Cfd	Y
PABP1_MOUSE	P29341	Pabpc1	Y		A0A0R4J1B4_MOUSE	A0A0R4J1B4	Itgam	Y
DESM_MOUSE	P31001	Des	Y		TRFL_MOUSE	P08071	Ltf	Y
D3Z2R9_MOUSE	D3Z2R9	Fah			CO4A2_MOUSE	P08122	Col4a2	Y
MBL1_MOUSE	P39039	Mbl1			NUCL_MOUSE	P09405	Ncl	Y
PURA_MOUSE	P42669	Pura	Y		M0QWA7_MOUSE	M0QWA7	Itgb2	Y
FKBP2_MOUSE	P45878	Fkbp2			RL27A_MOUSE	P14115	Rpl27a
CAZA1_MOUSE	P47753	Capza1	Y		H7BX99_MOUSE	H7BX99	F2	Y
H7BX88_MOUSE	H7BX88	Crat			MGP_MOUSE	P19788	Mgp	Y
E9Q3T0_MOUSE	E9Q3T0	Gm10073			HEXA_MOUSE	P29416	Hexa
A0A087WR20_MOUSE	A0A087WR20	Ctsh			FETUA_MOUSE	P29699	Ahsg	Y
RAB2A_MOUSE	P53994	Rab2a	Y		S10A9_MOUSE	P31725	S100a9	Y
A0A0G2JDI9_MOUSE	A0A0G2JDI9	Abcd3			SEPT2_MOUSE	P42208	Septin2	Y
RAB8A_MOUSE	P55258	Rab8a			DHB4_MOUSE	P51660	Hsd17b4	Y
CX6B1_MOUSE	P56391	Cox6b1	Y		A0A3B2WDD2_MOUSE	A0A3B2WDD2	Rpl10a
CX7A1_MOUSE	P56392	Cox7a1			RL23_MOUSE	P62830	Rpl23	Y
A0A494B9D8_MOUSE	A0A494B9D8	Cyb5a	Y		A0A338P731_MOUSE	A0A338P731	Rps10
Q3U4W8_MOUSE	Q3U4W8	Usp5	Y		TCPH_MOUSE	P80313	Cct7	Y
RAB10_MOUSE	P61027	Rab10	Y		ACACA_MOUSE	Q5SWU9	Acaca
UBE2N_MOUSE	P61089	Ube2n	Y		F8WI14_MOUSE	F8WI14	Ecm1	Y
RS11_MOUSE	P62281	Rps11	Y		Q9JI95_MOUSE	Q9JI95	Hspe1-rs1
SMD3_MOUSE	P62320	Snrpd3			A0A0G2JDW7_MOUSE	A0A0G2JDW7	Rps27
A0A286YEB7_MOUSE	A0A286YEB7	Rps24			G3UWM1_MOUSE	G3UWM1	Syncrip	Y
Z4YKV1_MOUSE	Z4YKV1	Gnas	Y		RAB14_MOUSE	Q91V41	Rab14	Y
KAPCB_MOUSE	P68181	Prkacb			MGST1_MOUSE	Q91VS7	Mgst1
F8VPK5_MOUSE	F8VPK5	Rock2			D3YXT0_MOUSE	D3YXT0	Ndufs2
B0R1E3_MOUSE	B0R1E3	Hint1			A0A286YDS5_MOUSE	A0A286YDS5	Tmed9
ELAV1_MOUSE	P70372	Elavl1			DHRS1_MOUSE	Q99L04	Dhrs1	Y
VASP_MOUSE	P70460	Vasp	Y		EPDR1_MOUSE	Q99M71	Epdr1
SGCB_MOUSE	P82349	Sgcb			LMAN1_MOUSE	Q9D0F3	Lman1
A0A1W2P7H9_MOUSE	A0A1W2P7H9	Erh			ATPD_MOUSE	Q9D3D9	Atp5f1d
A2A547_MOUSE	A2A547	Rpl19			E9Q3X0_MOUSE	E9Q3X0	Mvp	Y
SRSF3_MOUSE	P84104	Srsf3			TRXR1_MOUSE	Q9JMH6	Txnrd1	Y
ISC2A_MOUSE	P85094	Isoc2a			COPG1_MOUSE	Q9QZE5	Copg1	Y
PEDF_MOUSE	P97298	Serpinf1	Y		GUAD_MOUSE	Q9R111	Gda
A0A0A0MQN8_MOUSE	A0A0A0MQN8	Nptn			PSB2_MOUSE	Q9R1P3	Psmb2
AT1B3_MOUSE	P97370	Atp1b3	Y		COR1B_MOUSE	Q9WUM3	Coro1b
ANX11_MOUSE	P97384	Anxa11	Y		DX39B_MOUSE	Q9Z1N5	Ddx39b	Y
FMO3_MOUSE	P97501	Fmo3			A0A0B4J1H6_MOUSE	A0A0B4J1H6	Igkv2-137
PSB4_MOUSE	P99026	Psmb4			A0A140T8P7_MOUSE	A0A140T8P7	Igkv8-21
RET1_MOUSE	Q00915	Rbp1			Q6ZWZ6_MOUSE	Q6ZWZ6	Rps12-ps3
Q9WVF5_MOUSE	Q9WVF5	Egfr			HMCN2_MOUSE	A2AJ76	Hmcn2
LG3BP_MOUSE	Q07797	Lgals3bp	Y		PCDP1_MOUSE	A9Q751	Cfap221
Q6ZWQ9_MOUSE	Q6ZWQ9	Myl12a	Y		G3V011_MOUSE	G3V011	Myo1f
A0A0U1RNT6_MOUSE	A0A0U1RNT6	Mat2a			B1AWE0_MOUSE	B1AWE0	Clta
D3Z7P2_MOUSE	D3Z7P2	Tmem109			CASQ1_MOUSE	O09165	Casq1
D3Z0L6_MOUSE	D3Z0L6	Gpd1l			SCRB2_MOUSE	O35114	Scarb2	Y
D3Z0U5_MOUSE	D3Z0U5	Katnal2			PURB_MOUSE	O35295	Purb
A0A0R4J1W0_MOUSE	A0A0R4J1W0	Sorbs2	Y		PLD3_MOUSE	O35405	Pld3	Y
K22O_MOUSE	Q3UV17	Krt76			Q921D0_MOUSE	Q921D0	Anxa8
F6QD74_MOUSE	F6QD74	Cyfip2			E9QMY1_MOUSE	E9QMY1	Cd200
F7B1B6_MOUSE	F7B1B6	Coq8a			ASNA_MOUSE	O54984	Asna1
CFAI_MOUSE	Q61129	Cfi	Y		COPB2_MOUSE	O55029	Copb2	Y
HS105_MOUSE	Q61699	Hsph1			H3BJY1_MOUSE	H3BJY1	Syngr2
A0A494BA97_MOUSE	A0A494BA97	Ostf1			DHX9_MOUSE	O70133	Dhx9	Y
Q7TQE2_MOUSE	Q7TQE2	Zyx	Y		PGAM2_MOUSE	O70250	Pgam2
SPEE_MOUSE	Q64674	Srm			S4R1E5_MOUSE	S4R1E5	Gpx4
PPRC1_MOUSE	Q6NZN1	Pprc1			UGDH_MOUSE	O70475	Ugdh	Y
Q6ZWR5_MOUSE	Q6ZWR5	Syne1			CLC11_MOUSE	O88200	Clec11a	Y
FBLI1_MOUSE	Q71FD7	Fblim1	Y		A0A286YCQ5_MOUSE	A0A286YCQ5	Nid2	Y
NDUAC_MOUSE	Q7TMF3	Ndufa12			A2AGN7_MOUSE	A2AGN7	Psmc3
E9QK48_MOUSE	E9QK48	Eml2			A0A140T8N0_MOUSE	A0A140T8N0	Igkv9-120
A2A6U5_MOUSE	A2A6U5	40057			A0A140T8N2_MOUSE	A0A140T8N2	Igkv5-48
PGRC2_MOUSE	Q80UU9	Pgrmc2			KV5AA_MOUSE	P01643	0
ACTBL_MOUSE	Q8BFZ3	Actbl2	Y		LAC3_MOUSE	P01845	Iglc3	Y
PSD11_MOUSE	Q8BG32	Psmd11			IGHM_MOUSE	P01872	Ighm	Y
CO8B_MOUSE	Q8BH35	C8b	Y		LAMB1_MOUSE	P02469	Lamb1	Y
ODPX_MOUSE	Q8BKZ9	Pdhx			KV2A5_MOUSE	P03976	0
SCMC1_MOUSE	Q8BMD8	Slc25a24	Y		F6XQ00_MOUSE	F6XQ00	Cfb	Y
Q8CBM2_MOUSE	Q8CBM2	Asph			CO5_MOUSE	P06684	C5	Y
GMPPB_MOUSE	Q8BTZ7	Gmppb			A0A0G2JGD2_MOUSE	A0A0G2JGD2	S100a4	Y
A0A1L1SSA0_MOUSE	A0A1L1SSA0	Endod1			TTHY_MOUSE	P07309	Ttr	Y
ARK72_MOUSE	Q8CG76	Akr7a2			S10AA_MOUSE	P08207	S100a10	Y
NNRE_MOUSE	Q8K4Z3	Naxe			NFL_MOUSE	P08551	Nefl
SRPX2_MOUSE	Q8R054	Srpx2			NFM_MOUSE	P08553	Nefm
G3UY38_MOUSE	G3UY38	Hnrnpl	Y		A0A087WRP7_MOUSE	A0A087WRP7	Ly6c1
QCR9_MOUSE	Q8R1I1	Uqcr10			CD14_MOUSE	P10810	Cd14	Y
G5DDB7_MOUSE	G5DDB7	Plcd1	Y		A0A0U1RPK4_MOUSE	A0A0U1RPK4	Slc3a2
F6V084_MOUSE	F6V084	Tmx1			LIPL_MOUSE	P11152	Lpl
FLNC_MOUSE	Q8VHX6	Flnc	Y		PROP_MOUSE	P11680	Cfp	Y
CSPG4_MOUSE	Q8VHY0	Cspg4	Y		ITA5_MOUSE	P11688	Itga5
A0A1L1SSF8_MOUSE	A0A1L1SSF8	4931406C07Rik			TCPA_MOUSE	P11983	Tcp1	Y
D3YTX1_MOUSE	D3YTX1	Npnt	Y		SAMP_MOUSE	P12246	Apcs	Y
I7HPY0_MOUSE	I7HPY0	Sh3bgrl3	Y		BGLR_MOUSE	P12265	Gusb
E9PYT3_MOUSE	E9PYT3	Atl3			H3BK84_MOUSE	H3BK84	Prkar2b
D6REG4_MOUSE	D6REG4	Grhpr	Y		FGL2_MOUSE	P12804	Fgl2	Y
PCCA_MOUSE	Q91ZA3	Pcca			PDCD6_MOUSE	P12815	Pdcd6	Y
MRGB3_MOUSE	Q91ZC1	Mrgprb3			A0A0A6YX05_MOUSE	A0A0A6YX05	Atp1b1
TMCO1_MOUSE	Q921L3	Tmco1			PSMD3_MOUSE	P14685	Psmd3	Y
LTMD1_MOUSE	Q924L1	Letmd1			HMOX1_MOUSE	P14901	Hmox1	Y
CPT1B_MOUSE	Q924X2	Cpt1b			PMGE_MOUSE	P15327	Bpgm
ARIP4_MOUSE	Q99NG0	Rad54l2			Q3U8S1_MOUSE	Q3U8S1	Cd44	Y
F6X8L5_MOUSE	F6X8L5	Pgls	Y		SPTB1_MOUSE	P15508	Sptb	Y
MTAP_MOUSE	Q9CQ65	Mtap			AP2A2_MOUSE	P17427	Ap2a2
QCR8_MOUSE	Q9CQ69	Uqcrq			A0A075B5S6_MOUSE	A0A075B5S6	Ighv3-1
NDUA2_MOUSE	Q9CQ75	Ndufa2			COX5B_MOUSE	P19536	Cox5b	Y
D3YZ32_MOUSE	D3YZ32	Fis1	Y		HEXB_MOUSE	P20060	Hexb
D3Z568_MOUSE	D3Z568	Ndufb5			EIF3A_MOUSE	P23116	Eif3a
TM14C_MOUSE	Q9CQN6	Tmem14c			A0A1L1SSJ7_MOUSE	A0A1L1SSJ7	Glb1
SC61B_MOUSE	Q9CQS8	Sec61b			RS2_MOUSE	P25444	Rps2	Y
A0A338P7D7_MOUSE	A0A338P7D7	Psma7			ACOC_MOUSE	P28271	Aco1
A0A1D5RLH3_MOUSE	A0A1D5RLH3	Tecr			F6QA74_MOUSE	F6QA74	Apex1	Y
MPC2_MOUSE	Q9D023	Mpc2			CCN2_MOUSE	P29268	Ccn2
SYTC_MOUSE	Q9D0R2	Tars			PPIC_MOUSE	P30412	Ppic
CFA57_MOUSE	Q9D180	Cfap57			CD68_MOUSE	P31996	Cd68
NDUB8_MOUSE	Q9D6J5	Ndufb8			NLTP_MOUSE	P32020	Scp2	Y
NDUV2_MOUSE	Q9D6J6	Ndufv2	Y		LA_MOUSE	P32067	Ssb	Y
H3BKL8_MOUSE	H3BKL8	Dusp3	Y		MIF_MOUSE	P34884	Mif	Y
ARP5L_MOUSE	Q9D898	Arpc5l			A8JYK8_MOUSE	A8JYK8	Ephx2
A0A0N4SVT3_MOUSE	A0A0N4SVT3	Gng12	Y		RAB21_MOUSE	P35282	Rab21
KAP0_MOUSE	Q9DBC7	Prkar1a	Y		G3UZZ3_MOUSE	G3UZZ3	Dnm2
MYPT1_MOUSE	Q9DBR7	Ppp1r12a	Y		TIMP3_MOUSE	P39876	Timp3	Y
NDUA8_MOUSE	Q9DCJ5	Ndufa8			RL28_MOUSE	P41105	Rpl28
RMD1_MOUSE	Q9DCV4	Rmdn1			H15_MOUSE	P43276	Hist1h1b	Y
B1ASE2_MOUSE	B1ASE2	Atp5h	Y		NEDD4_MOUSE	P46935	Nedd4
NDUAD_MOUSE	Q9ERS2	Ndufa13			STT3A_MOUSE	P46978	Stt3a
RTN3_MOUSE	Q9ES97	Rtn3			Q5M8M8_MOUSE	Q5M8M8	Rpl29
DPP2_MOUSE	Q9ET22	Dpp7	Y		E9PWE9_MOUSE	E9PWE9	Syk
IVD_MOUSE	Q9JHI5	Ivd			E9Q6P2_MOUSE	E9Q6P2	Ppp3cb
DYHC1_MOUSE	Q9JHU4	Dync1h1	Y		Q3TGU7_MOUSE	Q3TGU7	Pa2g4	Y
E9PYJ9_MOUSE	E9PYJ9	Ldb3	Y		D3Z629_MOUSE	D3Z629	Rpl9
D3Z1H8_MOUSE	D3Z1H8	Gltp			E0CYW7_MOUSE	E0CYW7	Hdgf	Y
HPLN1_MOUSE	Q9QUP5	Hapln1	Y		AAAT_MOUSE	P51912	Slc1a5
A0A2I3BPW0_MOUSE	A0A2I3BPW0	Ndrg2			F8WGG5_MOUSE	F8WGG5	Pitpna
D3Z3L7_MOUSE	D3Z3L7	Mfap5	Y		E9Q4M2_MOUSE	E9Q4M2	Lipe
E9Q0X0_MOUSE	E9Q0X0	Psma4	Y		E9Q242_MOUSE	E9Q242	Adsl
KAD2_MOUSE	Q9WTP6	Ak2	Y		HMCS2_MOUSE	P54869	Hmgcs2
PDC6I_MOUSE	Q9WU78	Pdcd6ip	Y		ERP29_MOUSE	P57759	Erp29	Y
G3UZ22_MOUSE	G3UZ22	Vars			B7ZDE0_MOUSE	B7ZDE0	Ptpa
LETM1_MOUSE	Q9Z2I0	Letm1			RAB5B_MOUSE	P61021	Rab5b
PCKGC_MOUSE	Q9Z2V4	Pck1			ARF1_MOUSE	P84078	Arf1	Y
A0A075B5K2_MOUSE	A0A075B5K2	Igkv9-124			E9Q006_MOUSE	E9Q006	Arl1
A0A075B5R7_MOUSE	A0A075B5R7	Ighv14-2			S61A1_MOUSE	P61620	Sec61a1
A0A075B5T2_MOUSE	A0A075B5T2	Ighv6-3			DAD1_MOUSE	P61804	Dad1
A0A140T8N3_MOUSE	A0A140T8N3	Igkv13-84			G3UZX6_MOUSE	G3UZX6	Sumo3
A0A075B674_MOUSE	A0A075B674	Ighv1-78			PRS4_MOUSE	P62192	Psmc1
A0A075B6A3_MOUSE	A0A075B6A3	Igha			Q8K1K2_MOUSE	Q8K1K2	Psmc5
J3QQ16_MOUSE	J3QQ16	Col6a3	Y		E9Q0W8_MOUSE	E9Q0W8	Snrpe
A0A087WSN6_MOUSE	A0A087WSN6	Fn1	Y		RL23A_MOUSE	P62751	Rpl23a	Y
A0A0B4J1I1_MOUSE	A0A0B4J1I1	Igkv16-104			RS6_MOUSE	P62754	Rps6	Y
A0A0B4J1I7_MOUSE	A0A0B4J1I7	Igkv4-68			A0A0A6YX26_MOUSE	A0A0A6YX26	Rpl31
A0A0B4J1J2_MOUSE	A0A0B4J1J2	Igkv5-43			A0A0J9YUD8_MOUSE	A0A0J9YUD8	Hmgb1	Y
A0A140T8M9_MOUSE	A0A140T8M9	Igkv1-122			RL22_MOUSE	P67984	Rpl22	Y
A0A140T8N5_MOUSE	A0A140T8N5	Igkv6-23			LXN_MOUSE	P70202	Lxn
A0A1B0GT19_MOUSE	A0A1B0GT19	Pgpep1			A2AC29_MOUSE	A2AC29	Ebp
A0A338P6W9_MOUSE	A0A338P6W9	Abi3bp	Y		IDHG1_MOUSE	P70404	Idh3g
A2ANX3_MOUSE	A2ANX3	Atp8b4			RHOG_MOUSE	P84096	Rhog
E9Q448_MOUSE	E9Q448	Tpm1	Y		I7HLV2_MOUSE	I7HLV2	Rpl10
F7ABZ6_MOUSE	F7ABZ6	Dnah10			A2ATR8_MOUSE	A2ATR8	Serping1	Y
D3Z6I8_MOUSE	D3Z6I8	Tpm3	Y		D3Z220_MOUSE	D3Z220	Ctsc
E9PV66_MOUSE	E9PV66	Myo18b			RLA2_MOUSE	P99027	Rplp2	Y
E9QPE7_MOUSE	E9QPE7	Myh11	Y		A0A3B2WBF8_MOUSE	A0A3B2WBF8	Xdh
Q6YI28_MOUSE	Q6YI28	2210407C18Rik			E9Q1S3_MOUSE	E9Q1S3	Sec23a	Y
Q792Z1_MOUSE	Q792Z1	Try10			RAC2_MOUSE	Q05144	Rac2
Q9JHF5_MOUSE	Q9JHF5	Tcirg1	Y		CAB39_MOUSE	Q06138	Cab39
V9GXQ2_MOUSE	V9GXQ2	Gm17087			FBLN1_MOUSE	Q08879	Fbln1	Y
A0A0R4J0Q4_MOUSE	A0A0R4J0Q4	Loxl1	Y		A0A087WPQ7_MOUSE	A0A087WPQ7	Cntnap5b
F6UV57_MOUSE	F6UV57	Slmap	Y		PEPD_MOUSE	Q11136	Pepd
BCAM_MOUSE	Q9R069	Bcam	Y		A2AM65_MOUSE	A2AM65	Hp1bp3	Y
COIA1_MOUSE	P39061	Col18a1	Y		PSMD1_MOUSE	Q3TXS7	Psmd1
ATPO_MOUSE	Q9DB20	Atp5po			MCCB_MOUSE	Q3ULD5	Mccc2
ADT1_MOUSE	P48962	Slc25a4	Y		S4R2A9_MOUSE	S4R2A9	Sec31a
TGM2_MOUSE	P21981	Tgm2	Y		A0A0A0MQ70_MOUSE	A0A0A0MQ70	Slc25a35
HS71A_MOUSE	Q61696	Hspa1a			E9Q5B6_MOUSE	E9Q5B6	Hnrnpd	Y
COR1C_MOUSE	Q9WUM4	Coro1c	Y		SNTB2_MOUSE	Q61235	Sntb2	Y
A2AE89_MOUSE	A2AE89	Gstm1			A2AP_MOUSE	Q61247	Serpinf2	Y
EHD2_MOUSE	Q8BH64	Ehd2	Y		F8WHM5_MOUSE	F8WHM5	Glg1
CAVN3_MOUSE	Q91VJ2	Cavin3	Y		F7BDR1_MOUSE	F7BDR1	Fscn1
CBR2_MOUSE	P08074	Cbr2			FBN1_MOUSE	Q61554	Fbn1	Y
Q9D031_MOUSE	Q9D031	Rsu1	Y		GDIR2_MOUSE	Q61599	Arhgdib	Y
A1BN54_MOUSE	A1BN54	Actn1	Y		DDX5_MOUSE	Q61656	Ddx5
HSPB1_MOUSE	P14602	Hspb1	Y		PCBP2_MOUSE	Q61990	Pcbp2
AOC3_MOUSE	O70423	Aoc3	Y		DDX3X_MOUSE	Q62167	Ddx3x
MDHC_MOUSE	P14152	Mdh1	Y		A0A0U1RPX4_MOUSE	A0A0U1RPX4	Mapk3
D3Z598_MOUSE	D3Z598	Ltbp4	Y		A0A3Q4L2V1_MOUSE	A0A3Q4L2V1	Cyp1b1
ITA8_MOUSE	A2ARA8	Itga8	Y		A2AAA9_MOUSE	A2AAA9	Mrc2	Y
B7FAU9_MOUSE	B7FAU9	Flna	Y		A0A1L1STF4_MOUSE	A0A1L1STF4	Islr	Y
MYLK_MOUSE	Q6PDN3	Mylk	Y		TPM4_MOUSE	Q6IRU2	Tpm4	Y
VINC_MOUSE	Q64727	Vcl	Y		ACAP2_MOUSE	Q6ZQK5	Acap2
LAMB2_MOUSE	Q61292	Lamb2	Y		RL35_MOUSE	Q6ZWV7	Rpl35
CSRP1_MOUSE	P97315	Csrp1	Y		ATPMD_MOUSE	Q78IK2	Atp5md
ITB1_MOUSE	P09055	Itgb1	Y		OSTC_MOUSE	Q78XF5	Ostc
PGCA_MOUSE	Q61282	Acan	Y		SRCA_MOUSE	Q7TQ48	Srl
MYL9_MOUSE	Q9CQ19	Myl9	Y		D3YWF6_MOUSE	D3YWF6	Otub1	Y
DEST_MOUSE	Q9R0P5	Dstn	Y		MK15_MOUSE	Q80Y86	Mapk15
CSRP2_MOUSE	P97314	Csrp2	Y		A2AL12_MOUSE	A2AL12	Hnrnpa3	Y
LYOX_MOUSE	P28301	Lox	Y		QSOX1_MOUSE	Q8BND5	Qsox1	Y
ACTA_MOUSE	P62737	Acta2	Y		FBLN3_MOUSE	Q8BPB5	Efemp1	Y
TAGL2_MOUSE	Q9WVA4	Tagln2	Y		ERF1_MOUSE	Q8BWY3	Etf1
TAGL_MOUSE	P37804	Tagln	Y		A0A0J9YTY0_MOUSE	A0A0J9YTY0	40787
FHL1_MOUSE	P97447	Fhl1	Y		A2A7A7_MOUSE	A2A7A7	H6pd
FMO2_MOUSE	Q8K2I3	Fmo2			SYEP_MOUSE	Q8CGC7	Eprs
MYL6_MOUSE	Q60605	Myl6	Y		AL4A1_MOUSE	Q8CHT0	Aldh4a1
FERM2_MOUSE	Q8CIB5	Fermt2	Y		D3YTP0_MOUSE	D3YTP0	Steap3
F8VPR1_MOUSE	F8VPR1	Lmod1	Y		A2AC11_MOUSE	A2AC11	Lrrc45
CNN1_MOUSE	Q08091	Cnn1	Y		EIF3B_MOUSE	Q8JZQ9	Eif3b
PGM5_MOUSE	Q8BZF8	Pgm5	Y		A2A998_MOUSE	A2A998	C8a	Y
PTGIS_MOUSE	O35074	Ptgis			PDXK_MOUSE	Q8K183	Pdxk	Y
FBLN5_MOUSE	Q9WVH9	Fbln5	Y		A0A494B9W3_MOUSE	A0A494B9W3	Fermt3	Y
MFGM_MOUSE	P21956	Mfge8	Y		SGPL1_MOUSE	Q8R0X7	Sgpl1
SH3L1_MOUSE	Q9JJU8	Sh3bgrl	Y		NIBA2_MOUSE	Q8R1F1	Niban2
LDHB_MOUSE	P16125	Ldhb	Y		H3BKA1_MOUSE	H3BKA1	Acaa1a
PDLI7_MOUSE	Q3TJD7	Pdlim7	Y		E9PYF1_MOUSE	E9PYF1	Rnpep	Y
Q3UJQ9_MOUSE	Q3UJQ9	Oxct1			ACSF2_MOUSE	Q8VCW8	Acsf2
PARK7_MOUSE	Q99LX0	Park7	Y		Q3UDS7_MOUSE	Q3UDS7	Adpgk
RRAS_MOUSE	P10833	Rras	Y		PAG15_MOUSE	Q8VEB4	Pla2g15
A0A087WRU0_MOUSE	A0A087WRU0	Tns1	Y		A0A0N4SVB8_MOUSE	A0A0N4SVB8	Arl8b
LMCD1_MOUSE	Q8VEE1	Lmcd1	Y		E9PV04_MOUSE	E9PV04	Gm8994
E9Q1D5_MOUSE	E9Q1D5	Tgfb1i1	Y		E0CY49_MOUSE	E0CY49	Asl
SMTN_MOUSE	Q921U8	Smtn	Y		A0A0R4J1F6_MOUSE	A0A0R4J1F6	Uap1
E9PZ16_MOUSE	E9PZ16	Hspg2	Y		A0A087WSE4_MOUSE	A0A087WSE4	Tardbp
TLN1_MOUSE	P26039	Tln1	Y		A0A2I3BRN5_MOUSE	A0A2I3BRN5	Fam49b	Y
A0A2R8VHF9_MOUSE	A0A2R8VHF9	Myh11	Y		SYDC_MOUSE	Q922B2	Dars	Y
CO6A1_MOUSE	Q04857	Col6a1	Y		A2AG41_MOUSE	A2AG41	Stoml2	Y
POSTN_MOUSE	Q62009	Postn	Y		SFXN1_MOUSE	Q99JR1	Sfxn1
SODE_MOUSE	O09164	Sod3	Y		3HIDH_MOUSE	Q99L13	Hibadh
					E0CYU5_MOUSE	E0CYU5	Mat2b
					ABD12_MOUSE	Q99LR1	Abhd12
					PCCB_MOUSE	Q99MN9	Pccb
					Q8BVA0_MOUSE	Q8BVA0	Gpnmb	Y
					A2AVJ7_MOUSE	A2AVJ7	Rrbp1	Y
					Q6ZWZ7_MOUSE	Q6ZWZ7	Rpl17	Y
					MGST3_MOUSE	Q9CPU4	Mgst3
					F6ZTG3_MOUSE	F6ZTG3	Glod4
					Q3UA72_MOUSE	Q3UA72	Arpc5	Y
					NDUB4_MOUSE	Q9CQC7	Ndufb4
					AT5F1_MOUSE	Q9CQQ7	Atp5pb
					F6TBV1_MOUSE	F6TBV1	Magt1
					VTA1_MOUSE	Q9CR26	Vta1
					TMM33_MOUSE	Q9CR67	Tmem33
					E9Q4K9_MOUSE	E9Q4K9	Smurf1
					ILF2_MOUSE	Q9CXY6	Ilf2
					GLYM_MOUSE	Q9CZN7	Shmt2
					B8JK33_MOUSE	B8JK33	Hnrnpm	Y
					SYRC_MOUSE	Q9D0I9	Rars
					A0A494B945_MOUSE	A0A494B945	Rab1b
					SEC13_MOUSE	Q9D1M0	Sec13
					RL34_MOUSE	Q9D1R9	Rpl34
					Q8C845_MOUSE	Q8C845	Efhd2	Y
					IPYR_MOUSE	Q9D819	Ppa1
					CPN2_MOUSE	Q9DBB9	Cpn2	Y
					ICA_MOUSE	Q9DBD0	Ica
					A0A2R8VHX6_MOUSE	A0A2R8VHX6	Csad
					LMAN2_MOUSE	Q9DBH5	Lman2
					ACDSB_MOUSE	Q9DBL1	Acadsb
					A0A494BAX4_MOUSE	A0A494BAX4	Ergic1
					GNAI3_MOUSE	Q9DC51	Gnai3
					EIF3F_MOUSE	Q9DCH4	Eif3f
					DHB11_MOUSE	Q9EQ06	Hsd17b11
					ERAP1_MOUSE	Q9EQH2	Erap1
					TBB3_MOUSE	Q9ERD7	Tubb3	Y
					INO1_MOUSE	Q9JHU9	Isyna1
					PLAC8_MOUSE	Q9JI48	Plac8
					ACTN2_MOUSE	Q9JI91	Actn2
					AL9A1_MOUSE	Q9JLJ2	Aldh9a1	Y
					E0CXB1_MOUSE	E0CXB1	Psma6	Y
					NAGAB_MOUSE	Q9QWR8	Naga
					ADDG_MOUSE	Q9QYB5	Add3
					D3YW98_MOUSE	D3YW98	Vps29	Y
					Q8BPI2_MOUSE	Q8BPI2	Tmed2
					D3Z7C6_MOUSE	D3Z7C6	Ptges3
					H3BLH2_MOUSE	H3BLH2	Sqor
					PSB3_MOUSE	Q9R1P1	Psmb3	Y
					TPSN_MOUSE	Q9R233	Tapbp
					SYFB_MOUSE	Q9WUA2	Farsb
					Q8C605_MOUSE	Q8C605	Pfkp	Y
					Q6NZD2_MOUSE	Q6NZD2	Snx1	Y
					CBPQ_MOUSE	Q9WVJ3	Cpq
					A2AAW9_MOUSE	A2AAW9	Eif2s3x
					SUCB2_MOUSE	Q9Z2I8	Suclg2
					DNPEP_MOUSE	Q9Z2W0	Dnpep
					A0A075B5Q3_MOUSE	A0A075B5Q3	Ighv2-5
					A0A075B5R5_MOUSE	A0A075B5R5	Ighv4-1
					A0A075B6D5_MOUSE	A0A075B6D5	Igkv19-93
					A0A0A0MQC1_MOUSE	A0A0A0MQC1	Ighv3-5
					A0A0A6YXQ0_MOUSE	A0A0A6YXQ0	Ighv8-8
					A0A0B4J1H8_MOUSE	A0A0B4J1H8	Igkv1-133
					A0A0B4J1N0_MOUSE	A0A0B4J1N0	Ighv1-76
					A0A0N4SVZ3_MOUSE	A0A0N4SVZ3	4922502D21Rik
					A0A140T8M3_MOUSE	A0A140T8M3	Igkv8-30
					A0A140T8P4_MOUSE	A0A140T8P4	Igkv3-9
					A0A140T8P5_MOUSE	A0A140T8P5	Igkv8-24
					A0A2R8VHN2_MOUSE	A0A2R8VHN2	Mettl7a1
					Q6P6L5_MOUSE	Q6P6L5	Mybpc1
					E9Q7G1_MOUSE	E9Q7G1	Tmed7	Y
					E9PUM5_MOUSE	E9PUM5	Gm4788
					E9Q616_MOUSE	E9Q616	Ahnak	Y
					O08797_MOUSE	O08797	Serpinb9
					CAH3_MOUSE	P16015	Ca3
					PHB_MOUSE	P67778	Phb	Y
					TALDO_MOUSE	Q93092	Taldo1	Y
					EFTU_MOUSE	Q8BFR5	Tufm	Y
					OST48_MOUSE	O54734	Ddost
					RS16_MOUSE	P14131	Rps16	Y
					A1AT2_MOUSE	P22599	Serpina1b
					A1AT4_MOUSE	Q00897	Serpina1d
					A0A1L1SQA8_MOUSE	A0A1L1SQA8	Rps25	Y
					H3BL49_MOUSE	H3BL49	Cct8	Y
					Q564E2_MOUSE	Q564E2	Ldha	Y
					F8WIR1_MOUSE	F8WIR1	Ctsd	Y
					Q3TML0_MOUSE	Q3TML0	Pdia6	Y
					PGK1_MOUSE	P09411	Pgk1	Y
					EF1A1_MOUSE	P10126	Eef1a1	Y
					IF4A1_MOUSE	P60843	Eif4a1	Y
					RPN1_MOUSE	Q91YQ5	Rpn1
					RL7_MOUSE	P14148	Rpl7
					6PGD_MOUSE	Q9DCD0	Pgd	Y
					HTRA1_MOUSE	Q9R118	Htra1	Y
					F6YVP7_MOUSE	F6YVP7	Gm10260
					ALBU_MOUSE	P07724	Alb	Y
					RL7A_MOUSE	P12970	Rpl7a
					CKAP4_MOUSE	Q8BMK4	Ckap4	Y
					H4_MOUSE	P62806	Hist1h4a;Hist1h4b
					B1AXW5_MOUSE	B1AXW5	Prdx1	Y
					SERPH_MOUSE	P19324	Serpinh1	Y
					A0A075B5P3_MOUSE	A0A075B5P3	Ighg2b
					RSSA_MOUSE	P14206	Rpsa	Y
					APOA4_MOUSE	P06728	Apoa4	Y
					ANXA1_MOUSE	P10107	Anxa1	Y
					PDIA1_MOUSE	P09103	P4hb	Y
					A2ACG7_MOUSE	A2ACG7	Rpn2	Y
					ENPL_MOUSE	P08113	Hsp90b1	Y
					PDIA3_MOUSE	P27773	Pdia3	Y
					Q99LB4_MOUSE	Q99LB4	Capg	Y
					PZP_MOUSE	Q61838	Pzp	Y
					Q8C253_MOUSE	Q8C253	Lgals3	Y
					FIBA_MOUSE	E9PV24	Fga	Y
					FIBG_MOUSE	Q8VCM7	Fgg	Y
					A0A075B5P6_MOUSE	A0A075B5P6	Ighm	Y
					BIP_MOUSE	P20029	Hspa5	Y
					RACK1_MOUSE	P68040	Rack1	Y
					RAB7A_MOUSE	P51150	Rab7a
					RS4X_MOUSE	P62702	Rps4x	Y
					CLUS_MOUSE	Q06890	Clu	Y
					CO3_MOUSE	P01027	C3	Y
					TERA_MOUSE	Q01853	Vcp	Y
					H12_MOUSE	P15864	Hist1h1c
					D3Z0S1_MOUSE	D3Z0S1	Anxa4	Y
					HEMO_MOUSE	Q91X72	Hpx	Y
					TRFE_MOUSE	Q921I1	Tf	Y
					COF1_MOUSE	P18760	Cfl1	Y
					PPIB_MOUSE	P24369	Ppib	Y
					Q3UXJ2_MOUSE	Q3UXJ2	Tgfbi	Y
					PLSL_MOUSE	Q61233	Lcp1	Y
					ACTC_MOUSE	P68033	Actc1
					E9Q5L2_MOUSE	E9Q5L2	Itih4	Y
					KV3A8_MOUSE	P01660	0
					H2A2C_MOUSE	Q64523	Hist2h2ac
					GDN_MOUSE	Q07235	Serpine2	Y
					A0A0R4J1Y7_MOUSE	A0A0R4J1Y7	Txndc5	Y
					LRC59_MOUSE	Q922Q8	Lrrc59
					VTDB_MOUSE	P21614	Gc	Y
					RS8_MOUSE	P62242	Rps8	Y
					VMA5A_MOUSE	Q99KC8	Vwa5a
					NGP_MOUSE	O08692	Ngp
					CHIL3_MOUSE	O35744	Chil3
					RS9_MOUSE	Q6ZWN5	Rps9	Y
					CD5L_MOUSE	Q9QWK4	Cd5l	Y
					FBLN2_MOUSE	P37889	Fbln2	Y
					EF1G_MOUSE	Q9D8N0	Eef1g	Y
					RAN_MOUSE	P62827	Ran	Y
					A0A075B5V1_MOUSE	A0A075B5V1	Ighv1-31
					LMNB1_MOUSE	P14733	Lmnb1	Y
					RS3_MOUSE	P62908	Rps3	Y
					H7BWZ3_MOUSE	H7BWZ3	Arpc3	Y
					A0A140T8M5_MOUSE	A0A140T8M5	Igkv6-15
					ITIH2_MOUSE	Q61703	Itih2	Y
					VPS35_MOUSE	Q9EQH3	Vps35	Y
					RL6_MOUSE	P47911	Rpl6	Y
					Q543K9_MOUSE	Q543K9	Pnp	Y
					APOA1_MOUSE	Q00623	Apoa1	Y
					PLMN_MOUSE	P20918	Plg	Y
					APOB_MOUSE	E9Q414	Apob	Y
					FRIH_MOUSE	P09528	Fth1	Y
					Q9CPX4_MOUSE	Q9CPX4	Ftl1
					PRDX5_MOUSE	P99029	Prdx5	Y
					ANT3_MOUSE	P32261	Serpinc1	Y
					HNRH1_MOUSE	O35737	Hnrnph1	Y
					TCPZ_MOUSE	P80317	Cct6a	Y
					RLA0_MOUSE	P14869	Rplp0	Y
					H3BLL4_MOUSE	H3BLL4	Hnrnpk	Y
					ANXA2_MOUSE	P07356	Anxa2	Y
					LUM_MOUSE	P51885	Lum	Y
					PGS2_MOUSE	P28654	Dcn	Y
					TPIS_MOUSE	P17751	Tpi1	Y
					ASPN_MOUSE	Q99MQ4	Aspn	Y
					ALDOA_MOUSE	P05064	Aldoa	Y
					CATB_MOUSE	P10605	Ctsb	Y
					VATB2_MOUSE	P62814	Atp6v1b2
					COTL1_MOUSE	Q9CQI6	Cotl1	Y
					RL14_MOUSE	Q9CR57	Rpl14
					TPP1_MOUSE	O89023	Tpp1	Y
					SPB6_MOUSE	Q60854	Serpinb6	Y
					RINI_MOUSE	Q91VI7	Rnh1	Y
					CAH2_MOUSE	P00920	Ca2	Y
					A8DUK4_MOUSE	A8DUK4	Hbb-bs
					B3AT_MOUSE	P04919	Slc4a1	Y
					A1AT5_MOUSE	Q00898	Serpina1e
					MUG1_MOUSE	P28665	Mug1
					A0A0R4J0I1_MOUSE	A0A0R4J0I1	Serpina3k
					A0A0R4J0X5_MOUSE	A0A0R4J0X5	Serpina1c
					D6RGQ0_MOUSE	D6RGQ0	Cfh	Y
					MYH9_MOUSE	Q8VDD5	Myh9	Y
					ANXA5_MOUSE	P48036	Anxa5	Y
					PLEC_MOUSE	Q9QXS1	Plec	Y
					G3X9T8_MOUSE	G3X9T8	Cp	Y
					AMPN_MOUSE	P97449	Anpep	Y
					BLVRB_MOUSE	Q923D2	Blvrb	Y
					PRVA_MOUSE	P32848	Pvalb
					KCRM_MOUSE	P07310	Ckm
					B7ZNH7_MOUSE	B7ZNH7	Col14a1	Y

## Sheet: Data S6
Supplementary Data 6 - Reactome enrichment analysis of differentially expressed proteins in stable and unstable plaque proteome
module	EnrichmentMap::GS_DESCR	EnrichmentMap::Name	EnrichmentMap::gs_size	EnrichmentMap::fdr_qvalue (stable REACTOME)	EnrichmentMap::fdr_qvalue (unstable REACTOME)	EnrichmentMap::Genes
11	SMOOTH MUSCLE CONTRACTION	REAC:R-HSA-445355	13	2.81035e-12		ITGB5|CALM1|MYL12A|TPM1|TPM3|MYH11|MYLK|VCL|MYL9|ACTA2|MYL6|LMOD1|TLN1
12	CELL-EXTRACELLULAR MATRIX INTERACTIONS	REAC:R-HSA-446353	8	4.3161e-08		FLNC|RSU1|ACTN1|FLNA|ITGB1|FERMT2|VASP|FBLIM1
0	AUF1 (HNRNP D0) BINDS AND DESTABILIZES MRNA	REAC:R-HSA-450408	10	3.22257e-06		PSMD14|PSMA3|PSMD7|PABPC1|PSMB4|PSMD11|PSMA7|PSMA4|HSPA1A|HSPB1
4	ECM PROTEOGLYCANS	REAC:R-HSA-3000178	11	7.32706e-06		COL4A1|ITGB5|HAPLN1|COL6A3|FN1|ITGA8|ITGB1|LAMB2|ACAN|HSPG2|COL6A1
8	RHO GTPASES ACTIVATE PAKS	REAC:R-HSA-5627123	7	7.37083e-06		CALM1|FLNA|MYH11|MYLK|PPP1R12A|MYL9|MYL6
3	ELASTIC FIBRE FORMATION	REAC:R-HSA-1566948	9	7.37962e-06		ITGB5|FN1|ITGA8|ITGB1|MFAP5|LOXL1|LTBP4|LOX|FBLN5
0	ANTIGEN PROCESSING-CROSS PRESENTATION	REAC:R-HSA-1236975	25	1.46661e-05	0.00675196	ITGB5|TAPBP|SEC61A1|PSMB2|PSMC3|PSMD3|PSMC1|PSMC5|PSMD1|PSMA6|PSMB3|PSMD14|PSMA3|PSMD7|PSMB4|PSMD11|PSMA7|PSMA4|PDIA3|SEC22B|CTSS|B2M|SEC61B|CD14|MRC2
11	MUSCLE CONTRACTION	REAC:R-HSA-397014	16	2.11366e-05		ITGB5|CALM1|MYL12A|TPM1|TPM3|MYH11|MYLK|VCL|MYL9|ACTA2|MYL6|LMOD1|TLN1|DES|ATP1B3|ASPH
0	REGULATION OF MRNA STABILITY BY PROTEINS THAT BIND AU-RICH ELEMENTS	REAC:R-HSA-450531	11	3.16171e-05		PSMD14|ELAVL1|PSMA3|PSMD7|PABPC1|PSMB4|PSMD11|PSMA7|PSMA4|HSPA1A|HSPB1
3	EXTRACELLULAR MATRIX ORGANIZATION	REAC:R-HSA-1474244	47	6.46783e-05	0.00013245	ITGB5|LUM|DCN|FBN1|EFEMP2|NID2|FBLN1|EFEMP1|HTRA1|SERPINH1|PPIB|FBLN2|ASPN|CTSB|ACTN1|PLEC|COL14A1|ITGB1|CTSD|P4HB|COL4A2|FGA|ITGA5|FGG|COL4A1|HAPLN1|COL6A3|FN1|ITGA8|LAMB2|ACAN|HSPG2|COL6A1|PLG|MFAP5|LOXL1|LTBP4|LOX|FBLN5|CTSS|ITGAM|ITGB2|COL18A1|LAMB1|TTR|MMP3|CD44
7	THE CITRIC ACID (TCA) CYCLE AND RESPIRATORY ELECTRON TRANSPORT	REAC:R-HSA-1428517	14	0.000205387		NDUFB8|NDUFV2|NDUFA8|NDUFA13|ATP5PO|LDHB|COX6B1|NDUFA12|PDHX|UQCR10|UQCRQ|NDUFA2|NDUFB5|MPC2
0	ER-PHAGOSOME PATHWAY	REAC:R-HSA-1236974	22	0.000223012	0.0053222	TAPBP|SEC61A1|PSMB2|PSMC3|SEC22B|PSMD3|PSMC1|B2M|PSMC5|SEC61B|PSMD1|PSMA6|PSMB3|PSMD14|PSMA3|PSMD7|PSMB4|CD14|PSMD11|PSMA7|PSMA4|PDIA3
0	HEDGEHOG 'OFF' STATE	REAC:R-HSA-5610787	11	0.000524861		PSMD14|TUBA1B|PSMA3|GNAS|PSMD7|PRKACB|PRKAR1A|PSMB4|PSMD11|PSMA7|PSMA4
3	MOLECULES ASSOCIATED WITH ELASTIC FIBRES	REAC:R-HSA-2129379	7	0.00053015		ITGB5|FN1|ITGA8|ITGB1|MFAP5|LTBP4|FBLN5
0	METABOLISM OF POLYAMINES	REAC:R-HSA-351202	8	0.00111881		PSMD14|PSMA3|PSMD7|PSMB4|SRM|PSMD11|PSMA7|PSMA4
7	RESPIRATORY ELECTRON TRANSPORT	REAC:R-HSA-611105	10	0.00138796		NDUFB8|NDUFV2|NDUFA8|NDUFA13|COX6B1|NDUFA12|UQCR10|UQCRQ|NDUFA2|NDUFB5
7	RESPIRATORY ELECTRON TRANSPORT, ATP SYNTHESIS BY CHEMIOSMOTIC COUPLING, AND HEAT PRODUCTION BY UNCOUPLING PROTEINS.	REAC:R-HSA-163200	11	0.00142745		NDUFB8|NDUFV2|NDUFA8|NDUFA13|ATP5PO|COX6B1|NDUFA12|UQCR10|UQCRQ|NDUFA2|NDUFB5
0	DEGRADATION OF GLI2 BY THE PROTEASOME	REAC:R-HSA-5610783	8	0.00145485		PSMD14|PSMA3|PSMD7|PRKACB|PSMB4|PSMD11|PSMA7|PSMA4
0	DEGRADATION OF GLI1 BY THE PROTEASOME	REAC:R-HSA-5610780	8	0.00145485		PSMD14|PSMA3|PSMD7|PRKACB|PSMB4|PSMD11|PSMA7|PSMA4
0	GLI3 IS PROCESSED TO GLI3R BY THE PROTEASOME	REAC:R-HSA-5610785	8	0.00145485		PSMD14|PSMA3|PSMD7|PRKACB|PSMB4|PSMD11|PSMA7|PSMA4
0	DOWNSTREAM SIGNALING EVENTS OF B CELL RECEPTOR (BCR)	REAC:R-HSA-1168372	9	0.0015014		CALM1|PSMD14|PSMA3|PSMD7|PSMB4|FKBP1A|PSMD11|PSMA7|PSMA4
4	INTEGRIN CELL SURFACE INTERACTIONS	REAC:R-HSA-216083	9	0.00226111		COL4A1|ITGB5|COL6A3|FN1|ITGA8|ITGB1|COL18A1|HSPG2|COL6A1
1	SIGNALING BY ROBO RECEPTORS	REAC:R-HSA-376176	60	0.00264978	8.82159e-23	ETF1|PSMB2|VASP|PSMC3|PSMD3|PSMC1|PSMC5|PSMD1|PSMA6|PSMB3|PSMD14|PSMA3|PSMD7|PABPC1|PSMB4|PSMD11|PSMA7|PSMA4|PPP3CB|PRKACB|RPL21|RPS11|RPS24|RPL19|RPS20|RPL30|RPL12|RPS13|RPS5|RPL27A|RPL10A|RPL23|RPS10|RPS27|RPS12|RPS2|RPL28|RPL29|RPL9|RPL23A|RPS6|RPL31|RPL22|RPL10|RPLP2|RPL35|RPL17|RPL34|RPS16|RPS25|RPL7|RPL7A|RPSA|RPS4X|RPS8|RPS9|RPS3|RPL6|RPLP0|RPL14
8	RHO GTPASES ACTIVATE ROCKS	REAC:R-HSA-5627117	5	0.00332923		ROCK2|MYH11|PPP1R12A|MYL9|MYL6
0	MAPK6/MAPK4 SIGNALING	REAC:R-HSA-5687128	9	0.00365528		PSMD14|PSMA3|PSMD7|PRKACB|PSMB4|PSMD11|PSMA7|PSMA4|HSPB1
0	REGULATION OF ACTIVATED PAK-2P34 BY PROTEASOME MEDIATED DEGRADATION	REAC:R-HSA-211733	7	0.00434576		PSMD14|PSMA3|PSMD7|PSMB4|PSMD11|PSMA7|PSMA4
0	CROSS-PRESENTATION OF SOLUBLE EXOGENOUS ANTIGENS (ENDOSOMES)	REAC:R-HSA-1236978	16	0.00434576	0.0111744	PSMB2|PSMC3|PSMD3|PSMC1|PSMC5|PSMD1|PSMA6|PSMB3|PSMD14|PSMA3|PSMD7|PSMB4|PSMD11|PSMA7|PSMA4|MRC2
0	REGULATION OF ORNITHINE DECARBOXYLASE (ODC)	REAC:R-HSA-350562	7	0.00497233		PSMD14|PSMA3|PSMD7|PSMB4|PSMD11|PSMA7|PSMA4
1	REGULATION OF EXPRESSION OF SLITS AND ROBOS	REAC:R-HSA-9010553	57	0.00535145	1.50913e-26	ETF1|PSMB2|PSMC3|PSMD3|PSMC1|PSMC5|PSMD1|PSMA6|PSMB3|PSMD14|PSMA3|PSMD7|PABPC1|PSMB4|PSMD11|PSMA7|PSMA4|RPL21|RPS11|RPS24|RPL19|RPS20|RPL30|RPL12|RPS13|RPS5|RPL27A|RPL10A|RPL23|RPS10|RPS27|RPS12|RPS2|RPL28|RPL29|RPL9|RPL23A|RPS6|RPL31|RPL22|RPL10|RPLP2|RPL35|RPL17|RPL34|RPS16|RPS25|RPL7|RPL7A|RPSA|RPS4X|RPS8|RPS9|RPS3|RPL6|RPLP0|RPL14
0	UBIQUITIN-DEPENDENT DEGRADATION OF CYCLIN D	REAC:R-HSA-75815	7	0.00567189		PSMD14|PSMA3|PSMD7|PSMB4|PSMD11|PSMA7|PSMA4
0	P53-INDEPENDENT G1/S DNA DAMAGE CHECKPOINT	REAC:R-HSA-69613	7	0.00567189		PSMD14|PSMA3|PSMD7|PSMB4|PSMD11|PSMA7|PSMA4
0	P53-INDEPENDENT DNA DAMAGE RESPONSE	REAC:R-HSA-69610	7	0.00567189		PSMD14|PSMA3|PSMD7|PSMB4|PSMD11|PSMA7|PSMA4
0	AUTODEGRADATION OF THE E3 UBIQUITIN LIGASE COP1	REAC:R-HSA-349425	7	0.00567189		PSMD14|PSMA3|PSMD7|PSMB4|PSMD11|PSMA7|PSMA4
0	UBIQUITIN MEDIATED DEGRADATION OF PHOSPHORYLATED CDC25A	REAC:R-HSA-69601	7	0.00567189		PSMD14|PSMA3|PSMD7|PSMB4|PSMD11|PSMA7|PSMA4
0	VPU MEDIATED DEGRADATION OF CD4	REAC:R-HSA-180534	7	0.00567189		PSMD14|PSMA3|PSMD7|PSMB4|PSMD11|PSMA7|PSMA4
0	VIF-MEDIATED DEGRADATION OF APOBEC3G	REAC:R-HSA-180585	7	0.00645095		PSMD14|PSMA3|PSMD7|PSMB4|PSMD11|PSMA7|PSMA4
0	REGULATION OF APOPTOSIS	REAC:R-HSA-169911	7	0.00645095		PSMD14|PSMA3|PSMD7|PSMB4|PSMD11|PSMA7|PSMA4
0	NEGATIVE REGULATION OF NOTCH4 SIGNALING	REAC:R-HSA-9604323	7	0.00645095		PSMD14|PSMA3|PSMD7|PSMB4|PSMD11|PSMA7|PSMA4
0	REGULATION OF RUNX3 EXPRESSION AND ACTIVITY	REAC:R-HSA-8941858	16	0.00731642	0.0211973	SMURF1|PSMB2|PSMC3|PSMD3|PSMC1|PSMC5|PSMD1|PSMA6|PSMB3|PSMD14|PSMA3|PSMD7|PSMB4|PSMD11|PSMA7|PSMA4
0	CLEC7A (DECTIN-1) SIGNALING	REAC:R-HSA-5607764	9	0.00739719		UBE2N|CALM1|PSMD14|PSMA3|PSMD7|PSMB4|PSMD11|PSMA7|PSMA4
0	SIGNALING BY HEDGEHOG	REAC:R-HSA-5358351	11	0.00772203		PSMD14|TUBA1B|PSMA3|GNAS|PSMD7|PRKACB|PRKAR1A|PSMB4|PSMD11|PSMA7|PSMA4
0	FBXL7 DOWN-REGULATES AURKA DURING MITOTIC ENTRY AND IN EARLY MITOSIS	REAC:R-HSA-8854050	7	0.0082756		PSMD14|PSMA3|PSMD7|PSMB4|PSMD11|PSMA7|PSMA4
0	DEGRADATION OF AXIN	REAC:R-HSA-4641257	7	0.0082756		PSMD14|PSMA3|PSMD7|PSMB4|PSMD11|PSMA7|PSMA4
0	SCF-BETA-TRCP MEDIATED DEGRADATION OF EMI1	REAC:R-HSA-174113	7	0.0082756		PSMD14|PSMA3|PSMD7|PSMB4|PSMD11|PSMA7|PSMA4
7	COMPLEX I BIOGENESIS	REAC:R-HSA-6799198	7	0.0082756		NDUFB8|NDUFV2|NDUFA8|NDUFA13|NDUFA12|NDUFA2|NDUFB5
0	HOST INTERACTIONS OF HIV FACTORS	REAC:R-HSA-162909	10	0.00932821		B2M|AP2A1|SLC25A4|PSMD14|PSMA3|PSMD7|PSMB4|PSMD11|PSMA7|PSMA4
0	HH MUTANTS ARE DEGRADED BY ERAD	REAC:R-HSA-5362768	16	0.00933624	0.0285491	VCP|PSMB2|PSMC3|PSMD3|PSMC1|PSMC5|PSMD1|PSMA6|PSMB3|PSMD14|PSMA3|PSMD7|PSMB4|PSMD11|PSMA7|PSMA4
0	DEGRADATION OF DVL	REAC:R-HSA-4641258	7	0.0105065		PSMD14|PSMA3|PSMD7|PSMB4|PSMD11|PSMA7|PSMA4
0	STABILIZATION OF P53	REAC:R-HSA-69541	7	0.0105065		PSMD14|PSMA3|PSMD7|PSMB4|PSMD11|PSMA7|PSMA4
8	SEMA4D IN SEMAPHORIN SIGNALING	REAC:R-HSA-400685	5	0.0114321		ROCK2|RRAS|MYH11|MYL9|MYL6
0	THE ROLE OF GTSE1 IN G2/M PROGRESSION AFTER G2 CHECKPOINT	REAC:R-HSA-8852276	8	0.0115712		PSMD14|TUBA1B|PSMA3|PSMD7|PSMB4|PSMD11|PSMA7|PSMA4
4	NON-INTEGRIN MEMBRANE-ECM INTERACTIONS	REAC:R-HSA-3000171	7	0.011795		COL4A1|ITGB5|ACTN1|FN1|ITGB1|LAMB2|HSPG2
0	NIK-->NONCANONICAL NF-KB SIGNALING	REAC:R-HSA-5676590	7	0.0132108		PSMD14|PSMA3|PSMD7|PSMB4|PSMD11|PSMA7|PSMA4
0	CDT1 ASSOCIATION WITH THE CDC6:ORC:ORIGIN COMPLEX	REAC:R-HSA-68827	7	0.0132108		PSMD14|PSMA3|PSMD7|PSMB4|PSMD11|PSMA7|PSMA4
0	HH MUTANTS ABROGATE LIGAND SECRETION	REAC:R-HSA-5387390	16	0.0132108	0.0435303	VCP|PSMB2|PSMC3|PSMD3|PSMC1|PSMC5|PSMD1|PSMA6|PSMB3|PSMD14|PSMA3|PSMD7|PSMB4|PSMD11|PSMA7|PSMA4
0	SIGNALING BY NOTCH4	REAC:R-HSA-9013694	8	0.0138981		PSMD14|PSMA3|PSMD7|PSMB4|ACTA2|PSMD11|PSMA7|PSMA4
0	DECTIN-1 MEDIATED NONCANONICAL NF-KB SIGNALING	REAC:R-HSA-5607761	7	0.0147635		PSMD14|PSMA3|PSMD7|PSMB4|PSMD11|PSMA7|PSMA4
0	SCF(SKP2)-MEDIATED DEGRADATION OF P27/P21	REAC:R-HSA-187577	7	0.0147635		PSMD14|PSMA3|PSMD7|PSMB4|PSMD11|PSMA7|PSMA4
3	ASSEMBLY OF COLLAGEN FIBRILS AND OTHER MULTIMERIC STRUCTURES	REAC:R-HSA-2022090	7	0.0147635		CTSS|COL4A1|COL6A3|COL18A1|COL6A1|LOXL1|LOX
0	DEFECTIVE CFTR CAUSES CYSTIC FIBROSIS	REAC:R-HSA-5678895	7	0.0164631		PSMD14|PSMA3|PSMD7|PSMB4|PSMD11|PSMA7|PSMA4
0	C-TYPE LECTIN RECEPTORS (CLRS)	REAC:R-HSA-5621481	10	0.0193311		UBE2N|CALM1|PSMD14|PSMA3|PSMD7|PRKACB|PSMB4|PSMD11|PSMA7|PSMA4
0	ASYMMETRIC LOCALIZATION OF PCP PROTEINS	REAC:R-HSA-4608870	7	0.0225506		PSMD14|PSMA3|PSMD7|PSMB4|PSMD11|PSMA7|PSMA4
0	AUTODEGRADATION OF CDH1 BY CDH1:APC/C	REAC:R-HSA-174084	7	0.0225506		PSMD14|PSMA3|PSMD7|PSMB4|PSMD11|PSMA7|PSMA4
8	SEMAPHORIN INTERACTIONS	REAC:R-HSA-373755	7	0.0225506		ROCK2|ITGB1|RRAS|MYH11|MYL9|MYL6|TLN1
1	METABOLISM OF AMINO ACIDS AND DERIVATIVES	REAC:R-HSA-71291	76	0.0233084	6.02374e-23	TXNRD1|EPRS1|DARS1|RARS1|PSMB2|PSMC3|PSMD3|PSMC1|PSMC5|PSMD1|PSMA6|PSMB3|PSMD14|PSMA3|PSMD7|PSMB4|PSMD11|PSMA7|BCAT2|PSMA4|SLC3A2|MCCC2|ALDH4A1|ASL|HIBADH|CSAD|ACADSB|ALDH9A1|SQOR|CKM|PDHX|SRM|RPL21|RPS11|RPS24|RPL19|FAH|GRHPR|MTAP|IVD|RPS20|RPL30|RPL12|RPS13|RPS5|RPL27A|RPL10A|RPL23|RPS10|RPS27|RPS12|RPS2|RPL28|RPL29|RPL9|RPL23A|RPS6|RPL31|RPL22|RPL10|RPLP2|RPL35|RPL17|RPL34|RPS16|RPS25|RPL7|RPL…
0	HEDGEHOG LIGAND BIOGENESIS	REAC:R-HSA-5358346	17	0.0249478	0.0165353	VCP|PSMB2|PSMC3|PSMD3|PSMC1|PSMC5|PSMD1|PSMA6|PSMB3|PSMD14|PSMA3|PSMD7|PSMB4|PSMD11|P4HB|PSMA7|PSMA4
0	OXYGEN-DEPENDENT PROLINE HYDROXYLATION OF HYPOXIA-INDUCIBLE FACTOR ALPHA	REAC:R-HSA-1234176	7	0.0275494		PSMD14|PSMA3|PSMD7|PSMB4|PSMD11|PSMA7|PSMA4
0	P53-DEPENDENT G1/S DNA DAMAGE CHECKPOINT	REAC:R-HSA-69580	7	0.0275494		PSMD14|PSMA3|PSMD7|PSMB4|PSMD11|PSMA7|PSMA4
0	P53-DEPENDENT G1 DNA DAMAGE RESPONSE	REAC:R-HSA-69563	7	0.0275494		PSMD14|PSMA3|PSMD7|PSMB4|PSMD11|PSMA7|PSMA4
0	BETA-CATENIN INDEPENDENT WNT SIGNALING	REAC:R-HSA-3858494	10	0.0296108		CALM1|AP2A1|PSMD14|PSMA3|PSMD7|GNG12|PSMB4|PSMD11|PSMA7|PSMA4
0	ACTIVATION OF NF-KAPPAB IN B CELLS	REAC:R-HSA-1169091	7	0.0303687		PSMD14|PSMA3|PSMD7|PSMB4|PSMD11|PSMA7|PSMA4
0	REGULATION OF RAS BY GAPS	REAC:R-HSA-5658442	7	0.0303687		PSMD14|PSMA3|PSMD7|PSMB4|PSMD11|PSMA7|PSMA4
12	CELL JUNCTION ORGANIZATION	REAC:R-HSA-446728	8	0.0322296		FLNC|RSU1|ACTN1|FLNA|ITGB1|FERMT2|VASP|FBLIM1
0	APC/C:CDC20 MEDIATED DEGRADATION OF SECURIN	REAC:R-HSA-174154	7	0.0334193		PSMD14|PSMA3|PSMD7|PSMB4|PSMD11|PSMA7|PSMA4
0	G1/S DNA DAMAGE CHECKPOINTS	REAC:R-HSA-69615	7	0.0334193		PSMD14|PSMA3|PSMD7|PSMB4|PSMD11|PSMA7|PSMA4
0	ASSEMBLY OF THE PRE-REPLICATIVE COMPLEX	REAC:R-HSA-68867	7	0.0334193		PSMD14|PSMA3|PSMD7|PSMB4|PSMD11|PSMA7|PSMA4
0	PCP/CE PATHWAY	REAC:R-HSA-4086400	20	0.0348418	0.0154125	SMURF1|PSMB2|PSMC3|PSMD3|PSMC1|PSMC5|AP2A1|PSMD1|PSMA6|PSMB3|PSMD14|CLTA|RAC2|PSMA3|PSMD7|PSMB4|PSMD11|PSMA7|PSMA4|AP2A2
4	LAMININ INTERACTIONS	REAC:R-HSA-3000157	5	0.035564		COL4A1|ITGB1|LAMB2|COL18A1|HSPG2
0	REGULATION OF PTEN STABILITY AND ACTIVITY	REAC:R-HSA-8948751	7	0.0367152		PSMD14|PSMA3|PSMD7|PSMB4|PSMD11|PSMA7|PSMA4
0	TCR SIGNALING	REAC:R-HSA-202403	9	0.0400022		UBE2N|PSMD14|PSMA3|PSMD7|PSMB4|PSMD11|PSMA7|PSMA4|VASP
0	ORC1 REMOVAL FROM CHROMATIN	REAC:R-HSA-68949	7	0.0441031		PSMD14|PSMA3|PSMD7|PSMB4|PSMD11|PSMA7|PSMA4
0	REGULATION OF RUNX2 EXPRESSION AND ACTIVITY	REAC:R-HSA-8939902	7	0.0441031		PSMD14|PSMA3|PSMD7|PSMB4|PSMD11|PSMA7|PSMA4
1	AXON GUIDANCE	REAC:R-HSA-422475	60		7.07837e-15	ETF1|ARPC5|PSMB2|PSMC3|PSMD3|PSMC1|PSMC5|PSMD1|PSMA6|PSMB3|CLTA|PPP3CB|DNM2|LAMB1|SPTB|ARPC3|MAPK3|TUBB3|MYH9|RPS20|RPL30|RPL12|CFL1|RPS13|RPS5|COL4A2|RPL27A|ITGA5|RPL10A|PITPNA|RPL23|RPS10|RPS27|RPS12|RPS2|RPL28|RPL29|RPL9|RPL23A|RPS6|RPL31|RPL22|RPL10|RPLP2|RPL35|RPL17|RPL34|RPS16|RPS25|RPL7|RPL7A|RPSA|RPS4X|RPS8|RPS9|RPS3|RPL6|AP2A2|RPLP0|RPL14
1	PEPTIDE CHAIN ELONGATION	REAC:R-HSA-156902	37		1.59781e-29	RPS20|RPL30|RPL12|RPS13|RPS5|RPL27A|RPL10A|RPL23|RPS10|RPS27|RPS12|RPS2|RPL28|RPL29|RPL9|RPL23A|RPS6|RPL31|RPL22|RPL10|RPLP2|RPL35|RPL17|RPL34|RPS16|RPS25|EEF1A1|RPL7|RPL7A|RPSA|RPS4X|RPS8|RPS9|RPS3|RPL6|RPLP0|RPL14
1	NERVOUS SYSTEM DEVELOPMENT	REAC:R-HSA-9675108	60		5.99096e-14	ETF1|ARPC5|PSMB2|PSMC3|PSMD3|PSMC1|PSMC5|PSMD1|PSMA6|PSMB3|CLTA|PPP3CB|DNM2|LAMB1|SPTB|ARPC3|MAPK3|TUBB3|MYH9|RPS20|RPL30|RPL12|CFL1|RPS13|RPS5|COL4A2|RPL27A|ITGA5|RPL10A|PITPNA|RPL23|RPS10|RPS27|RPS12|RPS2|RPL28|RPL29|RPL9|RPL23A|RPS6|RPL31|RPL22|RPL10|RPLP2|RPL35|RPL17|RPL34|RPS16|RPS25|RPL7|RPL7A|RPSA|RPS4X|RPS8|RPS9|RPS3|RPL6|AP2A2|RPLP0|RPL14
1	CELLULAR RESPONSE TO STARVATION	REAC:R-HSA-9711097	38		1.1278e-20	SEC13|RPS20|RPL30|RPL12|RPS13|RPS5|RPL27A|RPL10A|RPL23|RPS10|RPS27|RPS12|RPS2|RPL28|RPL29|RPL9|ATP6V1B2|RPL23A|RPS6|RPL31|RPL22|RPL10|RPLP2|RPL35|RPL17|RPL34|RPS16|RPS25|RPL7|RPL7A|RPSA|RPS4X|RPS8|RPS9|RPS3|RPL6|RPLP0|RPL14
1	TRANSLATION INITIATION COMPLEX FORMATION	REAC:R-HSA-72649	19		4.58199e-12	EIF3A|EIF3B|RPS10|EIF3F|RPS27|EIF4A1|RPS12|RPS2|RPS6|RPS16|RPS25|RPSA|RPS4X|RPS8|RPS20|RPS9|RPS3|RPS13|RPS5
1	TRANSLATION	REAC:R-HSA-72766	53		3.91534e-23	EIF3A|EIF3B|EIF3F|EIF4A1|SEC61A1|DDOST|RPN1|RPN2|ETF1|EPRS1|DARS1|RARS1|PPA1|FARSB|TUFM|RPS20|RPL30|RPL12|RPS13|RPS5|RPL27A|RPL10A|RPL23|RPS10|RPS27|RPS12|RPS2|RPL28|RPL29|RPL9|RPL23A|RPS6|RPL31|RPL22|RPL10|RPLP2|RPL35|RPL17|RPL34|RPS16|RPS25|EEF1A1|RPL7|RPL7A|RPSA|RPS4X|RPS8|RPS9|EEF1G|RPS3|RPL6|RPLP0|RPL14
1	EUKARYOTIC TRANSLATION TERMINATION	REAC:R-HSA-72764	37		1.10157e-28	ETF1|RPS20|RPL30|RPL12|RPS13|RPS5|RPL27A|RPL10A|RPL23|RPS10|RPS27|RPS12|RPS2|RPL28|RPL29|RPL9|RPL23A|RPS6|RPL31|RPL22|RPL10|RPLP2|RPL35|RPL17|RPL34|RPS16|RPS25|RPL7|RPL7A|RPSA|RPS4X|RPS8|RPS9|RPS3|RPL6|RPLP0|RPL14
1	SELENOAMINO ACID METABOLISM	REAC:R-HSA-2408522	40		2.51447e-28	TXNRD1|EPRS1|DARS1|RARS1|RPS20|RPL30|RPL12|RPS13|RPS5|RPL27A|RPL10A|RPL23|RPS10|RPS27|RPS12|RPS2|RPL28|RPL29|RPL9|RPL23A|RPS6|RPL31|RPL22|RPL10|RPLP2|RPL35|RPL17|RPL34|RPS16|RPS25|RPL7|RPL7A|RPSA|RPS4X|RPS8|RPS9|RPS3|RPL6|RPLP0|RPL14
1	INFLUENZA VIRAL RNA TRANSCRIPTION AND REPLICATION	REAC:R-HSA-168273	37		2.03982e-22	SEC13|RPS20|RPL30|RPL12|RPS13|RPS5|RPL27A|RPL10A|RPL23|RPS10|RPS27|RPS12|RPS2|RPL28|RPL29|RPL9|RPL23A|RPS6|RPL31|RPL22|RPL10|RPLP2|RPL35|RPL17|RPL34|RPS16|RPS25|RPL7|RPL7A|RPSA|RPS4X|RPS8|RPS9|RPS3|RPL6|RPLP0|RPL14
1	MAJOR PATHWAY OF RRNA PROCESSING IN THE NUCLEOLUS AND CYTOSOL	REAC:R-HSA-6791226	37		3.3857e-17	RPS20|RPL30|RPL12|RPS13|RPS5|RPL27A|RPL10A|RPL23|RPS10|RPS27|RPS12|RPS2|RPL28|RPL29|RPL9|NCL|RPL23A|RPS6|RPL31|RPL22|RPL10|RPLP2|RPL35|RPL17|RPL34|RPS16|RPS25|RPL7|RPL7A|RPSA|RPS4X|RPS8|RPS9|RPS3|RPL6|RPLP0|RPL14
1	RESPONSE OF EIF2AK4 (GCN2) TO AMINO ACID DEFICIENCY	REAC:R-HSA-9633012	36		7.23284e-26	RPS20|RPL30|RPL12|RPS13|RPS5|RPL27A|RPL10A|RPL23|RPS10|RPS27|RPS12|RPS2|RPL28|RPL29|RPL9|RPL23A|RPS6|RPL31|RPL22|RPL10|RPLP2|RPL35|RPL17|RPL34|RPS16|RPS25|RPL7|RPL7A|RPSA|RPS4X|RPS8|RPS9|RPS3|RPL6|RPLP0|RPL14
1	SRP-DEPENDENT COTRANSLATIONAL PROTEIN TARGETING TO MEMBRANE	REAC:R-HSA-1799339	40		5.13607e-29	SEC61A1|DDOST|RPN1|RPN2|RPS20|RPL30|RPL12|RPS13|RPS5|RPL27A|RPL10A|RPL23|RPS10|RPS27|RPS12|RPS2|RPL28|RPL29|RPL9|RPL23A|RPS6|RPL31|RPL22|RPL10|RPLP2|RPL35|RPL17|RPL34|RPS16|RPS25|RPL7|RPL7A|RPSA|RPS4X|RPS8|RPS9|RPS3|RPL6|RPLP0|RPL14
1	CELLULAR RESPONSES TO EXTERNAL STIMULI	REAC:R-HSA-8953897	61		8.8083e-14	TXNRD1|PSMB2|PSMC3|PSMD3|PSMC1|PSMC5|PSMD1|PSMA6|PSMB3|SEC13|ATP6V1B2|H2AC4|PTGES3|MAPK3|TUBB3|H4C1|RPS20|RPL30|P4HB|RPL12|RPS13|RPS5|RPL27A|RPL10A|HSPA5|RPL23|H1-5|RPS10|PRDX1|RPS27|VCP|H1-2|RPS12|LMNB1|RPS2|RPL28|H2AC20|RPL29|RPL9|RPL23A|RPS6|RPL31|RPL22|RPL10|RPLP2|RPL35|RPL17|RPL34|RPS16|RPS25|EEF1A1|RPL7|RPL7A|RPSA|RPS4X|RPS8|RPS9|RPS3|RPL6|RPLP0|RPL14
1	CAP-DEPENDENT TRANSLATION INITIATION	REAC:R-HSA-72737	40		7.89968e-28	EIF3A|EIF3B|EIF3F|EIF4A1|RPS20|RPL30|RPL12|RPS13|RPS5|RPL27A|RPL10A|RPL23|RPS10|RPS27|RPS12|RPS2|RPL28|RPL29|RPL9|RPL23A|RPS6|RPL31|RPL22|RPL10|RPLP2|RPL35|RPL17|RPL34|RPS16|RPS25|RPL7|RPL7A|RPSA|RPS4X|RPS8|RPS9|RPS3|RPL6|RPLP0|RPL14
1	EUKARYOTIC TRANSLATION ELONGATION	REAC:R-HSA-156842	38		4.869e-30	RPS20|RPL30|RPL12|RPS13|RPS5|RPL27A|RPL10A|RPL23|RPS10|RPS27|RPS12|RPS2|RPL28|RPL29|RPL9|RPL23A|RPS6|RPL31|RPL22|RPL10|RPLP2|RPL35|RPL17|RPL34|RPS16|RPS25|EEF1A1|RPL7|RPL7A|RPSA|RPS4X|RPS8|RPS9|EEF1G|RPS3|RPL6|RPLP0|RPL14
1	EUKARYOTIC TRANSLATION INITIATION	REAC:R-HSA-72613	40		7.89968e-28	EIF3A|EIF3B|EIF3F|EIF4A1|RPS20|RPL30|RPL12|RPS13|RPS5|RPL27A|RPL10A|RPL23|RPS10|RPS27|RPS12|RPS2|RPL28|RPL29|RPL9|RPL23A|RPS6|RPL31|RPL22|RPL10|RPLP2|RPL35|RPL17|RPL34|RPS16|RPS25|RPL7|RPL7A|RPSA|RPS4X|RPS8|RPS9|RPS3|RPL6|RPLP0|RPL14
1	METABOLISM OF PROTEINS	REAC:R-HSA-392499	133		4.37751e-16	RPS20|RPL30|RPL12|RPS13|RPS5|RPL27A|RPL10A|RPL23|RPS10|RPS27|RPS12|RPS2|RPL28|RPL29|RPL9|RPL23A|RPS6|RPL31|RPL22|RPL10|RPLP2|RPL35|RPL17|RPL34|RPS16|RPS25|EEF1A1|RPL7|RPL7A|RPSA|RPS4X|RPS8|RPS9|EEF1G|RPS3|RPL6|RPLP0|RPL14|EIF3A|EIF3B|EIF3F|EIF4A1|SEC61A1|DDOST|RPN1|RPN2|ETF1|EPRS1|DARS1|RARS1|PSMB2|PSMC3|PSMD3|PSMC1|PSMC5|PSMD1|PSMA6|PSMB3|CANX|SEC13|PPA1|FARSB|TUFM|ITIH2|H2AC4|ARCN1|COPA|LTF|F2|…
1	RRNA PROCESSING IN THE NUCLEUS AND CYTOSOL	REAC:R-HSA-8868773	37		2.26592e-16	RPS20|RPL30|RPL12|RPS13|RPS5|RPL27A|RPL10A|RPL23|RPS10|RPS27|RPS12|RPS2|RPL28|RPL29|RPL9|NCL|RPL23A|RPS6|RPL31|RPL22|RPL10|RPLP2|RPL35|RPL17|RPL34|RPS16|RPS25|RPL7|RPL7A|RPSA|RPS4X|RPS8|RPS9|RPS3|RPL6|RPLP0|RPL14
1	FORMATION OF THE TERNARY COMPLEX, AND SUBSEQUENTLY, THE 43S COMPLEX	REAC:R-HSA-72695	18		5.50383e-12	EIF3A|EIF3B|RPS10|EIF3F|RPS27|RPS12|RPS2|RPS6|RPS16|RPS25|RPSA|RPS4X|RPS8|RPS20|RPS9|RPS3|RPS13|RPS5
1	L13A-MEDIATED TRANSLATIONAL SILENCING OF CERULOPLASMIN EXPRESSION	REAC:R-HSA-156827	40		3.41257e-29	EIF3A|EIF3B|EIF3F|EIF4A1|RPS20|RPL30|RPL12|RPS13|RPS5|RPL27A|RPL10A|RPL23|RPS10|RPS27|RPS12|RPS2|RPL28|RPL29|RPL9|RPL23A|RPS6|RPL31|RPL22|RPL10|RPLP2|RPL35|RPL17|RPL34|RPS16|RPS25|RPL7|RPL7A|RPSA|RPS4X|RPS8|RPS9|RPS3|RPL6|RPLP0|RPL14
1	INFLUENZA INFECTION	REAC:R-HSA-168255	40		2.27988e-23	CANX|CLTA|SEC13|RAN|RPS20|RPL30|RPL12|RPS13|RPS5|RPL27A|RPL10A|RPL23|RPS10|RPS27|RPS12|RPS2|RPL28|RPL29|RPL9|RPL23A|RPS6|RPL31|RPL22|RPL10|RPLP2|RPL35|RPL17|RPL34|RPS16|RPS25|RPL7|RPL7A|RPSA|RPS4X|RPS8|RPS9|RPS3|RPL6|RPLP0|RPL14
1	METABOLISM	REAC:R-HSA-1430728	133		6.10954e-15	PDXK|PNP|ALDOA|CNDP2|FMO1|ATIC|HEXA|HSD17B4|ACACA|NDUFS2|ATP5F1D|GDA|PLD3|PGAM2|GPX4|UGDH|LPL|PRKAR2B|HMOX1|BPGM|COX5B|SCP2|EPHX2|DNM2|LIPE|ADSL|HMGCS2|EBP|IDH3G|XDH|CYP1B1|SGPL1|ACSF2|ADPGK|PLA2G15|PCCB|MGST3|NDUFB4|ATP5PB|SHMT2|HSD17B11|ISYNA1|PTGES3|PFKP|SUCLG2|CA3|TALDO1|LDHA|PGK1|PGD|GC|LUM|DCN|TPI1|CA2|BLVRB|RPS20|RPL30|RPL12|RPS13|RPS5|RPL27A|RPL10A|RPL23|RPS10|RPS27|RPS12|RPS2|RPL28|RPL29…
1	NONSENSE-MEDIATED DECAY (NMD)	REAC:R-HSA-927802	37		8.35298e-25	ETF1|RPS20|RPL30|RPL12|RPS13|RPS5|RPL27A|RPL10A|RPL23|RPS10|RPS27|RPS12|RPS2|RPL28|RPL29|RPL9|RPL23A|RPS6|RPL31|RPL22|RPL10|RPLP2|RPL35|RPL17|RPL34|RPS16|RPS25|RPL7|RPL7A|RPSA|RPS4X|RPS8|RPS9|RPS3|RPL6|RPLP0|RPL14
1	FORMATION OF A POOL OF FREE 40S SUBUNITS	REAC:R-HSA-72689	39		9.28231e-30	EIF3A|EIF3B|EIF3F|RPS20|RPL30|RPL12|RPS13|RPS5|RPL27A|RPL10A|RPL23|RPS10|RPS27|RPS12|RPS2|RPL28|RPL29|RPL9|RPL23A|RPS6|RPL31|RPL22|RPL10|RPLP2|RPL35|RPL17|RPL34|RPS16|RPS25|RPL7|RPL7A|RPSA|RPS4X|RPS8|RPS9|RPS3|RPL6|RPLP0|RPL14
1	CELLULAR RESPONSES TO STRESS	REAC:R-HSA-2262752	61		2.80369e-14	TXNRD1|PSMB2|PSMC3|PSMD3|PSMC1|PSMC5|PSMD1|PSMA6|PSMB3|SEC13|ATP6V1B2|H2AC4|PTGES3|MAPK3|TUBB3|H4C1|RPS20|RPL30|P4HB|RPL12|RPS13|RPS5|RPL27A|RPL10A|HSPA5|RPL23|H1-5|RPS10|PRDX1|RPS27|VCP|H1-2|RPS12|LMNB1|RPS2|RPL28|H2AC20|RPL29|RPL9|RPL23A|RPS6|RPL31|RPL22|RPL10|RPLP2|RPL35|RPL17|RPL34|RPS16|RPS25|EEF1A1|RPL7|RPL7A|RPSA|RPS4X|RPS8|RPS9|RPS3|RPL6|RPLP0|RPL14
1	DEVELOPMENTAL BIOLOGY	REAC:R-HSA-1266738	64		0.000900878	ETF1|ARPC5|PSMB2|PSMC3|PSMD3|PSMC1|PSMC5|PSMD1|PSMA6|PSMB3|CLTA|LPL|PPP3CB|DNM2|H2AC4|LAMB1|SPTB|ARPC3|MAPK3|TUBB3|MYH9|H4C1|RPS20|RPL30|RPL12|CFL1|RPS13|RPS5|COL4A2|RPL27A|ITGA5|RPL10A|PITPNA|RPL23|RPS10|RPS27|RPS12|RPS2|RPL28|H2AC20|RPL29|RPL9|RPL23A|RPS6|RPL31|RPL22|RPL10|RPLP2|RPL35|RPL17|RPL34|RPS16|RPS25|RPL7|RPL7A|RPSA|RPS4X|RPS8|RPS9|RPS3|RPL6|AP2A2|RPLP0|RPL14
1	NONSENSE MEDIATED DECAY (NMD) INDEPENDENT OF THE EXON JUNCTION COMPLEX (EJC)	REAC:R-HSA-975956	37		2.77429e-28	ETF1|RPS20|RPL30|RPL12|RPS13|RPS5|RPL27A|RPL10A|RPL23|RPS10|RPS27|RPS12|RPS2|RPL28|RPL29|RPL9|RPL23A|RPS6|RPL31|RPL22|RPL10|RPLP2|RPL35|RPL17|RPL34|RPS16|RPS25|RPL7|RPL7A|RPSA|RPS4X|RPS8|RPS9|RPS3|RPL6|RPLP0|RPL14
1	RRNA PROCESSING	REAC:R-HSA-72312	37		1.34155e-15	RPS20|RPL30|RPL12|RPS13|RPS5|RPL27A|RPL10A|RPL23|RPS10|RPS27|RPS12|RPS2|RPL28|RPL29|RPL9|NCL|RPL23A|RPS6|RPL31|RPL22|RPL10|RPLP2|RPL35|RPL17|RPL34|RPS16|RPS25|RPL7|RPL7A|RPSA|RPS4X|RPS8|RPS9|RPS3|RPL6|RPLP0|RPL14
1	NONSENSE MEDIATED DECAY (NMD) ENHANCED BY THE EXON JUNCTION COMPLEX (EJC)	REAC:R-HSA-975957	37		8.35298e-25	ETF1|RPS20|RPL30|RPL12|RPS13|RPS5|RPL27A|RPL10A|RPL23|RPS10|RPS27|RPS12|RPS2|RPL28|RPL29|RPL9|RPL23A|RPS6|RPL31|RPL22|RPL10|RPLP2|RPL35|RPL17|RPL34|RPS16|RPS25|RPL7|RPL7A|RPSA|RPS4X|RPS8|RPS9|RPS3|RPL6|RPLP0|RPL14
1	SELENOCYSTEINE SYNTHESIS	REAC:R-HSA-2408557	36		2.37696e-27	RPS20|RPL30|RPL12|RPS13|RPS5|RPL27A|RPL10A|RPL23|RPS10|RPS27|RPS12|RPS2|RPL28|RPL29|RPL9|RPL23A|RPS6|RPL31|RPL22|RPL10|RPLP2|RPL35|RPL17|RPL34|RPS16|RPS25|RPL7|RPL7A|RPSA|RPS4X|RPS8|RPS9|RPS3|RPL6|RPLP0|RPL14
1	GTP HYDROLYSIS AND JOINING OF THE 60S RIBOSOMAL SUBUNIT	REAC:R-HSA-72706	40		5.13607e-29	EIF3A|EIF3B|EIF3F|EIF4A1|RPS20|RPL30|RPL12|RPS13|RPS5|RPL27A|RPL10A|RPL23|RPS10|RPS27|RPS12|RPS2|RPL28|RPL29|RPL9|RPL23A|RPS6|RPL31|RPL22|RPL10|RPLP2|RPL35|RPL17|RPL34|RPS16|RPS25|RPL7|RPL7A|RPSA|RPS4X|RPS8|RPS9|RPS3|RPL6|RPLP0|RPL14
1	DISEASE	REAC:R-HSA-1643685	107		5.06621e-12	RHOG|ARPC5|HEXA|ACACA|PRKAR2B|CYP1B1|PCCB|PTGES3|TALDO1|PGK1|LUM|DCN|ARPC3|CORO1A|IGLC3|ATP1B1|SYK|MAPK3|VTA1|IGHV2-5|MYH9|SERPING1|RAC2|RPS20|RPL30|RPL12|RPS13|RPS5|RPL27A|RPL10A|RPL23|RPS10|PRDX1|RPS27|RPS12|LMNB1|RPS2|PHB|RPL28|SLC4A1|RPL29|RPL9|RPL23A|RPS6|RPL31|RPL22|RPL10|RPLP2|RPL35|RPL17|RPL34|RPS16|RPS25|RPL7|RPL7A|RPSA|RPS4X|RPS8|RPS9|RPS3|RPL6|RPLP0|RPL14|DDOST|RPN1|RPN2|TXNRD1|PSMB2|P…
1	RIBOSOMAL SCANNING AND START CODON RECOGNITION	REAC:R-HSA-72702	19		4.58199e-12	EIF3A|EIF3B|RPS10|EIF3F|RPS27|EIF4A1|RPS12|RPS2|RPS6|RPS16|RPS25|RPSA|RPS4X|RPS8|RPS20|RPS9|RPS3|RPS13|RPS5
1	ACTIVATION OF THE MRNA UPON BINDING OF THE CAP-BINDING COMPLEX AND EIFS, AND SUBSEQUENT BINDING TO 43S	REAC:R-HSA-72662	19		6.51301e-12	EIF3A|EIF3B|RPS10|EIF3F|RPS27|EIF4A1|RPS12|RPS2|RPS6|RPS16|RPS25|RPSA|RPS4X|RPS8|RPS20|RPS9|RPS3|RPS13|RPS5
1	INFECTIOUS DISEASE	REAC:R-HSA-5663205	80		6.12043e-15	DDOST|RPN1|RPN2|ARPC5|TXNRD1|PSMB2|PSMC3|PSMD3|PSMC1|PSMC5|PSMD1|PSMA6|PSMB3|CANX|CLTA|SEC13|RAN|PRKAR2B|H2AC4|LTF|PTGES3|STT3A|PGK1|ARF1|DAD1|ARPC3|DDX5|CORO1A|IGLC3|ATP1B1|SYK|MAPK3|VTA1|GNAI3|IGHV2-5|TUBB3|MYH9|H4C1|RPS20|RPL30|RPL12|RPS13|RPS5|RPL27A|RPL10A|RPL23|RAB7A|RPS10|C3|RPS27|VCP|RPS12|RPS2|RPL28|H2AC20|RPL29|RPL9|RPL23A|RPS6|RPL31|RPL22|HNRNPK|RPL10|RPLP2|RPL35|RPL17|RPL34|RPS16|RPS2…
1	METABOLISM OF RNA	REAC:R-HSA-8953854	61		1.2004e-11	EIF4A1|ETF1|EPRS1|PSMB2|PSMC3|PSMD3|PSMC1|PSMC5|PSMD1|PSMA6|PSMB3|SEC13|RAN|NCL|DDX5|DHX9|PCBP2|RPS20|RPL30|RPL12|RPS13|RPS5|RPL27A|RPL10A|RPL23|RPS10|RPS27|RPS12|RPS2|RPL28|RPL29|RPL9|RPL23A|RPS6|RPL31|RPL22|HNRNPK|RPL10|RPLP2|RPL35|RPL17|RPL34|RPS16|HNRNPU|RPS25|DDX39B|SNRPE|RPL7|HNRNPD|RPL7A|HNRNPA3|RPSA|HNRNPM|RPS4X|RPS8|HNRNPH1|RPS9|RPS3|RPL6|RPLP0|RPL14
1	VIRAL MRNA TRANSLATION	REAC:R-HSA-192823	36		3.7042e-28	RPS20|RPL30|RPL12|RPS13|RPS5|RPL27A|RPL10A|RPL23|RPS10|RPS27|RPS12|RPS2|RPL28|RPL29|RPL9|RPL23A|RPS6|RPL31|RPL22|RPL10|RPLP2|RPL35|RPL17|RPL34|RPS16|RPS25|RPL7|RPL7A|RPSA|RPS4X|RPS8|RPS9|RPS3|RPL6|RPLP0|RPL14
2	ASPARAGINE N-LINKED GLYCOSYLATION	REAC:R-HSA-446203	28		0.000213494	ARF1|DAD1|CTSC|DDOST|SEC23A|RPN1|SEC31A|RPN2|UAP1|RAB1B|LMAN2|PSMC1|TUBB3|TMED2|TMED7|CANX|SEC13|PDIA3|VCP|ARCN1|COPA|TMED9|LMAN1|COPG1|COPB2|SPTB|GLB1|STT3A
2	ER TO GOLGI ANTEROGRADE TRANSPORT	REAC:R-HSA-199977	17		0.00403101	ARF1|CTSC|SEC23A|SEC31A|ARCN1|COPA|RAB1B|LMAN2|TUBB3|TMED2|TMED9|TMED7|LMAN1|COPG1|COPB2|SEC13|SPTB
2	VESICLE-MEDIATED TRANSPORT	REAC:R-HSA-5653656	42		0.0439527	RAB5B|ARF1|CTSC|SEC23A|SEC31A|ARPC5|ARPC3|IGLC3|TXNDC5|RAB1B|FTH1|VTA1|LMAN2|IGHV2-5|TUBB3|MYH9|TMED2|TMED7|YWHAH|SCARB2|CLTA|ARL1|SEC13|ALB|HPX|HSP90B1|COL4A2|RAB7A|TF|APOA1|DNM2|APOB|ARCN1|COPA|RAB14|TMED9|LMAN1|COPG1|COPB2|SPTB|AP2A2|RAB21
2	TRANSPORT TO THE GOLGI AND SUBSEQUENT MODIFICATION	REAC:R-HSA-948021	17		0.0426134	ARF1|CTSC|SEC23A|SEC31A|ARCN1|COPA|RAB1B|LMAN2|TUBB3|TMED2|TMED9|TMED7|LMAN1|COPG1|COPB2|SEC13|SPTB
5	SIGNALING BY INTERLEUKINS	REAC:R-HSA-449147	32		0.0119922	MIF|ARF1|HMGB1|ANXA1|LCP1|PSMB2|SYK|PSMC3|MAPK3|PSMD3|ANXA2|PSMC1|PSMC5|PSMD1|PSMA6|PSMB3|CANX|P4HB|HSP90B1|CFL1|PITPNA|HMOX1|LMNB1|F13A1|LCN2|ITGAM|ITGB2|MMP3|TCP1|FSCN1|RPLP0|TALDO1
5	INTERLEUKIN-12 FAMILY SIGNALING	REAC:R-HSA-447115	12		8.19234e-05	PITPNA|MIF|ARF1|LCP1|LMNB1|CANX|TCP1|P4HB|CFL1|RPLP0|TALDO1|ANXA2
5	INTERLEUKIN-12 SIGNALING	REAC:R-HSA-9020591	11		8.49382e-05	PITPNA|MIF|ARF1|LCP1|LMNB1|TCP1|P4HB|CFL1|RPLP0|TALDO1|ANXA2
5	GENE AND PROTEIN EXPRESSION BY JAK-STAT SIGNALING AFTER INTERLEUKIN-12 STIMULATION	REAC:R-HSA-8950505	10		9.39454e-05	PITPNA|MIF|ARF1|LCP1|LMNB1|TCP1|CFL1|RPLP0|TALDO1|ANXA2
6	ACTIVATION OF C3 AND C5	REAC:R-HSA-174577	4		0.0151651	C3|CFB|C5|CFP
6	COMPLEMENT CASCADE	REAC:R-HSA-166658	14		0.00509466	C3|IGLC3|F2|IGHV2-5|CFB|CFD|C5|SERPING1|C8A|CFP|CPN2|CFHR4|CLU|CFH
6	ALTERNATIVE COMPLEMENT ACTIVATION	REAC:R-HSA-173736	4		0.00227991	C3|CFB|CFD|CFP
6	REGULATION OF COMPLEMENT CASCADE	REAC:R-HSA-977606	13		0.00841018	C3|IGLC3|F2|IGHV2-5|CFB|C5|SERPING1|C8A|CFP|CPN2|CFHR4|CLU|CFH
9	PLATELET DEGRANULATION	REAC:R-HSA-114608	26		6.41095e-12	QSOX1|ALDOA|SERPING1|ALB|CLU|CFL1|FGA|FGG|HSPA5|TF|F13A1|APOA1|APOH|PLG|HRG|ECM1|TIMP3|SERPINF2|ISLR|FERMT3|CYRIB|AHSG|ACTN2|ITIH4|ANXA5|CFD
9	PLATELET ACTIVATION, SIGNALING AND AGGREGATION	REAC:R-HSA-76002	33		3.4038e-09	RHOG|ABHD12|QSOX1|SYK|MAPK3|GNAI3|ALDOA|SERPING1|RAC2|ALB|CLU|CFL1|FGA|FGG|HSPA5|TF|F13A1|APOA1|APOH|PLG|HRG|ECM1|TIMP3|SERPINF2|ISLR|FERMT3|F2|CYRIB|AHSG|ACTN2|ITIH4|ANXA5|CFD
9	RESPONSE TO ELEVATED PLATELET CYTOSOLIC CA2+	REAC:R-HSA-76005	26		1.72619e-11	QSOX1|ALDOA|SERPING1|ALB|CLU|CFL1|FGA|FGG|HSPA5|TF|F13A1|APOA1|APOH|PLG|HRG|ECM1|TIMP3|SERPINF2|ISLR|FERMT3|CYRIB|AHSG|ACTN2|ITIH4|ANXA5|CFD
9	HEMOSTASIS	REAC:R-HSA-109582	52		8.55466e-07	MIF|RHOG|ABHD12|S100A10|GLG1|SERPINE2|ANXA2|ALDOA|SERPINB6|SLC3A2|PRKAR2B|F2|AHSG|IGLC3|QSOX1|ATP1B1|SYK|MAPK3|GNAI3|IGHV2-5|TUBB3|SERPING1|RAC2|ALB|CLU|CFL1|FGA|ITGA5|FGG|HSPA5|TF|F13A1|APOA1|APOH|PLG|HRG|APOB|ECM1|SERPINC1|TIMP3|SERPINF2|ISLR|FERMT3|CYRIB|ACTN2|ITIH4|ANXA5|CFD|ITGAM|ITGB2|IGHM|CD44
10	IMMUNE SYSTEM	REAC:R-HSA-168256	120		3.32764e-10	CD68|MIF|PA2G4|HMGB1|RHOG|CAB39|DDX3X|PDXK|ARPC5|ILF2|PLAC8|LGALS3|TXNDC5|PNP|FTH1|ANXA2|ALDOA|CTSB|COTL1|SERPINB6|PLD3|HMOX1|DNM2|XDH|TALDO1|ARPC3|IGLC3|SYK|MAPK3|IGHV2-5|MYH9|DHX9|CFB|C5|SERPING1|RAC2|PCBP2|C8A|CPN2|CFHR4|CLU|CFL1|CFH|PITPNA|LMNB1|F13A1|EEF1A1|MMP3|CD200|IGHM|NEDD4|FSCN1|RPLP0|MRC2|SMURF1|ERAP1|TAPBP|EIF4A1|ANXA1|SEC61A1|LCP1|DDOST|PSMB2|PSMC3|PSMD3|PSMC1|PSMC5|PSMD1|PSMA6|PSMB…
10	INNATE IMMUNE SYSTEM	REAC:R-HSA-168249	89		6.9118e-15	CD68|MIF|PA2G4|HMGB1|RHOG|CAB39|DDOST|DDX3X|PDXK|ARPC5|ILF2|PLAC8|LGALS3|TXNDC5|PSMB2|PNP|PSMC3|FTH1|PSMD3|ANXA2|PSMC1|ALDOA|PSMC5|CTSB|PSMD1|COTL1|PSMA6|SERPINB6|PSMB3|PLD3|PPP3CB|DNM2|ATP6V1B2|LTF|F2|AHSG|RAB14|TTR|CFP|GLB1|RAB5B|CTSC|ARPC3|IGLC3|QSOX1|SYK|MAPK3|IGHV2-5|MYH9|DHX9|CFB|C5|CCT8|SERPING1|CTSD|RAC2|PCBP2|C8A|CKAP4|CPN2|CFHR4|CLU|HSP90B1|CFL1|CFH|FGA|FGG|RAB7A|C3|VCP|APOB|ANPEP|MPO|L…
10	NEUTROPHIL DEGRANULATION	REAC:R-HSA-6798695	57		7.23452e-16	CD68|MIF|PA2G4|HMGB1|RHOG|CAB39|DDOST|DDX3X|PDXK|ARPC5|ILF2|PLAC8|LGALS3|TXNDC5|PNP|PSMC3|FTH1|PSMD3|ANXA2|ALDOA|CTSB|PSMD1|COTL1|SERPINB6|LTF|AHSG|RAB14|TTR|CFP|GLB1|RAB5B|CTSC|QSOX1|CCT8|CTSD|CKAP4|RAB7A|C3|VCP|ANPEP|MPO|LCN2|S100A8|ASAH1|CFD|EEF1A1|ITGAM|ITGB2|S100A9|MGST1|MVP|CD14|GUSB|FGL2|CD44|AP2A2|HEXB
13	REGULATION OF INSULIN-LIKE GROWTH FACTOR (IGF) TRANSPORT AND UPTAKE BY INSULIN-LIKE GROWTH FACTOR BINDING PROTEINS (IGFBPS)	REAC:R-HSA-381426	20		9.23892e-07	C3|TF|APOA1|FBN1|PLG|APOB|ITIH2|SERPINC1|QSOX1|CP|F2|AHSG|PDIA6|LAMB1|ALB|CKAP4|P4HB|HSP90B1|FGA|FGG
13	POST-TRANSLATIONAL PROTEIN PHOSPHORYLATION	REAC:R-HSA-8957275	18		3.02122e-06	C3|TF|APOA1|FBN1|APOB|ITIH2|SERPINC1|QSOX1|CP|AHSG|PDIA6|LAMB1|ALB|CKAP4|P4HB|HSP90B1|FGA|FGG
	METAL SEQUESTRATION BY ANTIMICROBIAL PROTEINS	REAC:R-HSA-6799990	4		0.00666725	LCN2|S100A8|S100A9|LTF
	DISSOLUTION OF FIBRIN CLOT	REAC:R-HSA-75205	7		2.11621e-05	SERPINB6|S100A10|SERPINE2|PLG|HRG|SERPINF2|ANXA2
	COMMON PATHWAY OF FIBRIN CLOT FORMATION	REAC:R-HSA-140875	6		0.0224366	F13A1|SERPINE2|SERPINC1|FGA|F2|FGG
	ANTIGEN PRESENTATION: FOLDING, ASSEMBLY AND PEPTIDE LOADING OF CLASS I MHC	REAC:R-HSA-983170	8		0.000305829	HSPA5|ERAP1|TAPBP|CANX|SEC23A|SEC31A|SEC13|PDIA3
	REGULATION OF TLR BY ENDOGENOUS LIGAND	REAC:R-HSA-5686938	7		0.000526374	S100A8|HMGB1|S100A9|APOB|CD14|FGA|FGG

## Sheet: Data S7
Supplementary Data 7 - Comparative analysis of TS model proteome with mouse aortic extract and human ruptured proteome
					Hansmeier (2018), Hao (2014), Liang (2016))	(Circulation Research. 2020;127:997–1022)								Vaisar et al; Circulation Research. 2020;127:997–1022; https://doi.org/10.1161/CIRCRESAHA.120.317295
Protein Accession	Protein Description	Gene Name(s)	Stable Plaque Proteome (Supp Table S3)	Unstable Plaque Proteome (Supp Table S3)	Collated human plaque	SR-uPA mouse aortic extract (UP)	SR-uPA mouse aortic extract (DOWN)	SR-uPA bone marrow transplant	ruptured and stable human carotid plaque segments (patient cohort 1-2).	UP ruptured v unstable (patient cohort 1-2)	DOWN ruptured v stable (patient cohort 1-2)			Proteomics analysis of upregulated SR-uPA+/0 vs SR-uPA0/0 mouse aortic extracts.	Proteomics analysis of downregulated SR-uPA+/0 vs SR-uPA0/0 mouse aortic extracts.	Proteomics analysis of aortic extracts of recipients of SR-uPA+/0 and SR-uPA0/0 bone marrow transplants.	Proteomics analysis of extracts of ruptured and stable human carotid plaque segments (patient cohort 1-2).	UP ruptured v stable (patient cohort 1-2)	DOWN ruptured v stable (patient cohort 1-2)
Q6YI28	EP1 (RIKEN cDNA 2210407C18 gene)	2210407C18Rik	Y													Q00915	NAP1L1		ACTA2
A0A1L1SSF8	RIKEN cDNA 4931406C07 gene	4931406C07Rik	Y													P63101	HSPA5		HSPG2
A0A0G2JDI9	ATP-binding cassette sub-family D member 3	Abcd3	Y													Q61598	XRCC6		FLNA
Q99LR1	Lysophosphatidylserine lipase ABHD12 (EC 3.1.1.-) (2-arachidonoylglycerol hydrolase ABHD12) (Abhydrolase domain-containing protein 12) (Monoacylglycerol lipase ABHD12) (EC 3.1.1.23) (Oxidized phosphatidylserine lipase ABHD12) (EC 3.1.-.-)	Abhd12		Y												Q3V3R4	PPP1R12C		MFAP4
A0A338P6W9	ABI gene family, member 3 (NESH)-binding protein	Abi3bp	Y		Y				ABI3BP		ABI3BP					P97290	PHB		MYH10
H3BKA1	3-ketoacyl-CoA thiolase A, peroxisomal (Fragment)	Acaa1a		Y												Q8C0C7	SPARC		MYH11
Q5SWU9	Acetyl-CoA carboxylase 1 (ACC1) (EC 6.4.1.2) (ACC-alpha) (Acetyl-CoA carboxylase 265)	Acaca		Y												Q9WVK4	IGHA1	IGHA1	TAGLN
Q9DBL1	Short/branched chain specific acyl-CoA dehydrogenase, mitochondrial (SBCAD) (EC 1.3.8.5) (2-methyl branched chain acyl-CoA dehydrogenase) (2-MEBCAD) (2-methylbutyryl-coenzyme A dehydrogenase) (2-methylbutyryl-CoA dehydrogenase)	Acadsb		Y				Y								P21956	ZYX	IGLL5	LAMA5
Q61282	Aggrecan core protein (Cartilage-specific proteoglycan core protein) (CSPCP)	Acan	Y					Y			ACAN					P52480	PCOLCE		VCL
Q6ZQK5	Arf-GAP with coiled-coil, ANK repeat and PH domain-containing protein 2 (Centaurin-beta-2) (Cnt-b2)	Acap2		Y												P97873	KCNAB2	KCNAB2	VCAN
P28271	Cytoplasmic aconitate hydratase (Aconitase) (EC 4.2.1.3) (Citrate hydro-lyase) (Iron regulatory protein 1) (IRP1) (Iron-responsive element-binding protein 1) (IRE-BP 1)	Aco1		Y												P32020	DMD	ITIH4	CNN1
Q8VCW8	Medium-chain acyl-CoA ligase ACSF2, mitochondrial (EC 6.2.1.2)	Acsf2		Y				Y								Q9CXW3	BCAM		LPP
P62737	Actin, aortic smooth muscle (Alpha-actin-2) [Cleaved into: Actin, aortic smooth muscle, intermediate form]	Acta2	Y					Y			ACTA2					Q9DBJ1	CD97		HMCN1
Q8BFZ3	Beta-actin-like protein 2 (Kappa-actin)	Actbl2	Y		Y			Y	ACTBL2							Q9Z1F9	PCMT1		TNS1
P68033	Actin, alpha cardiac muscle 1 (Alpha-cardiac actin) [Cleaved into: Actin, alpha cardiac muscle 1, intermediate form]	Actc1		Y												P51125	PRG4		MYLK
A1BN54	Alpha actinin 1a (Alpha-actinin-1)	Actn1	Y		Y						ACTN1					Q8BVI4	CLTC		COL14A1
Q9JI91	Alpha-actinin-2 (Alpha-actinin skeletal muscle isoform 2) (F-actin cross-linking protein)	Actn2		Y				Y	ACTN2					Q5EBP9		Q6P8J7	FERMT3	FERMT3	MYL9
Q9QYB5	Gamma-adducin (Adducin-like protein 70)	Add3		Y				Y								P51410	CNN2		TINAGL1
P00329	Alcohol dehydrogenase 1 (EC 1.1.1.1) (ADH-A2) (Alcohol dehydrogenase A subunit)	Adh1	Y													P07309	TMED7		CALD1
Q3UDS7	ADP-dependent glucokinase	Adpgk		Y												P41216	MYOZ2		FLNC
E9Q242	Adenylosuccinate lyase (ASL) (EC 4.3.2.2) (Adenylosuccinase)	Adsl		Y												P23953	PDLIM1	FTL	MAP1B
E9Q616	AHNAK nucleoprotein (desmoyokin)	Ahnak		Y		Y			AHNAK		AHNAK					P11276	SAA	SAA	LAMB2
P29699	Alpha-2-HS-glycoprotein (Countertrypin) (Fetuin-A)	Ahsg		Y	Y			Y	AHSG					P97429		Q8K4G1	C4BPA	C4BPA	VIM
Q9WTP6	Adenylate kinase 2, mitochondrial (AK 2) (EC 2.7.4.3) (ATP-AMP transphosphorylase 2) (ATP:AMP phosphotransferase) (Adenylate monophosphate kinase)	Ak2	Y					Y								Q63918	ATP5C1		DMD
Q8CG76	Aflatoxin B1 aldehyde reductase member 2 (EC 1.1.1.n11) (Succinic semialdehyde reductase) (SSA reductase)	Akr7a2	Y													Q9D1J3	RBMX		LAMA2
P07724	Serum albumin	Alb		Y				Y								O88532	FGA		PRELP
P24549	Retinal dehydrogenase 1 (RALDH 1) (RalDH1) (EC 1.2.1.-) (EC 1.2.1.36) (ALDH-E1) (ALHDII) (Aldehyde dehydrogenase family 1 member A1) (Aldehyde dehydrogenase, cytosolic)	Aldh1a1	Y													P01844	ACTR2		HAPLN1
Q8CHT0	Delta-1-pyrroline-5-carboxylate dehydrogenase, mitochondrial (P5C dehydrogenase) (EC 1.2.1.88) (Aldehyde dehydrogenase family 4 member A1) (L-glutamate gamma-semialdehyde dehydrogenase)	Aldh4a1		Y												P12787	LMOD1		TLN1
Q9JLJ2	4-trimethylaminobutyraldehyde dehydrogenase (TMABA-DH) (TMABADH) (EC 1.2.1.47) (Aldehyde dehydrogenase family 9 member A1) (EC 1.2.1.3)	Aldh9a1		Y				Y	ALDH9A1							P32848	SMTN	SEPP1	MYL6
P05064	Fructose-bisphosphate aldolase A (EC 4.1.2.13) (Aldolase 1) (Muscle-type aldolase)	Aldoa		Y	Y			Y								Q91W90	ITGB1		ACAN
Q9EST5	Acidic leucine-rich nuclear phosphoprotein 32 family member B (Proliferation-related acidic leucine-rich protein PAL31)	Anp32b		Y				Y								P05555	PGD	PGD	ITIH5
P97449	Aminopeptidase N (AP-N) (mAPN) (EC 3.4.11.2) (Alanyl aminopeptidase) (Aminopeptidase M) (AP-M) (Membrane protein p161) (Microsomal aminopeptidase) (CD antigen CD13)	Anpep		Y	Y			Y		ANPEP						Q60953	STIP1		SVIL
P10107	Annexin A1 (Annexin I) (Annexin-1) (Calpactin II) (Calpactin-2) (Chromobindin-9) (Lipocortin I) (Phospholipase A2 inhibitory protein) (p35)	Anxa1		Y	Y			Y								P81117	PZP		ACTN4
P97384	Annexin A11 (Annexin XI) (Annexin-11) (Calcyclin-associated annexin 50) (CAP-50)	Anxa11	Y					Y			ANXA11					Q9CPQ1	SRI		OGN
P07356	Annexin A2 (Annexin II) (Annexin-2) (Calpactin I heavy chain) (Calpactin-1 heavy chain) (Chromobindin-8) (Lipocortin II) (Placental anticoagulant protein IV) (PAP-IV) (Protein I) (p36)	Anxa2		Y	Y			Y								O89023	RPL27		ACTN1
D3Z0S1	Annexin (Fragment)	Anxa4		Y	Y				ANXA4		ANXA4					P62627	PKM		MFGE8
P48036	Annexin A5 (Anchorin CII) (Annexin V) (Annexin-5) (Calphobindin I) (CBP-I) (Endonexin II) (Lipocortin V) (Placental anticoagulant protein 4) (PP4) (Placental anticoagulant protein I) (PAP-I) (Thromboplastin inhibitor) (Vascular anticoagulant-alpha) (VAC-alpha)	Anxa5		Y	Y			Y			ANXA5					P07091	MAPRE2		COL18A1
Q921D0	Annexin	Anxa8		Y												Q8BMK4	ACAN	SERPINF2	PGM5
O70423	Membrane primary amine oxidase (EC 1.4.3.21) (Copper amine oxidase) (Semicarbazide-sensitive amine oxidase) (SSAO) (Vascular adhesion protein 1) (VAP-1)	Aoc3	Y		Y			Y			AOC3					P70349	RCN1		UTRN
P17426	AP-2 complex subunit alpha-1 (100 kDa coated vesicle protein A) (Adaptor protein complex AP-2 subunit alpha-1) (Adaptor-related protein complex 2 subunit alpha-1) (Alpha-adaptin A) (Alpha1-adaptin) (Clathrin assembly protein complex 2 alpha-A large chain) (Plasma membrane adaptor HA2/AP2 adaptin alpha A subunit)	Ap2a1	Y					Y								Q80UG5	YWHAE		HSPB1
P17427	AP-2 complex subunit alpha-2 (100 kDa coated vesicle protein C) (Adaptor protein complex AP-2 subunit alpha-2) (Adaptor-related protein complex 2 subunit alpha-2) (Alpha-adaptin C) (Alpha2-adaptin) (Clathrin assembly protein complex 2 alpha-C large chain) (Plasma membrane adaptor HA2/AP2 adaptin alpha C subunit)	Ap2a2		Y												Q9D8E6	SYNM	APOA2	SYNM
P12246	Serum amyloid P-component (SAP)	Apcs		Y	Y											P08122	BAG3	CFHR2	PDLIM1
F6QA74	DNA-(apurinic or apyrimidinic site) lyase (EC 4.2.99.18) (Fragment)	Apex1		Y					APEX1							Q9WVJ9	ARPC1A		PYGB
Q00623	Apolipoprotein A-I (Apo-AI) (ApoA-I) (Apolipoprotein A1) [Cleaved into: Proapolipoprotein A-I (ProapoA-I); Truncated apolipoprotein A-I]	Apoa1		Y	Y			Y	APOA1	APOA1						P29391	GNAQ		PLS3
P06728	Apolipoprotein A-IV (Apo-AIV) (ApoA-IV) (Apolipoprotein A4)	Apoa4		Y	Y			Y	APOA4							Q9CQR4	PRKAR2A		FBLIM1
E9Q414	Apolipoprotein B-100 (Apo B-100) [Cleaved into: Apolipoprotein B-48 (Apo B-48)]	Apob		Y				Y	APOB							Q60668	EPB41L2		FCGBP
Q01339	Beta-2-glycoprotein 1 (APC inhibitor) (Activated protein C-binding protein) (Apolipoprotein H) (Apo-H) (Beta-2-glycoprotein I) (B2GPI) (Beta(2)GPI)	Apoh		Y	Y			Y	APOH	APOH				P27546	P97873	Q61830	LTF	LTF	SYNPO2
A0A1D5RLR6	Adenine phosphoribosyltransferase	Aprt	Y						APRT							Q3UMT1	RPS6		MAP4
Q5XJY5	Coatomer subunit delta (Archain) (Delta-coat protein) (Delta-COP)	Arcn1		Y				Y	ARCN1							P62737	PRG2	PRG2	AHNAK
P84078	ADP-ribosylation factor 1	Arf1		Y	Y				ARF1	ARF1						P11531	HSPB1	C8B	TAGLN2
Q61599	Rho GDP-dissociation inhibitor 2 (Rho GDI 2) (D4) (Rho-GDI beta)	Arhgdib		Y	Y			Y		ARHGDIB						Q91VI7	C4BBP	C4BBP	PDLIM5
E9Q006	ADP-ribosylation factor-like protein 1 (Fragment)	Arl1		Y												Q9QYC0	DCTN1		PTRF
A0A0N4SVB8	ADP-ribosylation factor-like protein 8B	Arl8b		Y												P07758	LAMB1		TPM2b
H7BWZ3	Actin-related protein 2/3 complex subunit 3	Arpc3		Y	Y				ARPC3		ARPC3			Q62261	Q8BPB5	Q91X72	SPTA1	SPTA1	FERMT2
Q3UA72	Actin-related protein 2/3 complex subunit 5	Arpc5		Y	Y				ARPC5		ARPC5					P48787	APOE	APOE	SORBS1
Q9D898	Actin-related protein 2/3 complex subunit 5-like protein (Arp2/3 complex 16 kDa subunit 2) (ARC16-2)	Arpc5l	Y					Y								P12023	GNAI2		LMCD1
Q9WV54	Acid ceramidase (AC) (ACDase) (Acid CDase) (EC 3.5.1.23) (Acylsphingosine deacylase) (N-acylethanolamine hydrolase ASAH1) (EC 3.5.1.-) (N-acylsphingosine amidohydrolase) [Cleaved into: Acid ceramidase subunit alpha; Acid ceramidase subunit beta]	Asah1		Y					ASAH1	ASAH1						Q61147	SERPINA6	SERPINA6	TRIP6
E0CY49	Argininosuccinate lyase (Fragment)	Asl		Y												P07310	LIMS2		NEXN
O54984	ATPase Asna1 (EC 3.6.-.-) (Arsenical pump-driving ATPase) (Arsenite-stimulated ATPase)	Asna1		Y				Y								Q61703	COL5A1		SPTBN1
Q8CBM2	Aspartyl/asparaginyl beta-hydroxylase	Asph	Y						ASPH							Q62188	RPS18		EHD2
Q99MQ4	Asporin (Periodontal ligament-associated protein 1) (PLAP-1)	Aspn		Y	Y			Y	ASPN							Q8BP92	CAPZA2		CSPG4
Q9CWJ9	Bifunctional purine biosynthesis protein PURH [Includes: Phosphoribosylaminoimidazolecarboxamide formyltransferase (EC 2.1.2.3) (5-aminoimidazole-4-carboxamide ribonucleotide formyltransferase) (AICAR transformylase); IMP cyclohydrolase (EC 3.5.4.10) (ATIC) (IMP synthase) (Inosinicase)]	Atic		Y				Y	ATIC							O70468	CTSD	CTSD	TPM1
E9PYT3	Atlastin-3	Atl3	Y						ATL3							P14733	GLO1		TGFB1I1
A0A0A6YX05	Sodium/potassium-transporting ATPase subunit beta (Fragment)	Atp1b1		Y												P23927	DCTN4		CAP2
P97370	Sodium/potassium-transporting ATPase subunit beta-3 (Sodium/potassium-dependent ATPase subunit beta-3) (ATPB-3) (CD antigen CD298)	Atp1b3	Y		Y											Q62000	CAPZB		LGALS1
Q9D3D9	ATP synthase subunit delta, mitochondrial (ATP synthase F1 subunit delta) (F-ATPase delta subunit)	Atp5f1d		Y				Y								Q9JLB0	C1R	C1R	NID1
B1ASE2	ATP synthase, H+-transporting, mitochondrial F0 complex, subunit D (Fragment)	Atp5h	Y						ATP5H							P28474	DDX39A		ZYX
Q78IK2	ATP synthase membrane subunit DAPIT, mitochondrial (Diabetes-associated protein in insulin-sensitive tissues) (Up-regulated during skeletal muscle growth protein 5)	Atp5md		Y												O70370	FAM129A		TPM2
Q9CQQ7	ATP synthase F(0) complex subunit B1, mitochondrial (ATP synthase peripheral stalk-membrane subunit b) (ATP synthase subunit b) (ATPase subunit b)	Atp5pb		Y												P11352	FCGBP	KLKB1	LTBP4
Q9DB20	ATP synthase subunit O, mitochondrial (ATP synthase peripheral stalk subunit OSCP) (Oligomycin sensitivity conferral protein) (OSCP)	Atp5po	Y					Y								O08539	COPB2		SMTN
P62814	V-type proton ATPase subunit B, brain isoform (V-ATPase subunit B 2) (Endomembrane proton pump 58 kDa subunit) (Vacuolar proton pump subunit B 2)	Atp6v1b2		Y				Y								Q9DCV4	ENAH		LTBP1
A2ANX3	Phospholipid-transporting ATPase (EC 7.6.2.1)	Atp8b4	Y													P16294	AIFM1		FMOD
P01887	Beta-2-microglobulin	B2m	Y		Y			Y	B2M	B2M						Q6A068	DECR1		PALLD
Q9R069	Basal cell adhesion molecule (B-CAM cell surface glycoprotein) (Lutheran antigen) (CD antigen CD239)	Bcam	Y		Y		Y	Y			BCAM					Q8R081	AKR1A1		MYL12A
O88374	Branched-chain-amino-acid aminotransferase (EC 2.6.1.42)	Bcat2		Y												P50752	GSTO1	GSTO1	SPTAN1
Q923D2	Flavin reductase (NADPH) (FR) (EC 1.5.1.30) (Biliverdin reductase B) (BVR-B) (EC 1.3.1.24) (Biliverdin-IX beta-reductase) (NADPH-dependent diaphorase) (NADPH-flavin reductase) (FLR)	Blvrb		Y	Y			Y	BLVRB							Q9Z0H8	CSRP2		FNDC1
P15327	Bisphosphoglycerate mutase (BPGM) (EC 5.4.2.4) (2,3-bisphosphoglycerate mutase, erythrocyte) (2,3-bisphosphoglycerate synthase) (EC 5.4.2.11) (BPG-dependent PGAM)	Bpgm		Y												Q921I1	TIMP3	TIMP3	CPXM2
P01027	Complement C3 (HSE-MSF) [Cleaved into: Complement C3 beta chain; C3-beta-c (C3bc); Complement C3 alpha chain; C3a anaphylatoxin; Acylation stimulating protein (ASP) (C3adesArg); Complement C3b alpha' chain; Complement C3c alpha' chain fragment 1; Complement C3dg fragment; Complement C3g fragment; Complement C3d fragment; Complement C3f fragment; Complement C3c alpha' chain fragment 2]	C3		Y	Y			Y	C3	C3						Q9D2G2	LDHB		BAG3
P06684	Complement C5 (Hemolytic complement) [Cleaved into: Complement C5 beta chain; Complement C5 alpha chain; C5a anaphylatoxin; Complement C5 alpha' chain]	C5		Y	Y					C5						Q3UTJ2	CAST	IGHV3-23	CAST
A2A998	Complement component C8 alpha chain	C8a		Y	Y				C8A	C8A						P56480	MFAP4	PLG	ALDH1B1
Q8BH35	Complement component C8 beta chain (Complement component 8 subunit beta)	C8b	Y		Y				C8B	C8B						Q9D1L0	MYO1E		PPP1R12A
P00920	Carbonic anhydrase 2 (EC 4.2.1.1) (Carbonate dehydratase II) (Carbonic anhydrase II) (CA-II)	Ca2		Y	Y					CA2						P30416	NID2		LDB3
P16015	Carbonic anhydrase 3 (EC 4.2.1.1) (Carbonate dehydratase III) (Carbonic anhydrase III) (CA-III)	Ca3		Y				Y								A2AT93	VASP		TES
Q06138	Calcium-binding protein 39 (MO25alpha) (Protein Mo25)	Cab39		Y												P68433	DCTN2		PDLIM3
E9Q1X8	Voltage-dependent calcium channel subunit alpha-2/delta-1	Cacna2d1	Y		Y											P26231	AP2B1		ABI3BP
A0A3Q4EHJ0	Calmodulin-1 (Calmodulin-2)	Calm1	Y		Y						CALM1					P56959	ACO2		MYO1C
P35564	Calnexin	Canx		Y	Y			Y	CANX					P63323		A2ASS6	C8G	C8G	SBSPON
Q99LB4	Capping protein (Actin filament), gelsolin-like (Macrophage-capping protein)	Capg		Y	Y				CAPG							Q61029	EDIL3		LMOD1
A0A494BBB0	Calpain-1 catalytic subunit (Fragment)	Capn1	Y		Y				CAPN1							P62082	S100A6		MYO1D
P47753	F-actin-capping protein subunit alpha-1 (CapZ alpha-1)	Capza1	Y		Y			Y								Q9Z0X4	SOD2		PDLIM2
O09165	Calsequestrin-1 (Calmitine) (Calsequestrin, skeletal muscle isoform)	Casq1		Y												P02469	ACTN4	SERPINA1	SYNPO
Q91VJ2	Caveolae-associated protein 3 (Cavin-3) (Protein kinase C delta-binding protein) (Serum deprivation response factor-related gene product that binds to C-kinase)	Cavin3	Y		Y			Y								P62270	LMNB2		LAMC1
P08074	Carbonyl reductase [NADPH] 2 (EC 1.1.1.184) (Adipocyte protein P27) (AP27) (Lung carbonyl reductase) (LCR) (NADPH-dependent carbonyl reductase 2)	Cbr2	Y					Y								Q80X50	ANXA1		LTBP2
P29268	CCN family member 2 (Cellular communication network factor 2) (Connective tissue growth factor) (Hypertrophic chondrocyte-specific protein 24) (Protein FISP-12)	Ccn2		Y				Y								Q9R269	LPP	C4BPA	TLN2
P80317	T-complex protein 1 subunit zeta (TCP-1-zeta) (CCT-zeta-1)	Cct6a		Y				Y								Q61687	CDH13		MCAM
P80313	T-complex protein 1 subunit eta (TCP-1-eta) (CCT-eta)	Cct7		Y				Y	CCT7		CCT7					P14869	C4A	C4A	FBLN2
H3BL49	T-complex protein 1 subunit theta	Cct8		Y					CCT8							Q99JY0	DDX6		FBLN5
P10810	Monocyte differentiation antigen CD14 (Myeloid cell-specific leucine-rich glycoprotein) (CD antigen CD14)	Cd14		Y	Y				CD14	CD14						Q9QXT0	MCAM		LAMB1
E9QMY1	OX-2 membrane glycoprotein	Cd200		Y												P26262	MYLK	COL12A1	SORBS3
Q3U8S1	CD44 antigen	Cd44		Y	Y				CD44							P06683	MAP1B	IGHG1	ITGA7
Q9QWK4	CD5 antigen-like (Apoptosis inhibitor expressed by macrophages) (mAIM) (Apoptosis inhibitory 6) (SP-alpha)	Cd5l		Y	Y			Y								Q61581	SARS		YAP1
P31996	Macrosialin (CD antigen CD68)	Cd68		Y												P27773	IGHG3	IGHG3	LAMA4
A9Q751	Cilia- and flagella-associated protein 221 (Primary ciliary dyskinesia protein 1)	Cfap221		Y												Q5XJY5	CTSA	CTSA	CNN3
Q9D180	Cilia- and flagella-associated protein 57 (WD repeat-containing protein 65)	Cfap57	Y													P97371	RPSA		AGRN
F6XQ00	Complement factor B	Cfb		Y	Y				CFB							P10923	HAPLN1	LMNA	ILK
P03953	Complement factor D (EC 3.4.21.46) (28 kDa adipocyte protein) (Adipsin) (C3 convertase activator) (Properdin factor D)	Cfd		Y	Y			Y	CFD							P55065	MPP1	MPP1	HIP1
D6RGQ0	Complement factor H	Cfh		Y	Y				CFH	CFH						P14824	BGN		KRT18
Q61129	Complement factor I (EC 3.4.21.45) (C3B/C4B inactivator) [Cleaved into: Complement factor I heavy chain; Complement factor I light chain]	Cfi	Y					Y		CFI						O35691	EMILIN2		AKAP12
P18760	Cofilin-1 (Cofilin, non-muscle isoform)	Cfl1		Y	Y			Y	CFL1							P26040	GAPDH		DBN1
P11680	Properdin (Complement factor P)	Cfp		Y				Y	CFP							Q9JLM8	DEFA1	DEFA1	MAOB
O55226	Chondroadherin (Cartilage leucine-rich protein)	Chad	Y					Y								Q8BLY1	RRBP1		HSPB6
O35744	Chitinase-like protein 3 (EC 3.2.1.52) (Beta-N-acetylhexosaminidase Ym1) (Chitinase-3-like protein 3) (ECF-L) (Eosinophil chemotactic cytokine) (Secreted protein Ym1)	Chil3		Y										Q99PL5	Q9R118	Q6ZQ58	ANK1	ANK1	PRKG1
Q8BMK4	Cytoskeleton-associated protein 4 (63-kDa cytoskeleton-linking membrane protein) (Climp-63) (p63)	Ckap4		Y				Y	CKAP4							Q9EPB4	LPA		MPRIP
P07310	Creatine kinase M-type (EC 2.7.3.2) (Creatine kinase M chain) (Creatine phosphokinase M-type) (CPK-M) (M-CK)	Ckm		Y				Y						Q9QXS1	P11276	P28665	HBB	HBB	FILIP1L
O88200	C-type lectin domain family 11 member A (Lymphocyte secreted C-type lectin) (Osteolectin) (Stem cell growth factor)	Clec11a		Y	Y			Y								Q9D3D9	EHD1		HAPLN3
A0A0N4SVZ3	C-type lectin domain family 2, member m (Fragment)	Clec2m		Y												Q9CZ04	STRN3		TXNRD1
B1AWE0	Clathrin light chain	Clta		Y												P05125	DPYSL2		KANK2
Q06890	Clusterin (Apolipoprotein J) (Apo-J) (Clustrin) (Sulfated glycoprotein 2) (SGP-2) [Cleaved into: Clusterin beta chain; Clusterin alpha chain]	Clu		Y	Y			Y		CLU						Q8CHP5	41893		CRIP2
Q9D1A2	Cytosolic non-specific dipeptidase (EC 3.4.13.18) (CNDP dipeptidase 2) (Glutamate carboxypeptidase-like protein 1)	Cndp2		Y	Y			Y	CNDP2					Q3ULT2	P20918	Q60710	SLC4A1	SLC4A1	DAG1
Q08091	Calponin-1 (Basic calponin) (Calponin H1, smooth muscle)	Cnn1	Y		Y			Y	CNN1		CNN1					Q8VHX6	HK1		MATN2
A0A087WPQ7	Contactin-associated protein-like 5-2 (Fragment)	Cntnap5b		Y												O89053	HSD17B4	HSD17B4	DPYSL3
B7ZNH7	Collagen alpha-1(XIV) chain (Collagen, type XIV, alpha 1)	Col14a1		Y	Y				COL14A1		COL14A1					P50580	ANXA6		ITGA8
P39061	Collagen alpha-1(XVIII) chain [Cleaved into: Endostatin; Non-collagenous domain 1 (NC1)]	Col18a1	Y		Y			Y	COL18A1		COL18A1					Q60598	LAP3		PS1TP5BP1
A0A1B0GRC0	Collagen alpha-1(IV) chain (Fragment)	Col4a1	Y		Y				COL4A1							Q9Z2D6	CCT3		EEA1
P08122	Collagen alpha-2(IV) chain [Cleaved into: Canstatin]	Col4a2		Y	Y			Y	COL4A2							P62805	BLVRA	BLVRA	UACA
Q04857	Collagen alpha-1(VI) chain	Col6a1	Y		Y			Y	COL6A1							O35887	AK1		PDLIM4
J3QQ16	Collagen, type VI, alpha 3	Col6a3	Y						COL6A3							Q91WP0	HSP90B1		PDLIM7
Q8CIE6	Coatomer subunit alpha (Alpha-coat protein) (Alpha-COP) [Cleaved into: Xenin (Xenopsin-related peptide); Proxenin]	Copa		Y					COPA		COPA			Q61233		Q07968	GPLD1	GPLD1	CSRP1
O55029	Coatomer subunit beta' (Beta'-coat protein) (Beta'-COP) (p102)	Copb2		Y		Y			COPB2							P01878	VCL	VTN	SPARCL1
Q9QZE5	Coatomer subunit gamma-1 (Gamma-1-coat protein) (Gamma-1-COP)	Copg1		Y							COPG1					Q99K51	OGN	APOE	FHL3
F7B1B6	Atypical kinase COQ8A, mitochondrial (Fragment)	Coq8a	Y													Q9D7S9	EEF1G		FAM129A
O89053	Coronin-1A (Coronin-like protein A) (Clipin-A) (Coronin-like protein p57) (Tryptophan aspartate-containing coat protein) (TACO)	Coro1a		Y				Y	CORO1A	CORO1A				P01831		Q61838	HBZ	HBZ	TPM4
Q9WUM3	Coronin-1B (Coronin-2)	Coro1b		Y					CORO1B		CORO1B			P63242		P35441	FTL	FTL	PURA
Q9WUM4	Coronin-1C (Coronin-3)	Coro1c	Y					Y	CORO1C							Q61792	MMRN2		PAWR
Q9CQI6	Coactosin-like protein	Cotl1		Y	Y			Y								Q9D6P8	SorbinDomProt2		PFKP
P19536	Cytochrome c oxidase subunit 5B, mitochondrial (Cytochrome c oxidase polypeptide Vb)	Cox5b		Y				Y	COX5B							Q91VJ2	FNDC1	MAN1A1	CTNNA1
P56391	Cytochrome c oxidase subunit 6B1 (Cytochrome c oxidase subunit VIb isoform 1) (COX VIb-1)	Cox6b1	Y					Y								O88712	PLEC		BCAM
P56392	Cytochrome c oxidase subunit 7A1, mitochondrial (Cytochrome c oxidase subunit VIIa-heart) (Cytochrome c oxidase subunit VIIa-H) (Cytochrome c oxidase subunit VIIa-muscle) (Cytochrome c oxidase subunit VIIa-M)	Cox7a1	Y													Q61550	ST13		SPARC
G3X9T8	Ceruloplasmin	Cp		Y	Y				CP	CP						Q9DBD0	SNX18		PPP1R12C
Q9DBB9	Carboxypeptidase N subunit 2 (Carboxypeptidase N 83 kDa chain) (Carboxypeptidase N large subunit) (Carboxypeptidase N polypeptide 2) (Carboxypeptidase N regulatory subunit)	Cpn2		Y					CPN2							Q07797	C4BPB	C4BPB	CTNNB1
Q9WVJ3	Carboxypeptidase Q (EC 3.4.17.-) (Hematopoietic lineage switch 2) (Plasma glutamate carboxypeptidase)	Cpq		Y												Q922Q8	SORBS1	F10	EFHD1
Q924X2	Carnitine O-palmitoyltransferase 1, muscle isoform (CPT1-M) (EC 2.3.1.21) (Carnitine O-palmitoyltransferase I, muscle isoform) (CPT I) (CPTI-M) (Carnitine palmitoyltransferase 1B)	Cpt1b	Y													A2AJI0	YWHAB		TJP2
H7BX88	Carnitine O-acetyltransferase	Crat	Y													Q60854	C1QBP		HDLBP
A0A2R8VHX6	Cysteine sulfinic acid decarboxylase (Fragment)	Csad		Y												Q60875	NF45		SH3BGRL
Q8VHY0	Chondroitin sulfate proteoglycan 4 (Chondroitin sulfate proteoglycan NG2) (Proteoglycan AN2)	Cspg4	Y					Y			CSPG4					Q8VH51	UBA1		tmp_locus_29
P97315	Cysteine and glycine-rich protein 1 (Cysteine-rich protein 1) (CRP) (CRP1)	Csrp1	Y		Y			Y			CSRP1					Q3UEB3	ARL6IP5		SORBS2
P97314	Cysteine and glycine-rich protein 2 (Cysteine-rich protein 2) (CRP2) (Double LIM protein 1) (DLP-1)	Csrp2	Y		Y			Y			CSRP2					Q91WS0	UQCRB		DBNL
P10605	Cathepsin B (EC 3.4.22.1) (Cathepsin B1) [Cleaved into: Cathepsin B light chain; Cathepsin B heavy chain]	Ctsb		Y	Y			Y	CTSB	CTSB						Q9CQJ8	YBX3		CLIC4
D3Z220	Dipeptidyl peptidase 1 (Fragment)	Ctsc		Y												Q9D0E1	PGM5	CORO1A	AOC3
F8WIR1	Cathepsin D	Ctsd		Y	Y				CTSD	CTSD						P09671	BPI		PPP1R14A
A0A087WR20	Pro-cathepsin H (Fragment)	Ctsh	Y													Q8BU85	HSP90AB1		PLCD1
O70370	Cathepsin S (EC 3.4.22.27)	Ctss	Y					Y								Q3UR42	PYGL		KIF5B
A0A494B9D8	Cytochrome b5	Cyb5a	Y						CYB5A							O35215	RAP1B		CES1
F6QD74	Cytoplasmic FMR1-interacting protein 2 (Fragment)	Cyfip2	Y													P19973	EHD4		CAPN2
A0A3Q4L2V1	Cytochrome P450 1B1 (Fragment)	Cyp1b1		Y												P09055	HIP1		ELN
P61804	Dolichyl-diphosphooligosaccharide--protein glycosyltransferase subunit DAD1 (Oligosaccharyl transferase subunit DAD1) (Defender against cell death 1) (DAD-1)	Dad1		Y												Q9JIY5	tmp_locus_29		ISLR
Q922B2	Aspartate--tRNA ligase, cytoplasmic (EC 6.1.1.12) (Aspartyl-tRNA synthetase) (AspRS)	Dars		Y				Y	DARS							Q9CRB9	ACTN1	ITGAM	DCTN1
P28654	Decorin (Bone proteoglycan II) (PG-S2) (PG40)	Dcn		Y	Y			Y	DCN							P09405	APPL1		DYNC1LI1
O54734	Dolichyl-diphosphooligosaccharide--protein glycosyltransferase 48 kDa subunit (DDOST 48 kDa subunit) (Oligosaccharyl transferase 48 kDa subunit)	Ddost		Y		Y			DDOST							P48678	NPM1		TNKS1BP1
O35215	D-dopachrome decarboxylase (EC 4.1.1.84) (D-dopachrome tautomerase)	Ddt	Y					Y								Q52KI8	NACA		DYNC1LI2
Q9Z1N5	Spliceosome RNA helicase Ddx39b (EC 3.6.4.13) (56 kDa U2AF65-associated protein) (DEAD box protein UAP56) (HLA-B-associated transcript 1 protein)	Ddx39b		Y	Y				DDX39B							Q9D1H9	CAMP	CAMP	LASP1
Q62167	ATP-dependent RNA helicase DDX3X (EC 3.6.4.13) (D1Pas1-related sequence 2) (DEAD box RNA helicase DEAD3) (mDEAD3) (DEAD box protein 3, X-chromosomal) (Embryonic RNA helicase)	Ddx3x		Y				Y			DDX3X					Q9DBX3	PTRF	F13A1	SOD3
Q61656	Probable ATP-dependent RNA helicase DDX5 (EC 3.6.4.13) (DEAD box RNA helicase DEAD1) (mDEAD1) (DEAD box protein 5) (RNA helicase p68)	Ddx5		Y				Y								Q9JHJ0	CNN1	FN1	DPYSL2
P31001	Desmin	Des	Y		Y			Y								O35857	CTSF		CTNND1
Q99L04	Dehydrogenase/reductase SDR family member 1 (EC 1.1.-.-)	Dhrs1		Y							DHRS1					P08032	B2M	B2M	FLII
O70133	ATP-dependent RNA helicase A (EC 3.6.4.13) (DEAH box protein 9) (mHEL-5) (Nuclear DNA helicase II) (NDH II) (RNA helicase A) (RHA)	Dhx9		Y												Q80YX1	FBLN2		LRP1
F7ABZ6	Dynein, axonemal, heavy chain 10	Dnah10	Y													P10107	HNRNPA1		DDAH2
G3UZZ3	Dynamin-2 (Fragment)	Dnm2		Y					DNM2		DNM2					Q91XV3	KIF5B		LIMS1
Q9Z2W0	Aspartyl aminopeptidase (EC 3.4.11.21)	Dnpep		Y												P05977	FMOD	C1QB	COL5A1
Q9ET22	Dipeptidyl peptidase 2 (EC 3.4.14.2) (Dipeptidyl aminopeptidase II) (Dipeptidyl peptidase 7) (Dipeptidyl peptidase II) (DPP II) (Quiescent cell proline dipeptidase)	Dpp7	Y		Y											Q9D281	H1F0		MYOZ2
Q9R0P5	Destrin (Actin-depolymerizing factor) (ADF) (Sid 23)	Dstn	Y		Y			Y			DSTN					Q5SRX1	S100A10		ALDH2
H3BKL8	Dual specificity protein phosphatase (EC 3.1.3.16) (EC 3.1.3.48)	Dusp3	Y													P45878	HNRNPU		DHRS1
Q9JHU4	Cytoplasmic dynein 1 heavy chain 1 (Cytoplasmic dynein heavy chain 1) (Dynein heavy chain, cytosolic)	Dync1h1	Y													Q8R2Y2	FUS		RAI14
A2AC29	3-beta-hydroxysteroid-Delta(8),Delta(7)-isomerase (Fragment)	Ebp		Y												Q9ERU9	CAPN2		DCTN4
F8WI14	Extracellular matrix protein 1	Ecm1		Y					ECM1					P27773		Q59IW6	CEMIP	CEMIP	PRKRA
P10126	Elongation factor 1-alpha 1 (EF-1-alpha-1) (Elongation factor Tu) (EF-Tu) (Eukaryotic elongation factor 1 A-1) (eEF1A-1)	Eef1a1		Y	Y			Y								P99028	HMOX1		PLIN3
Q9D8N0	Elongation factor 1-gamma (EF-1-gamma) (eEF-1B gamma)	Eef1g		Y				Y	EEF1G							Q9CZ13	HADH		MYL6B
Q8BPB5	EGF-containing fibulin-like extracellular matrix protein 1 (Fibulin-3) (FIBL-3)	Efemp1		Y	Y		Y	Y	EFEMP1		EFEMP1					A2RT60	PLBD1	PLBD1	STRN3
F6Z1C2	EGF-containing fibulin-like extracellular matrix protein 2 (Fragment)	Efemp2		Y	Y				EFEMP2					P47757	Q9Z0G4	Q8BV57	TTR	TTR	KDELC2
Q8C845	EF-hand domain-containing protein D2 (Efhd2 protein)	Efhd2		Y					EFHD2							P50516	PPP1R14A		TNS3
Q9WVF5	Epidermal growth factor receptor (Epidermal growth factor receptor isoform 3)	Egfr	Y													O35737	HSPA9		ITGA3
Q8BH64	EH domain-containing protein 2	Ehd2	Y		Y			Y	EHD2		EHD2					Q62189	RALY		ITGA1
A2AAW9	Eukaryotic translation initiation factor 2 subunit 3, X-linked	Eif2s3x		Y												Q61508	ARF1	ARF1	CRYAB
P23116	Eukaryotic translation initiation factor 3 subunit A (eIF3a) (Centrosomin) (Eukaryotic translation initiation factor 3 subunit 10) (eIF-3-theta) (eIF3 p167) (eIF3 p180) (eIF3 p185) (p162)	Eif3a		Y				Y								P62908	DBN1		TJP1
Q8JZQ9	Eukaryotic translation initiation factor 3 subunit B (eIF3b) (Eukaryotic translation initiation factor 3 subunit 9) (eIF-3-eta) (eIF3 p116)	Eif3b		Y				Y								O88531	PDLIM4		RCN2
Q9DCH4	Eukaryotic translation initiation factor 3 subunit F (eIF3f) (Deubiquitinating enzyme eIF3f) (EC 3.4.19.12) (Eukaryotic translation initiation factor 3 subunit 5) (eIF-3-epsilon) (eIF3 p47)	Eif3f		Y				Y								Q1XH17	CTNNA1		SorbinDomProt
P60843	Eukaryotic initiation factor 4A-I (eIF-4A-I) (eIF4A-I) (EC 3.6.4.13) (ATP-dependent RNA helicase eIF4A-1)	Eif4a1		Y	Y			Y								Q8VCC9	TIMP1		DCTN2
E9PV04	Eukaryotic translation initiation factor 4A3-like 1	Eif4a3l1		Y												Q8CCS6	NID1	QSOX1	APP
P70372	ELAV-like protein 1 (Elav-like generic protein) (Hu-antigen R) (HuR) (MelG)	Elavl1	Y					Y								Q9Z0M6	GLUD1		EHD1
E9QK48	Echinoderm microtubule-associated protein-like 2	Eml2	Y													P61982	CFD		NOTCH3
A0A1L1SSA0	Endonuclease domain-containing 1 protein	Endod1	Y													P04186	RPS9		IL34
D3Z6E4	Gamma-enolase	Eno2	Y		Y											Q6PCP5	HSPA1L		NF45
Q99M71	Mammalian ependymin-related protein 1 (MERP-1)	Epdr1		Y				Y	EPDR1		EPDR1			O35640	Q8R429	Q9Z247	EPB42	EPB42	KRT8
A8JYK8	Bifunctional epoxide hydrolase 2 (Epoxide hydrolase 2C)	Ephx2		Y												Q9CR68	AGRN		LIMS2
Q8CGC7	Bifunctional glutamate/proline--tRNA ligase (Bifunctional aminoacyl-tRNA synthetase) [Includes: Glutamate--tRNA ligase (EC 6.1.1.17) (Glutamyl-tRNA synthetase) (GluRS); Proline--tRNA ligase (EC 6.1.1.15) (Prolyl-tRNA synthetase) (ProRS)]	Eprs		Y				Y			EPRS					Q61425	EFHD1		SEPT10
Q9EQH2	Endoplasmic reticulum aminopeptidase 1 (EC 3.4.11.-) (ARTS-1) (Adipocyte-derived leucine aminopeptidase) (A-LAP) (Aminopeptidase PILS) (Puromycin-insensitive leucyl-specific aminopeptidase) (PILS-AP) (VEGF-induced aminopeptidase)	Erap1		Y												O89020	DPYSL3		WASL
A0A494BAX4	Endoplasmic reticulum-Golgi intermediate compartment protein 1 (Fragment)	Ergic1		Y												Q91YR1	LAMA4		LRRFIP1
A0A1W2P7H9	Enhancer of rudimentary homolog	Erh	Y													Q9D8Y0	TUBB1		CTPS1
P57759	Endoplasmic reticulum resident protein 29 (ERp29)	Erp29		Y				Y	ERP29							P02463	HMCN1	CFH	ADH5
Q8BWY3	Eukaryotic peptide chain release factor subunit 1 (Eukaryotic release factor 1) (eRF1)	Etf1		Y				Y								Q8VDW0	TPM2	KNG1	TRIM28
Q8BH61	Coagulation factor XIII A chain (Coagulation factor XIIIa) (EC 2.3.2.13) (Protein-glutamine gamma-glutamyltransferase A chain) (Transglutaminase A chain)	F13a1		Y	Y			Y	F13A1	F13A1				Q3TQ70	P10493	P08071	PLG	PLG	EHD3
H7BX99	Prothrombin (EC 3.4.21.5) (Coagulation factor II)	F2		Y	Y				F2	F2				Q3UEB3		G3UW60	EPX	EPX	CTTN
D3Z2R9	Fumarylacetoacetase (Fragment)	Fah	Y													P63028	ALDOA		SEC23A
A0A2I3BRN5	Protein FAM49B (Fragment)	Fam49b		Y	Y											Q9D051	ELN		CNN2
Q9WUA2	Phenylalanine--tRNA ligase beta subunit (EC 6.1.1.20) (Phenylalanyl-tRNA synthetase beta subunit) (PheRS)	Farsb		Y												P55302	LTBP2		FHL1
Q71FD7	Filamin-binding LIM protein 1 (FBLP-1) (CSX-associated LIM)	Fblim1	Y		Y			Y			FBLIM1					P01863	UQCRC2		SERPINB6
Q08879	Fibulin-1 (FIBL-1) (Basement-membrane protein 90) (BM-90)	Fbln1		Y	Y			Y	FBLN1							P70399	IMMT	IMMT	ARPC1A
P37889	Fibulin-2 (FIBL-2)	Fbln2		Y	Y			Y	FBLN2		FBLN2					P35700	MATR3		LOXL4
Q9WVH9	Fibulin-5 (FIBL-5) (Developmental arteries and neural crest EGF-like protein) (Dance)	Fbln5	Y		Y		Y	Y			FBLN5					Q9DB34	TPI1		CTGF
Q61554	Fibrillin-1 [Cleaved into: Asprosin]	Fbn1		Y				Y			FBN1					P13020	TINAGL1	C9	COPG1
Q8CIB5	Fermitin family homolog 2 (Kindlin-2) (Pleckstrin homology domain-containing family C member 1)	Fermt2	Y					Y			FERMT2					Q8K2I3	VDAC2		ANXA6
A0A494B9W3	Fermitin family homolog 3	Fermt3		Y					FERMT3	FERMT3						O55135	CRIP2		GSN
E9PV24	Fibrinogen alpha chain [Cleaved into: Fibrinopeptide A; Fibrinogen alpha chain]	Fga		Y	Y			Y	FGA	FGA						Q9Z1Q5	S100A8		KTN1
Q8VCM7	Fibrinogen gamma chain	Fgg		Y	Y			Y	FGG	FGG						Q8K1I7	CPN2		EPB41L2
P12804	Fibroleukin (Cytotoxic T-lymphocyte-specific protein) (Fibrinogen-like protein 2) (Prothrombinase)	Fgl2		Y				Y								P04247	ITGA7		CDH13
P97447	Four and a half LIM domains protein 1 (FHL-1) (KyoT) (RBP-associated molecule 14-1) (RAM14-1) (Skeletal muscle LIM-protein 1) (SLIM) (SLIM-1)	Fhl1	Y		Y			Y	FHL1		FHL1					Q9ESB3	CCT4		DSTN
D3YZ32	Mitochondrial fission 1 protein	Fis1	Y													Q8CAQ8	EIF4A2		UGDH
P26883	Peptidyl-prolyl cis-trans isomerase FKBP1A (PPIase FKBP1A) (EC 5.2.1.8) (12 kDa FK506-binding protein) (12 kDa FKBP) (FKBP-12) (Calstabin-1) (FK506-binding protein 1A) (FKBP-1A) (Immunophilin FKBP12) (Rotamase)	Fkbp1a	Y		Y			Y								Q61235	HSPA8		ECHS1
P45878	Peptidyl-prolyl cis-trans isomerase FKBP2 (PPIase FKBP2) (EC 5.2.1.8) (13 kDa FK506-binding protein) (13 kDa FKBP) (FKBP-13) (FK506-binding protein 2) (FKBP-2) (Immunophilin FKBP13) (Rotamase)	Fkbp2	Y					Y								Q9DBL1	SFPQ		IMPDH2
B7FAU9	Filamin, alpha (Filamin-A)	Flna	Y								FLNA					P10639	RNASE1		FARP1
Q8VHX6	Filamin-C (FLN-C) (ABP-280-like protein) (ABP-L) (Actin-binding-like protein) (Filamin-2) (Gamma-filamin)	Flnc	Y					Y			FLNC					Q60994	WISP2		GNAQ
G3UZZ5	Flotillin (Fragment)	Flot1	Y						FLOT1	FLOT1						P67778	WDFY1		EPDR1
P50285	Dimethylaniline monooxygenase [N-oxide-forming] 1 (EC 1.14.13.8) (Dimethylaniline oxidase 1) (Hepatic flavin-containing monooxygenase 1) (FMO 1)	Fmo1		Y												Q03265	TGFBI	TGFBI	RDX
Q8K2I3	Dimethylaniline monooxygenase [N-oxide-forming] 2 (EC 1.14.13.8) (Dimethylaniline oxidase 2) (Pulmonary flavin-containing monooxygenase 2) (FMO 2)	Fmo2	Y					Y								P97447	TPM3-homo		FHL2
P97501	Dimethylaniline monooxygenase [N-oxide-forming] 3 (EC 1.14.13.8) (EC 1.14.14.73) (Dimethylaniline oxidase 3) (Hepatic flavin-containing monooxygenase 3) (FMO 3) (Trimethylamine monooxygenase) (EC 1.14.13.148)	Fmo3	Y													Q9DCL8	GNB2		AP3B1
A0A087WSN6	Fibronectin	Fn1	Y						FN1	FN1						P26369	EPPK1		YBX3
F7BDR1	Fascin (Fragment)	Fscn1		Y					FSCN1							P35980	TJP2		PTGIS
P09528	Ferritin heavy chain (Ferritin H subunit) (EC 1.16.3.1) [Cleaved into: Ferritin heavy chain, N-terminally processed]	Fth1		Y	Y			Y		FTH1						P47754	KTN1		SorbinDomProt2
Q9CPX4	Ferritin	Ftl1		Y												P03987	COPG1		PGM1
P21614	Vitamin D-binding protein (DBP) (VDB) (Gc-globulin) (Group-specific component)	Gc		Y	Y			Y	GC	GC						Q8K4G5	PSMB1		LOX
Q9R111	Guanine deaminase (Guanase) (Guanine aminase) (EC 3.5.4.3) (Guanine aminohydrolase) (GAH)	Gda		Y										Q3ULL5		Q61699	SERPINF2	SERPINF2	CMPK1
A0A1L1SSJ7	Beta-galactosidase	Glb1		Y												Q91WJ8	IL34		CUTA
F8WHM5	Golgi apparatus protein 1 (Fragment)	Glg1		Y												Q62318	KDELC2		ENAH
F6ZTG3	Glyoxalase domain-containing protein 4 (Fragment)	Glod4		Y												Q61001	COL14A1	F2	TOR1AIP1
D3Z1H8	Glycolipid transfer protein	Gltp	Y													Q9DBR0	ITM2B		NOV
V9GXQ2	Predicted gene 17087	Gm17087	Y													Q9CZR8	ATP5H		CALU
E9PUM5	Predicted gene 4788	Gm4788		Y												Q9DBZ1	YAP1		HNRNPUL2
Q8BTZ7	Mannose-1-phosphate guanyltransferase beta (EC 2.7.7.13) (GDP-mannose pyrophosphorylase B) (GTP-mannose-1-phosphate guanylyltransferase beta)	Gmppb	Y													Q8CIZ8	PCBP1		NPNT
Q9DC51	Guanine nucleotide-binding protein G(i) subunit alpha (G(i) alpha-3)	Gnai3		Y												P62830	PRKG1		PPP1R18
P21279	Guanine nucleotide-binding protein G(q) subunit alpha (Guanine nucleotide-binding protein alpha-q)	Gnaq	Y						GNAQ		GNAQ					Q91X43	COX5A		AIMP1
Z4YKV1	Guanine nucleotide-binding protein G(s) subunit alpha isoforms short	Gnas	Y		Y				GNAS							P62192	BASP1		PRKCDBP
A0A0N4SVT3	Guanine nucleotide-binding protein subunit gamma (Fragment)	Gng12	Y								GNG12					Q9D172	RPS8		PODN
D3Z0L6	Glycerol-3-phosphate dehydrogenase 1-like protein	Gpd1l	Y													Q8CGN5	HADHB		CSRP2
Q8BVA0	Transmembrane glycoprotein NMB	Gpnmb		Y	Y				GPNMB							Q8BP71	APOH	APOH	CPNE1
S4R1E5	Glutathione peroxidase	Gpx4		Y												O70400	PFKP		DDX3X
D6REG4	Glyoxylate reductase/hydroxypyruvate reductase	Grhpr	Y						GRHPR							P16125	CS		LRRC47
A2AE89	Glutathione S-transferase Mu 1	Gstm1	Y													Q9Z175	COL5A2		CMAS
A0A494BAB1	Glutathione S-transferase omega-1	Gsto1	Y		Y				GSTO1	GSTO1						P08607	FKBP4		EPRS
P12265	Beta-glucuronidase (EC 3.2.1.31)	Gusb		Y												Q91ZX7	CPN1	CPN1	ALDH6A1
P15864	Histone H1.2 (H1 VAR.1) (H1c)	H1-2		Y	Y											Q7TMF3	DCN		DDB1
P43276	Histone H1.5 (H1 VAR.5) (H1b)	H1-5		Y		Y		Y								P62317	CTNNB1		ADH1A
C0HKE1	Histone H2A type 1-B	H2ac4		Y										Q91ZX7	P97807	P31725	F2	F2	SBDS
P01899	H-2 class I histocompatibility antigen, D-B alpha chain (H-2D(B))	H2-D1		Y				Y								P02088	APOL1	APOL1	GDI1
P62806	Histone H4	H4c1		Y	Y											Q923D4	RAN		CORO1B
A2A7A7	GDH/6PGL endoplasmic bifunctional protein	H6pd		Y												Q8CGC7	MATN2		TMOD1
Q9QUP5	Hyaluronan and proteoglycan link protein 1 (Cartilage-linking protein 1) (Cartilage-link protein) (Proteoglycan link protein)	Hapln1	Y		Y			Y			HAPLN1					P43274	FLNB		PSMB1
A8DUK4	Beta-globin (Globin a1) (Hemoglobin, beta adult s chain) (Hemoglobin, beta adult t chain)	Hbb-bs		Y												P30681	PGK1		LDHA
E0CYW7	Hepatoma-derived growth factor	Hdgf		Y	Y											Q99K48	PS1TP5BP1		RSU1
P29416	Beta-hexosaminidase subunit alpha (EC 3.2.1.52) (Beta-N-acetylhexosaminidase subunit alpha) (Hexosaminidase subunit A) (N-acetyl-beta-glucosaminidase subunit alpha)	Hexa		Y												P20152	F10	F10	SNTB1
P20060	Beta-hexosaminidase subunit beta (EC 3.2.1.52) (Beta-N-acetylhexosaminidase subunit beta) (Hexosaminidase subunit B) (N-acetyl-beta-glucosaminidase subunit beta)	Hexb		Y												P97450	MFGE8	C6	HNRNPDL
Q99L13	3-hydroxyisobutyrate dehydrogenase, mitochondrial (HIBADH) (EC 1.1.1.31)	Hibadh		Y				Y								P16015	NEXN	HRG	ITGAV
B0R1E3	Histidine triad nucleotide-binding protein 1	Hint1	Y													P16110	CTHRC1		AKR1C1
Q64523	Histone H2A type 2-C (H2a-613B)	Hist2h2ac		Y												Q6PAM1	IGHG2		SEPT7
E9Q5B5	Hexokinase-2	Hk2	Y													Q9ERD7	PDCD6		ABI1
A2AJ76	Hemicentin-2	Hmcn2		Y										Q564E8		Q61702	APOM	APOM	SNX9
A0A0J9YUD8	High mobility group protein B1	Hmgb1		Y					HMGB1							Q8VDD5	FLOT1	FLOT1	WARS
P54869	Hydroxymethylglutaryl-CoA synthase, mitochondrial (HMG-CoA synthase) (EC 2.3.3.10) (3-hydroxy-3-methylglutaryl coenzyme A synthase)	Hmgcs2		Y												O35226	LOXL4		CCT7
P14901	Heme oxygenase 1 (HO-1) (EC 1.14.14.18) (P32 protein)	Hmox1		Y					HMOX1							Q9Z0G4	CRYAB		SRSF1
A2AL12	Heterogeneous nuclear ribonucleoprotein A3	Hnrnpa3		Y	Y				HNRNPA3		HNRNPA3					Q8VEE1	CHI3L1	CHI3L1	MAPRE1
E9Q5B6	Heterogeneous nuclear ribonucleoprotein D0 (Fragment)	Hnrnpd		Y					HNRNPD		HNRNPD					G5E8J6	CSRP1		STIP1
O35737	Heterogeneous nuclear ribonucleoprotein H (hnRNP H) [Cleaved into: Heterogeneous nuclear ribonucleoprotein H, N-terminally processed]	Hnrnph1		Y	Y			Y								Q8K310	HNRNPUL2		DDX1
H3BLL4	Heterogeneous nuclear ribonucleoprotein K	Hnrnpk		Y	Y				HNRNPK							Q3V3R1	FHL2		HEL-S-103
G3UY38	Heterogeneous nuclear ribonucleoprotein L	Hnrnpl	Y						HNRNPL							Q9DCB8	SULF1		CFL2
B8JK33	Heterogeneous nuclear ribonucleoprotein M	Hnrnpm		Y					HNRNPM							Q9DCT5	FBLIM1	C1R	ANXA4
Q8VEK3	Heterogeneous nuclear ribonucleoprotein U (hnRNP U) (Scaffold-attachment factor A) (SAF-A)	Hnrnpu		Y				Y	HNRNPU					O09167	O88569	Q9R118	VWF	VWF	PARK7
A2AM65	Heterochromatin protein 1-binding protein 3 (Fragment)	Hp1bp3		Y	Y				HP1BP3							P14602	RAI14		OMD
Q91X72	Hemopexin	Hpx		Y	Y			Y								Q9CPQ8	HSPE1		LMNA
A0A0R4J039	Histidine-rich glycoprotein	Hrg		Y	Y				HRG	HRG						A6X935	CA1	CA1	PGRMC1
Q9EQ06	Estradiol 17-beta-dehydrogenase 11 (EC 1.1.1.62) (17-beta-hydroxysteroid dehydrogenase 11) (17-beta-HSD 11) (17bHSD11) (17betaHSD11) (17-beta-hydroxysteroid dehydrogenase XI) (17-beta-HSD XI) (17betaHSDXI) (Dehydrogenase/reductase SDR family member 8)	Hsd17b11		Y												P68369	SVIL	CPB2	SNX18
P51660	Peroxisomal multifunctional enzyme type 2 (MFE-2) (17-beta-hydroxysteroid dehydrogenase 4) (17-beta-HSD 4) (D-bifunctional protein) (DBP) (Multifunctional protein 2) (MPF-2) [Cleaved into: (3R)-hydroxyacyl-CoA dehydrogenase (EC 1.1.1.n12); Enoyl-CoA hydratase 2 (EC 4.2.1.107) (EC 4.2.1.119) (3-alpha,7-alpha,12-alpha-trihydroxy-5-beta-cholest-24-enoyl-CoA hydratase)]	Hsd17b4		Y				Y	HSD17B4	HSD17B4						Q61292	ANPEP	ANPEP	ARPC5
P08113	Endoplasmin (94 kDa glucose-regulated protein) (GRP-94) (Endoplasmic reticulum resident protein 99) (ERp99) (Heat shock protein 90 kDa beta member 1) (Polymorphic tumor rejection antigen 1) (Tumor rejection antigen gp96)	Hsp90b1		Y	Y			Y			HSP90B1					P01843	TPP1		PRKAR2A
Q61696	Heat shock 70 kDa protein 1A (Heat shock 70 kDa protein 3) (HSP70.3) (Hsp68)	Hspa1a	Y					Y								P21619	RNH1		TRIOBP
P16627	Heat shock 70 kDa protein 1-like (Heat shock 70 kDa protein 1L) (Heat shock 70 kDa-like protein 1) (Spermatid-specific heat shock protein 70)	Hspa1l	Y													Q99JR5	AP2M1		TNXA
P20029	Endoplasmic reticulum chaperone BiP (EC 3.6.4.10) (78 kDa glucose-regulated protein) (GRP-78) (Binding-immunoglobulin protein) (BiP) (Heat shock protein 70 family protein 5) (HSP70 family protein 5) (Heat shock protein family A member 5) (Immunoglobulin heavy chain-binding protein)	Hspa5		Y	Y			Y			HSPA5					P80317	MMP1		SEPT8
P14602	Heat shock protein beta-1 (HspB1) (Growth-related 25 kDa protein) (Heat shock 25 kDa protein) (HSP 25) (Heat shock 27 kDa protein) (HSP 27) (p25)	Hspb1	Y		Y			Y			HSPB1					P09528	MTHFD1		PABPC1
Q9JI95	CPN10-like protein (Heat shock protein 1 (chaperonin 10),-related sequence 1)	Hspe1-rs1		Y												Q14BI5	IGFALS	IGFALS	NID2
E9PZ16	Basement membrane-specific heparan sulfate proteoglycan core protein	Hspg2	Y						HSPG2		HSPG2					Q9CYA0	LCP1		TUBB2A
Q61699	Heat shock protein 105 kDa (42 degrees C-HSP) (Heat shock 110 kDa protein) (Heat shock-related 100 kDa protein E7I) (HSP-E7I)	Hsph1	Y					Y								P70460	RPL6		ALDH7A1
Q9R118	Serine protease HTRA1 (EC 3.4.21.-) (High-temperature requirement A serine peptidase 1) (Serine protease 11)	Htra1		Y	Y		Y	Y								P08003	CCT7		SEPT11
Q9DBD0	Inhibitor of carbonic anhydrase	Ica		Y				Y								Q9QX47	MYO1C		CRIP1
P70404	Isocitrate dehydrogenase [NAD] subunit gamma 1, mitochondrial (Isocitric dehydrogenase subunit gamma) (NAD(+)-specific ICDH subunit gamma)	Idh3g		Y				Y								Q3TIX6	HSPG2	FGB	CALM3
A0A075B6A3	Immunoglobulin heavy constant alpha (Fragment)	Igha	Y													Q6A026	PSAP		TUBB6
A0A075B5P3	Immunoglobulin heavy constant gamma 2B (Fragment)	Ighg2b		Y												Q9D6Z1	PPIA		RARRES2
A0A075B5P6	Immunoglobulin heavy constant mu (Fragment)	Ighm		Y	Y				IGHM	IGHM						Q9D0T1	APOA4		DYNC1I2
P01872	Immunoglobulin heavy constant mu [Cleaved into: Mu' chain (55 kDa mu' chain)]	Ighm		Y	Y			Y		IGHM						Q9Z0P5	CSPG4	COL1A2	HIST1H2AA
A0A075B5V1	Immunoglobulin heavy variable 1-31	Ighv1-31		Y												Q9CPV4	COL6A3		MATR3
A0A075B5R7	Immunoglobulin heavy variable 14-2 (Fragment)	Ighv14-2	Y													P97429	RPL8		MAPK1
P06328	Ig heavy chain V region 1-72 (Ig heavy chain V region VH558 B4)	Ighv1-72	Y													P99029	HSD17B12		ADIPOQ
A0A0B4J1N0	Immunoglobulin heavy variable 1-76	Ighv1-76		Y												Q8BWY3	STOM	STOM	RAD23B
A0A075B674	Immunoglobulin heavy variable 1-78	Ighv1-78	Y													Q9EPC1	PRKCSH		NPM1
A0A075B5Q3	Immunoglobulin heavy variable 2-5	Ighv2-5		Y												P58252	CTPS1		VASP
A0A075B5S6	Immunoglobulin heavy variable 3-1 (Fragment)	Ighv3-1		Y												P62281	AHNAK	SERPINA4	MDH1
A0A0A0MQC1	Immunoglobulin heavy variable 3-5	Ighv3-5		Y												P54728	PLS3	MNDA	PPP1CA
A0A075B5R5	Immunoglobulin heavy variable 4-1 (Fragment)	Ighv4-1		Y												Q0II04	LAMA2	C8A	RPS17L
A0A075B5T2	Immunoglobulin heavy variable 6-3 (Fragment)	Ighv6-3	Y													Q9JK53	GPX1		LARS
A0A0A6YXQ0	Immunoglobulin heavy variable 8-8 (Fragment)	Ighv8-8		Y												O89017	ILK		CAP1
A0A140T8M9	Immunoglobulin kappa chain variable 1-122 (Fragment)	Igkv1-122	Y													Q99JB2	YWHAZ		RPS13
A0A0B4J1H8	Immunoglobulin kappa variable 1-133 (Fragment)	Igkv1-133		Y												Q91WQ3	LAMB2	F5	ARHGAP1
A0A140T8M2	Immunoglobulin kappa variable 12-44 (Fragment)	Igkv12-44		Y										O55029	P54320	P04370	ITGAM	ITGAM	HADH
A0A140T8N3	Immunoglobulin kappa chain variable 13-84 (Fragment)	Igkv13-84	Y													Q80Z71	TMED10		DDX17
A0A0B4J1I1	Immunoglobulin kappa variable 16-104 (Fragment)	Igkv16-104	Y													Q9Z1X4	OLFML3		RTCB
A0A075B6D5	Immunoglobulin kappa chain variable 19-93	Igkv19-93		Y												P60710	CA2	CA2	LDHB
A0A0B4J1H6	Immunoglobulin kappa chain variable 2-137 (Fragment)	Igkv2-137		Y										Q80UG5	Q5EBQ2	Q8VDJ3	CP	CP	EIF4H
A0A140T8P4	Immunoglobulin kappa variable 3-9 (Fragment)	Igkv3-9		Y												P07724	FLNC	CP	HNRNPD
A0A075B5M2	Immunoglobulin kappa chain variable 4-61	Igkv4-61	Y													Q9CQ75	hCG_1994130		CAPZA2
A0A0B4J1I7	Immunoglobulin kappa variable 4-68 (Fragment)	Igkv4-68	Y													Q9QUN9	EIF2S1		SNX1
A0A0B4J1J2	Immunoglobulin kappa chain variable 5-43 (Fragment)	Igkv5-43	Y													Q9QYR6	RPS2		COPA
A0A140T8M5	Immunoglobulin kappa variable 6-15 (Fragment)	Igkv6-15		Y												Q9JJU8	DSTN		ANXA5
A0A140T8N5	Immunoglobulin kappa variable 6-23 (Fragment)	Igkv6-23	Y													P42125	CALR		PPP1R12B
A0A140T8P7	Immunoglobulin kappa variable 8-21 (Fragment)	Igkv8-21		Y										Q499X7		Q9R0G6	PTPRC	PTPRC	SEPT12
A0A140T8P5	Immunoglobulin kappa chain variable 8-24 (Fragment)	Igkv8-24		Y												O70209	PAWR		PSMA2
A0A140T8M3	Immunoglobulin kappa chain variable 8-30 (Fragment)	Igkv8-30		Y												Q8BG95	LIMS1		PSMA8
A0A140T8N0	Immunoglobulin kappa chain variable 9-120 (Fragment)	Igkv9-120		Y												Q8BHD7	TLN2		PRKAR1A
A0A075B5K2	Immunoglobulin kappa chain variable 9-124	Igkv9-124	Y													Q9CQN7	RPL15		ARPC3
P01845	Ig lambda-3 chain C region	Iglc3		Y	Y											P35486	PALLD	C4B	SGCD
Q9CXY6	Interleukin enhancer-binding factor 2 (Nuclear factor of activated T-cells 45 kDa)	Ilf2		Y												Q80XI3	LRP1		SARS
A0A1L1STF4	Immunoglobulin superfamily-containing leucine-rich repeat protein (Fragment)	Islr		Y					ISLR		ISLR					P17225	SH3BGRL		ACTR1B
P85094	Isochorismatase domain-containing protein 2A	Isoc2a	Y					Y								O88342	TMEM43		HNRNPA3
Q9JHU9	Inositol-3-phosphate synthase 1 (IPS 1) (EC 5.5.1.4) (Myo-inositol 1-phosphate synthase) (MI-1-P synthase) (MIP synthase)	Isyna1		Y												P09470	EHD2	C1QC	MAPK3
P11688	Integrin alpha-5 (CD49 antigen-like family member E) (Fibronectin receptor subunit alpha) (Integrin alpha-F) (VLA-5) (CD antigen CD49e) [Cleaved into: Integrin alpha-5 heavy chain; Integrin alpha-5 light chain]	Itga5		Y				Y								Q71LX4	FHL3		PLXDC2
A2ARA8	Integrin alpha-8 [Cleaved into: Integrin alpha-8 heavy chain; Integrin alpha-8 light chain]	Itga8	Y					Y	ITGA8		ITGA8					Q99NH0	TWF2		TXN
A0A0R4J1B4	Integrin alpha-M	Itgam		Y					ITGAM	ITGAM						Q62234	CD36	CD36	ETFB
P09055	Integrin beta-1 (Fibronectin receptor subunit beta) (VLA-4 subunit beta) (CD antigen CD29)	Itgb1	Y		Y			Y	ITGB1		ITGB1					P55194	ARPC2		HSPE1
M0QWA7	Integrin beta	Itgb2		Y					ITGB2							Q64727	RNASE3	RNASE3	RPL27
O70309	Integrin beta-5	Itgb5	Y					Y	ITGB5		ITGB5					P24452	MYOF		DNM2
Q61703	Inter-alpha-trypsin inhibitor heavy chain H2 (ITI heavy chain H2) (ITI-HC2) (Inter-alpha-inhibitor heavy chain 2)	Itih2		Y	Y			Y	ITIH2					Q80X90	A2ASQ1	Q91WP6	C5	C5	TXNDC5
E9Q5L2	Inter alpha-trypsin inhibitor, heavy chain 4	Itih4		Y	Y				ITIH4	ITIH4						P62754	HNRNPDL		ANXA7
Q9JHI5	Isovaleryl-CoA dehydrogenase, mitochondrial (IVD) (EC 1.3.8.4)	Ivd	Y					Y								Q9DB05	QARS		PPIA
D3Z0U5	Katanin p60 ATPase-containing subunit A-like 2	Katnal2	Y													Q62446	S100A4		DDX6
Q3UV17	Keratin, type II cytoskeletal 2 oral (Keratin-76) (K76) (Type-II keratin Kb9)	Krt76	Y													Q8JZQ9	TNFRSF11B		PRDX4
P02469	Laminin subunit beta-1 (Laminin B1 chain) (Laminin-1 subunit beta) (Laminin-10 subunit beta) (Laminin-12 subunit beta) (Laminin-2 subunit beta) (Laminin-6 subunit beta) (Laminin-8 subunit beta)	Lamb1		Y				Y			LAMB1					Q99M71	WASL		C21orf33
Q61292	Laminin subunit beta-2 (Laminin-11 subunit beta) (Laminin-14 subunit beta) (Laminin-15 subunit beta) (Laminin-3 subunit beta) (Laminin-4 subunit beta) (Laminin-7 subunit beta) (Laminin-9 subunit beta) (S-laminin subunit beta) (S-LAM beta)	Lamb2	Y		Y		Y	Y			LAMB2					P70290	PDCD6IP		HSPA2
P11438	Lysosome-associated membrane glycoprotein 1 (LAMP-1) (Lysosome-associated membrane protein 1) (120 kDa lysosomal membrane glycoprotein) (CD107 antigen-like family member A) (LGP-120) (Lysosomal membrane glycoprotein A) (LGP-A) (P2B) (CD antigen CD107a)	Lamp1	Y					Y								Q9WV80	SNX6		CBX1
P11672	Neutrophil gelatinase-associated lipocalin (NGAL) (Lipocalin-2) (Oncogene 24p3) (24p3) (SV-40-induced 24p3 protein) (Siderocalin LCN2) (p25)	Lcn2		Y										Q542I9	Q62009	P51667	IGHM	IGHM	CD97
Q61233	Plastin-2 (65 kDa macrophage protein) (L-plastin) (Lymphocyte cytosolic protein 1) (LCP-1) (pp65)	Lcp1		Y	Y	Y		Y		LCP1						O35685	RSU1		NDUFV2
E9PYJ9	LIM domain-binding protein 3	Ldb3	Y						LDB3		LDB3					P15655	ATP5L		AK1
Q564E2	L-lactate dehydrogenase (EC 1.1.1.27)	Ldha		Y	Y						LDHA					O08807	COL4A1		SPON1
P16125	L-lactate dehydrogenase B chain (LDH-B) (EC 1.1.1.27) (LDH heart subunit) (LDH-H)	Ldhb	Y		Y		Y	Y			LDHB					P07214	HNRNPM		DDX39A
Q9Z2I0	Mitochondrial proton/calcium exchanger protein (Leucine zipper-EF-hand-containing transmembrane protein 1)	Letm1	Y													Q9Z2Y8	PPIAL4A		YWHAE
Q924L1	LETM1 domain-containing protein 1 (Cervical cancer receptor) (MCC-32)	Letmd1	Y													Q9JII6	ETSBPLi3a		PLXNB2
Q8C253	Galectin	Lgals3		Y					LGALS3							P19536	HNRNPA3		GNG12
Q07797	Galectin-3-binding protein (Cyp-C-associated protein) (CyCAP) (Lectin galactoside-binding soluble 3-binding protein) (Protein MAMA)	Lgals3bp	Y		Y			Y								P08249	UBE2N		UBXN1
E9Q4M2	Hormone-sensitive lipase	Lipe		Y												P39061	ASAH1	ASAH1	HSPA9
Q9D0F3	Protein ERGIC-53 (ER-Golgi intermediate compartment 53 kDa protein) (Lectin mannose-binding 1) (p58)	Lman1		Y										P43276		A2AAJ9	SLC2A1	SLC2A1	RCN1
Q9DBH5	Vesicular integral-membrane protein VIP36 (Lectin mannose-binding 2) (Vesicular integral-membrane protein 36) (VIP36)	Lman2		Y												Q8BH95	LDB3	HABP2	TXNL1
Q8VEE1	LIM and cysteine-rich domains protein 1	Lmcd1	Y		Y			Y	LMCD1		LMCD1					Q811D0	ARL8A		NSFL1C
P14733	Lamin-B1	Lmnb1		Y				Y	LMNB1	LMNB1						Q99P68	PARK7		PPIAL4A
F8VPR1	Leiomodin-1	Lmod1	Y						LMOD1		LMOD1					P80314	HSP90AB2P		NDRG1
P28301	Protein-lysine 6-oxidase (EC 1.4.3.13) (Lysyl oxidase) (Ras excision protein) [Cleaved into: Protein-lysine 6-oxidase, long form; Protein-lysine 6-oxidase, short form]	Lox	Y					Y			LOX					Q9Z130	COLGALT1		SYNCRIP
A0A0R4J0Q4	Lysyl oxidase homolog 1	Loxl1	Y						LOXL1		LOXL1					A0A087WQM0	PSMD3		TPR
P11152	Lipoprotein lipase (LPL) (EC 3.1.1.34)	Lpl		Y				Y								Q9D1A2	SOD3		UBA52
A2AC11	Leucine-rich repeat-containing protein 45 (Fragment)	Lrrc45		Y										B2RRX1	Q5FWB7	P68040	C6	C6	EEF1B2
Q922Q8	Leucine-rich repeat-containing protein 59 [Cleaved into: Leucine-rich repeat-containing protein 59, N-terminally processed]	Lrrc59		Y				Y	LRRC59							Q04857	PLTP		DYNLL1
D3Z598	Latent-transforming growth factor beta-binding protein 4	Ltbp4	Y		Y				LTBP4		LTBP4					Q9WTR5	YWHAH		EIF2S1
P08071	Lactotransferrin (Lactoferrin) (EC 3.4.21.-)	Ltf		Y				Y	LTF	LTF				Q01853	Q02105	Q61595	MMP9	MMP9	YWHAQ
P51885	Lumican (Keratan sulfate proteoglycan lumican) (KSPG lumican)	Lum		Y	Y			Y			LUM					P99027	NCEH1		FABP3
P70202	Latexin (Endogenous carboxypeptidase inhibitor) (ECI) (Tissue carboxypeptidase inhibitor) (TCI)	Lxn		Y												P07901	UTRN	CAT	MAP2
A0A087WRP7	Lymphocyte antigen 6C1 (Fragment)	Ly6c1		Y												A0A087WS16	CPXM2	TALDO1	SUGT1
Q80Y86	Mitogen-activated protein kinase 15 (MAP kinase 15) (MAPK 15) (EC 2.7.11.24) (Extracellular signal-regulated kinase 7) (ERK-7) (Extracellular signal-regulated kinase 8) (ERK-8)	Mapk15		Y												P15331	KRT18		EPN1
A0A0U1RPX4	Mitogen-activated protein kinase (EC 2.7.11.24) (Fragment)	Mapk3		Y					MAPK3		MAPK3					Q9EPJ9	TPM1	C1S	AHNAK2
A0A0U1RNT6	S-adenosylmethionine synthase (EC 2.5.1.6)	Mat2a	Y													P29758	NAPA		ACAT1
E0CYU5	Methionine adenosyltransferase 2 subunit beta (Methionine adenosyltransferase II beta)	Mat2b		Y												Q91VB8	LRRFIP1		TPD52L2
P39039	Mannose-binding protein A (MBP-A) (Mannan-binding protein) (Ra-reactive factor polysaccharide-binding component p28B) (RaRF p28B)	Mbl1	Y					Y								Q923D5	RPL17		HSPA5
Q3ULD5	Methylcrotonoyl-CoA carboxylase beta chain, mitochondrial (MCCase subunit beta) (EC 6.4.1.4) (3-methylcrotonyl-CoA carboxylase 2) (3-methylcrotonyl-CoA carboxylase non-biotin-containing subunit) (3-methylcrotonyl-CoA:carbon dioxide ligase subunit beta)	Mccc2		Y				Y								Q8CGF7	AKAP12		MVP
P14152	Malate dehydrogenase, cytoplasmic (EC 1.1.1.37) (Cytosolic malate dehydrogenase)	Mdh1	Y		Y			Y			MDH1					P45376	MASP2		RBPMS
A0A2R8VHN2	Methyltransferase-like 7A1 (Fragment)	Mettl7a1		Y												Q8BZF8	LTBP1	LMNB2	ITGB5
D3Z3L7	Microfibrillar-associated protein 5 (Fragment)	Mfap5	Y						MFAP5							Q3V0K9	PFN1		CDC42EP4
P21956	Lactadherin (MFGM) (Milk fat globule-EGF factor 8) (MFG-E8) (SED1) (Sperm surface protein SP47) (MP47)	Mfge8	Y		Y			Y	MFGE8		MFGE8					P70271	EZR		DUT
P19788	Matrix Gla protein (MGP)	Mgp		Y	Y			Y	MGP							P01869	C1S	C1S	ACIN1
Q91VS7	Microsomal glutathione S-transferase 1 (Microsomal GST-1) (EC 2.5.1.18) (Microsomal GST-I)	Mgst1		Y												Q9QXS1	SERPINC1	SERPINC1	C1orf198
Q9CPU4	Microsomal glutathione S-transferase 3 (Microsomal GST-3) (Glutathione peroxidase MGST3) (EC 1.11.1.-) (Microsomal glutathione S-transferase III) (Microsomal GST-III)	Mgst3		Y												P19788	KRT8		HSPA8
P34884	Macrophage migration inhibitory factor (MIF) (EC 5.3.2.1) (Delayed early response protein 6) (DER6) (Glycosylation-inhibiting factor) (GIF) (L-dopachrome isomerase) (L-dopachrome tautomerase) (EC 5.3.3.12) (Phenylpyruvate tautomerase)	Mif		Y	Y			Y								Q8BQ30	TRIP6	SERPING1	NAPG
Q922W6	Matrix metallopeptidase 3 (Matrix metalloproteinase 3) (Stromelysin-1)	Mmp3		Y										P16546	Q05793	Q61646	FGB	FGB	FSTL1
Q9D023	Mitochondrial pyruvate carrier 2 (Brain protein 44)	Mpc2	Y													Q91Z31	AP2A1		NAP1L4
P11247	Myeloperoxidase (MPO) (EC 1.11.2.2) [Cleaved into: Myeloperoxidase light chain; Myeloperoxidase heavy chain]	Mpo		Y					MPO					Q78PY7	P56480	Q9JIK5	ELANE	ELANE	FKBP4
A2AAA9	C-type mannose receptor 2	Mrc2		Y	Y											P27048	SorbinDomProt		CCT4
Q91ZC1	Mas-related G-protein coupled receptor member B3	Mrgprb3	Y													Q05920	SCARB2		COPE
Q9CQ65	S-methyl-5'-thioadenosine phosphorylase (EC 2.4.2.28) (5'-methylthioadenosine phosphorylase) (MTA phosphorylase) (MTAP) (MTAPase)	Mtap	Y													Q60692	HIST1H2BB		ANXA11
P03930	ATP synthase protein 8 (A6L) (F-ATPase subunit 8)	Mtatp8	Y													Q8VHL1	RALA		LTBP3
P28665	Murinoglobulin-1 (MuG1)	Mug1		Y				Y								Q7TPW1	TUBB2A		HSP90B1
E9Q3X0	Major vault protein	Mvp		Y					MVP		MVP					Q9CZW5	SERPINB1	SERPINB1	SNTB2
Q6P6L5	Myosin-binding protein C, slow-type	Mybpc1		Y												O08692	APOA2	APOA2	FAM21A
A0A2R8VHF9	Myosin-11	Myh11	Y		Y				MYH11		MYH11					Q8VDM4	AP1B1		YBX1
E9QPE7	Myosin-11	Myh11	Y		Y				MYH11		MYH11					Q921G7	CD59		EZR
Q8VDD5	Myosin-9 (Cellular myosin heavy chain, type A) (Myosin heavy chain 9) (Myosin heavy chain, non-muscle IIa) (Non-muscle myosin heavy chain A) (NMMHC-A) (Non-muscle myosin heavy chain IIa) (NMMHC II-a) (NMMHC-IIA)	Myh9		Y	Y	Y		Y	MYH9							P20029	ARPC3		TFG
Q6ZWQ9	Myosin, light chain 12A, regulatory, non-sarcomeric (Predicted gene, 49909)	Myl12a	Y					Y			MYL12A					Q8K2L8	RTN4		SELENBP1
Q60605	Myosin light polypeptide 6 (17 kDa myosin light chain) (LC17) (Myosin light chain 3) (MLC-3) (Myosin light chain alkali 3) (Myosin light chain A3) (Smooth muscle and nonmuscle myosin light chain alkali 6)	Myl6	Y		Y			Y			MYL6					Q8VHY0	OAF		PUF60
Q9CQ19	Myosin regulatory light polypeptide 9 (Myosin regulatory light chain 2, smooth muscle isoform) (Myosin regulatory light chain 9)	Myl9	Y		Y			Y			MYL9					Q9Z0H4	RHOA		SELM
Q6PDN3	Myosin light chain kinase, smooth muscle (MLCK) (smMLCK) (EC 2.7.11.18) (Kinase-related protein) (KRP) (Telokin) [Cleaved into: Myosin light chain kinase, smooth muscle, deglutamylated form]	Mylk	Y		Y			Y	MYLK		MYLK					Q9WUM4	ATP5J		P4HB
E9PV66	Myosin XVIIIb	Myo18b	Y													P51150	TPD52L2		PSMD9
G3V011	Unconventional myosin-If	Myo1f		Y												B2RY56	SERPINB6		TMOD3
Q9QWR8	Alpha-N-acetylgalactosaminidase (EC 3.2.1.49) (Alpha-galactosidase B)	Naga		Y												Q8CJF7	CAP2	C2	MEGF6
Q8K4Z3	NAD(P)H-hydrate epimerase (EC 5.1.99.6) (Apolipoprotein A-I-binding protein) (AI-BP) (NAD(P)HX epimerase)	Naxe	Y													O54931	CYB5R1		SUSD2
P09405	Nucleolin (Protein C23)	Ncl		Y	Y			Y	NCL							O09159	ADAMDEC1	ADAMDEC1	C12orf57
A0A2I3BPW0	Protein NDRG2 (Fragment)	Ndrg2	Y													Q9ESP1	CYFIP1		CRK
Q7TMF3	NADH dehydrogenase [ubiquinone] 1 alpha subcomplex subunit 12 (Complex I-B17.2) (CI-B17.2) (CIB17.2) (NADH-ubiquinone oxidoreductase subunit B17.2)	Ndufa12	Y					Y								P56395	PPP2R1A		GYG1
Q9ERS2	NADH dehydrogenase [ubiquinone] 1 alpha subcomplex subunit 13 (Cell death regulatory protein GRIM-19) (Complex I-B16.6) (CI-B16.6) (Gene associated with retinoic and interferon-induced mortality 19 protein) (GRIM-19) (Gene associated with retinoic and IFN-induced mortality 19 protein) (NADH-ubiquinone oxidoreductase B16.6 subunit)	Ndufa13	Y													P09411	DLST		SLMAP
Q9CQ75	NADH dehydrogenase [ubiquinone] 1 alpha subcomplex subunit 2 (Complex I-B8) (CI-B8) (NADH-ubiquinone oxidoreductase B8 subunit)	Ndufa2	Y					Y								P10922	ATP5A1		MXRA7
Q9DCJ5	NADH dehydrogenase [ubiquinone] 1 alpha subcomplex subunit 8 (Complex I-19kD) (CI-19kD) (Complex I-PGIV) (CI-PGIV) (NADH-ubiquinone oxidoreductase 19 kDa subunit)	Ndufa8	Y					Y								Q02105	SFXN3		PHGDH
Q9CQC7	NADH dehydrogenase [ubiquinone] 1 beta subcomplex subunit 4 (Complex I-B15) (CI-B15) (NADH-ubiquinone oxidoreductase B15 subunit)	Ndufb4		Y												Q8BIJ7	TPM4		CLIP1
D3Z568	NADH dehydrogenase [ubiquinone] 1 beta subcomplex subunit 5, mitochondrial	Ndufb5	Y													O08532	MFAP5		EMILIN1
Q9D6J5	NADH dehydrogenase [ubiquinone] 1 beta subcomplex subunit 8, mitochondrial (Complex I-ASHI) (CI-ASHI) (NADH-ubiquinone oxidoreductase ASHI subunit)	Ndufb8	Y													P51174	HNRNPC		DPT
D3YXT0	NADH dehydrogenase [ubiquinone] iron-sulfur protein 2, mitochondrial	Ndufs2		Y												Q60675	ITGAX	ITGAX	EPS15
Q9D6J6	NADH dehydrogenase [ubiquinone] flavoprotein 2, mitochondrial (EC 1.6.99.3) (EC 7.1.1.2) (NADH-ubiquinone oxidoreductase 24 kDa subunit)	Ndufv2	Y					Y			NDUFV2					P47911	RPL24		BAG2
P46935	E3 ubiquitin-protein ligase NEDD4 (EC 2.3.2.26) (HECT-type E3 ubiquitin transferase NEDD4) (Neural precursor cell expressed developmentally down-regulated protein 4) (NEDD-4)	Nedd4		Y				Y								O08992	CLIC4		COL15A1
P08551	Neurofilament light polypeptide (NF-L) (68 kDa neurofilament protein) (Neurofilament triplet L protein)	Nefl		Y												Q8VDN2	ARPC4	ARPC4	NES
P08553	Neurofilament medium polypeptide (NF-M) (160 kDa neurofilament protein) (Neurofilament 3) (Neurofilament triplet M protein)	Nefm		Y												O55103	LGMN	LGMN	HYOU1
O08692	Neutrophilic granule protein (NGP) (Cystatin-like protein) (Myeloid bactenecin protein) (Myeloid secondary granule protein)	Ngp		Y				Y						P28862	Q9WVH9	Q80X19	FGG	FGG	MAP1A
Q8R1F1	Protein Niban 2 (Meg-3) (Niban-like protein 1) (Protein FAM129B)	Niban2		Y				Y								Q80U35	hCG_1988078	hCG_1988078	EPS15L1
A0A286YCQ5	Nidogen-2 (Fragment)	Nid2		Y	Y				NID2		NID2					Q8BPB5	CPA3	CPA3	FYCO1
D3YTX1	Nephronectin	Npnt	Y		Y				NPNT		NPNT					Q8QZY9	FH		CALM1
A0A0A0MQN8	Neuroplastin	Nptn	Y													O08784	BANF1		ITGB1
Q78XF5	Oligosaccharyltransferase complex subunit OSTC	Ostc		Y												O08663	SORBS3		HSP71_HUMAN
A0A494BA97	Osteoclast-stimulating factor 1	Ostf1	Y													Q99MN1	C2		MSN
D3YWF6	Ubiquitin thioesterase OTUB1	Otub1		Y					OTUB1							Q9Z2Q6	RCN2		IGFBP7
Q3UJQ9	Succinyl-CoA:3-ketoacid-coenzyme A transferase (EC 2.8.3.5)	Oxct1	Y													P46412	CAPZA1		AKAP2
P09103	Protein disulfide-isomerase (PDI) (EC 5.3.4.1) (Cellular thyroid hormone-binding protein) (Endoplasmic reticulum resident protein 59) (ER protein 59) (ERp59) (Prolyl 4-hydroxylase subunit beta) (p55)	P4hb		Y	Y			Y			P4HB					Q7TQ48	ANXA4		LUM
Q3TGU7	Peptidase_M24 domain-containing protein	Pa2g4		Y					PA2G4	PA2G4						Q02566	MYH10	FGA	EFEMP1
P29341	Polyadenylate-binding protein 1 (PABP-1) (Poly(A)-binding protein 1)	Pabpc1	Y					Y			PABPC1					P35385	AEBP1		FBN1
Q99LX0	Protein/nucleic acid deglycase DJ-1 (EC 3.1.2.-) (EC 3.5.1.-) (EC 3.5.1.124) (Maillard deglycase) (Parkinson disease protein 7 homolog) (Parkinsonism-associated deglycase) (Protein DJ-1) (DJ-1)	Park7	Y		Y			Y	PARK7		PARK7					P06151	LAMP1		LOXL1
Q61990	Poly(rC)-binding protein 2 (Alpha-CP2) (CTBP) (CBP) (Putative heterogeneous nuclear ribonucleoprotein X) (hnRNP X)	Pcbp2		Y				Y								Q3UPH1	TAGLN	THBS1
Q91ZA3	Propionyl-CoA carboxylase alpha chain, mitochondrial (PCCase subunit alpha) (EC 6.4.1.3) (Propanoyl-CoA:carbon dioxide ligase subunit alpha)	Pcca	Y					Y								Q8K3H0	HNRNPA2B1
Q99MN9	Propionyl-CoA carboxylase beta chain, mitochondrial (PCCase subunit beta) (EC 6.4.1.3) (Propanoyl-CoA:carbon dioxide ligase subunit beta)	Pccb		Y												Q6P9Q6	41892
Q9Z2V4	Phosphoenolpyruvate carboxykinase, cytosolic [GTP] (PEPCK-C) (EC 4.1.1.32)	Pck1	Y													Q62422	NAGK
P12815	Programmed cell death protein 6 (ALG-257) (Apoptosis-linked gene 2 protein) (ALG-2) (PMP41)	Pdcd6		Y												Q8R4Y4	GLRX	GLRX
Q9WU78	Programmed cell death 6-interacting protein (ALG-2-interacting protein 1) (ALG-2-interacting protein X) (E2F1-inducible protein) (Eig2)	Pdcd6ip	Y					Y								Q6P8I4	PHB2
Q8BKZ9	Pyruvate dehydrogenase protein X component, mitochondrial (Dihydrolipoamide dehydrogenase-binding protein of pyruvate dehydrogenase complex) (Lipoyl-containing pyruvate dehydrogenase complex component X)	Pdhx	Y					Y								O89103	GLIPR2
P27773	Protein disulfide-isomerase A3 (EC 5.3.4.1) (58 kDa glucose-regulated protein) (58 kDa microsomal protein) (p58) (Disulfide isomerase ER-60) (Endoplasmic reticulum resident protein 57) (ER protein 57) (ERp57) (Endoplasmic reticulum resident protein 60) (ER protein 60) (ERp60)	Pdia3		Y	Y	Y		Y								Q6GU68	SAA4
Q3TML0	Protein disulfide-isomerase A6	Pdia6		Y	Y				PDIA6							P01867	ALDH7A1
O70209	PDZ and LIM domain protein 3 (Actinin-associated LIM protein) (Alpha-actinin-2-associated LIM protein)	Pdlim3	Y		Y			Y	PDLIM3		PDLIM3					Q9ERG0	PRDX3
Q3TJD7	PDZ and LIM domain protein 7 (LIM mineralization protein) (LMP) (Protein enigma)	Pdlim7	Y		Y			Y			PDLIM7					P62814	CAPNS1
Q8K183	Pyridoxal kinase (EC 2.7.1.35) (Pyridoxine kinase)	Pdxk		Y	Y											Q99JY9	HSPB6
Q11136	Xaa-Pro dipeptidase (X-Pro dipeptidase) (EC 3.4.13.9) (Imidodipeptidase) (Peptidase 4) (Peptidase D) (Proline dipeptidase) (Prolidase)	Pepd		Y												Q91VC7	ALDH1B1	C1RL
Q8C605	ATP-dependent 6-phosphofructokinase (ATP-PFK) (Phosphofructokinase) (EC 2.7.1.11) (Phosphohexokinase)	Pfkp		Y					PFKP		PFKP					P37889	LAMA5	C5
O70250	Phosphoglycerate mutase 2 (EC 5.4.2.11) (EC 5.4.2.4) (BPG-dependent PGAM 2) (Muscle-specific phosphoglycerate mutase) (Phosphoglycerate mutase isozyme M) (PGAM-M)	Pgam2		Y												P42932	TPM2b	LMNB1
Q9DCD0	6-phosphogluconate dehydrogenase, decarboxylating (EC 1.1.1.44)	Pgd		Y					PGD	PGD						Q921U8	TXNDC5
P09411	Phosphoglycerate kinase 1 (EC 2.7.2.3)	Pgk1		Y	Y		Y	Y								P14873	COL4A2
F6X8L5	6-phosphogluconolactonase (6PGL) (EC 3.1.1.31) (Fragment)	Pgls	Y													D3YWT1	RAB2A
Q8BZF8	Phosphoglucomutase-like protein 5	Pgm5	Y		Y			Y	PGM5		PGM5					P16045	ACOT9
A0A1B0GT19	Pyroglutamyl-peptidase 1 (Fragment)	Pgpep1	Y													Q64475	COX5B
O55022	Membrane-associated progesterone receptor component 1 (mPR)	Pgrmc1	Y		Y						PGRMC1					P29621	SLC25A4
Q80UU9	Membrane-associated progesterone receptor component 2	Pgrmc2	Y													O70423	RPL23
P67778	Prohibitin (B-cell receptor-associated protein 32) (BAP 32)	Phb		Y				Y	PHB							P97401	OMD
F8WGG5	Phosphatidylinositol transfer protein alpha isoform	Pitpna		Y												Q9D8N0	DHRS1
Q8VEB4	Group XV phospholipase A2 (EC 2.3.1.-) (1-O-acylceramide synthase) (ACS) (LCAT-like lysophospholipase) (LLPL) (Lysophospholipase 3) (Lysosomal phospholipase A2) (LPLA2)	Pla2g15		Y												Q9WVB4	FLII
Q9JI48	Placenta-specific gene 8 protein (Onzin) (Protein C15)	Plac8		Y												P14206	PRELP	SERPINF1
G5DDB7	Phosphoinositide phospholipase C (EC 3.1.4.11)	Plcd1	Y						PLCD1		PLCD1					Q60847	PDIA6
O35405	5'-3' exonuclease PLD3 (EC 3.1.16.1) (Choline phosphatase 3) (Phosphatidylcholine-hydrolyzing phospholipase D3) (Phospholipase D3) (PLD 3) (Schwannoma-associated protein 9) (SAM-9)	Pld3		Y	Y					PLD3						Q6PB66	FBLN5
Q9QXS1	Plectin (PCN) (PLTN) (Plectin-1) (Plectin-6)	Plec		Y		Y		Y								P62918	SRSF1
P20918	Plasminogen (EC 3.4.21.7) [Cleaved into: Plasmin heavy chain A; Activation peptide; Angiostatin; Plasmin heavy chain A, short form; Plasmin light chain B]	Plg		Y	Y		Y	Y	PLG	PLG						A2RSX9	TOR1AIP1
P55065	Phospholipid transfer protein (Lipid transfer protein II)	Pltp		Y	Y			Y	PLTP					Q5FWI9		O08999	ITIH4	ITIH4
Q543K9	Purine nucleoside phosphorylase (EC 2.4.2.1) (Inosine-guanosine phosphorylase)	Pnp		Y	Y											Q8CGP5	SBDS
Q62009	Periostin (PN) (Osteoblast-specific factor 2) (OSF-2)	Postn	Y				Y	Y								Q9D855	PDHB
Q9D819	Inorganic pyrophosphatase (EC 3.6.1.1) (Pyrophosphate phospho-hydrolase) (PPase)	Ppa1		Y				Y								Q9CYT6	ALDH2
P24369	Peptidyl-prolyl cis-trans isomerase B (PPIase B) (EC 5.2.1.8) (CYP-S1) (Cyclophilin B) (Rotamase B) (S-cyclophilin) (SCYLP)	Ppib		Y	Y			Y	PPIB							P01723	RNPEP
P30412	Peptidyl-prolyl cis-trans isomerase C (PPIase C) (EC 5.2.1.8) (Cyclophilin C) (Rotamase C)	Ppic		Y				Y								Q8K182	GRN	GRN
Q9DBR7	Protein phosphatase 1 regulatory subunit 12A (Myosin phosphatase-targeting subunit 1) (Myosin phosphatase target subunit 1)	Ppp1r12a	Y					Y			PPP1R12A					P63017	HNRNPL
E9Q6P2	Serine/threonine-protein phosphatase (EC 3.1.3.16)	Ppp3cb		Y												Q05186	SPARCL1
Q6NZN1	Peroxisome proliferator-activated receptor gamma coactivator-related protein 1 (PGC-1-related coactivator) (PRC)	Pprc1	Y													P98086	ITIH1
B1AXW5	Peroxiredoxin-1 (Fragment)	Prdx1		Y	Y				PRDX1							P70122	SUSD2
P99029	Peroxiredoxin-5, mitochondrial (EC 1.11.1.15) (Antioxidant enzyme B166) (AOEB166) (Liver tissue 2D-page spot 2D-0014IV) (PLP) (Peroxiredoxin V) (Prx-V) (Peroxisomal antioxidant enzyme) (Thioredoxin peroxidase PMP20)	Prdx5		Y				Y								P11680	PABPC1
A0A0R4J207	Proteoglycan 4	Prg4		Y	Y				PRG4					Q3UG07		Q07235	AZU1	AZU1
P68181	cAMP-dependent protein kinase catalytic subunit beta (PKA C-beta) (EC 2.7.11.11)	Prkacb	Y													Q9EPM5	HNRNPH1
Q9DBC7	cAMP-dependent protein kinase type I-alpha regulatory subunit [Cleaved into: cAMP-dependent protein kinase type I-alpha regulatory subunit, N-terminally processed]	Prkar1a	Y					Y	PRKAR1A		PRKAR1A					Q9DCT2	RPL18
H3BK84	cAMP-dependent protein kinase type II-beta regulatory subunit	Prkar2b		Y												P62751	ITGA8
O70435	Proteasome subunit alpha type-3 (EC 3.4.25.1) (Macropain subunit C8) (Multicatalytic endopeptidase complex subunit C8) (Proteasome component C8) (Proteasome subunit K)	Psma3	Y													Q58A65	RPS16
E9Q0X0	Proteasome subunit alpha type (EC 3.4.25.1) (Fragment)	Psma4	Y						PSMA4							Q8BI72	PSMB3
E0CXB1	Proteasome endopeptidase complex (EC 3.4.25.1)	Psma6		Y					PSMA6							P49312	SERPIND1	SERPIND1
A0A338P7D7	Proteasome subunit alpha type (EC 3.4.25.1)	Psma7	Y													O88685	MGP
Q9R1P3	Proteasome subunit beta type-2 (EC 3.4.25.1) (Macropain subunit C7-I) (Multicatalytic endopeptidase complex subunit C7-I) (Proteasome component C7-I)	Psmb2		Y												P32261	FCN3	FCN3
Q9R1P1	Proteasome subunit beta type-3 (EC 3.4.25.1) (Proteasome chain 13) (Proteasome component C10-II) (Proteasome theta chain)	Psmb3		Y					PSMB3							P70297	MAP4	TGFBI
P99026	Proteasome subunit beta type-4 (EC 3.4.25.1) (Low molecular mass protein 3) (Macropain beta chain) (Multicatalytic endopeptidase complex beta chain) (Proteasome beta chain) (Proteasome chain 3)	Psmb4	Y													A6H584	CCDC80
P62192	26S proteasome regulatory subunit 4 (P26s4) (26S proteasome AAA-ATPase subunit RPT2) (Proteasome 26S subunit ATPase 1)	Psmc1		Y				Y								P49710	TXNRD1
A2AGN7	26S proteasome regulatory subunit 6A	Psmc3		Y					PSMC3							P49722	PRKRA
Q8K1K2	26S proteasome regulatory subunit 8 (Psmc5 protein)	Psmc5		Y												P10493	ITGA3
Q3TXS7	26S proteasome non-ATPase regulatory subunit 1 (26S proteasome regulatory subunit RPN2) (26S proteasome regulatory subunit S1)	Psmd1		Y												P33434	TJP1
Q8BG32	26S proteasome non-ATPase regulatory subunit 11 (26S proteasome regulatory subunit RPN6) (26S proteasome regulatory subunit S9) (26S proteasome regulatory subunit p44.5)	Psmd11	Y					Y								Q8C1B7	CLEC3B
O35593	26S proteasome non-ATPase regulatory subunit 14 (EC 3.4.19.-) (26S proteasome regulatory subunit RPN11) (MAD1)	Psmd14	Y													Q80WJ7	GAA
P14685	26S proteasome non-ATPase regulatory subunit 3 (26S proteasome regulatory subunit RPN3) (26S proteasome regulatory subunit S3) (Proteasome subunit p58) (Transplantation antigen P91A) (Tum-P91A antigen)	Psmd3		Y												Q61129	ITIH5	GPLD1
P26516	26S proteasome non-ATPase regulatory subunit 7 (26S proteasome regulatory subunit RPN8) (26S proteasome regulatory subunit S12) (Mov34 protein) (Proteasome subunit p40)	Psmd7	Y					Y								O35459	CFB
D3Z7C6	Prostaglandin E synthase 3	Ptges3		Y												P28653	MPRIP
O35074	Prostacyclin synthase (EC 5.3.99.4) (Prostaglandin I2 synthase)	Ptgis	Y					Y			PTGIS					Q9QZJ6	RPL5
B7ZDE0	Serine/threonine-protein phosphatase 2A activator (EC 5.2.1.8) (Phosphotyrosyl phosphatase activator)	Ptpa		Y												P10649	NOTCH3
P42669	Transcriptional activator protein Pur-alpha (Purine-rich single-stranded DNA-binding protein alpha)	Pura	Y		Y			Y	PURA		PURA					Q8BH59	CD74
O35295	Transcriptional activator protein Pur-beta (Purine-rich element-binding protein B) (Vascular actin single-stranded DNA-binding factor 2 p44 component)	Purb		Y				Y								Q9CVB6	MYL12A	C4BPB
P32848	Parvalbumin alpha	Pvalb		Y				Y						Q8VDD5	Q61001	Q8BZQ2	HBD	HBD
Q61838	Pregnancy zone protein (Alpha-2-macroglobulin) (Alpha-2-M) [Cleaved into: Alpha-2-macroglobulin 165 kDa subunit; Alpha-2-macroglobulin 35 kDa subunit]	Pzp		Y	Y		Y	Y								O70433	CALM3
Q8BND5	Sulfhydryl oxidase 1 (mSOx) (EC 1.8.3.2) (Quiescin Q6) (Skin sulfhydryl oxidase)	Qsox1		Y						QSOX1						Q02053	CTTN
P61027	Ras-related protein Rab-10	Rab10	Y		Y				RAB10							P85094	XRCC5
Q91V41	Ras-related protein Rab-14	Rab14		Y	Y				RAB14							Q8VCM7	HPR	HPR
A0A494B945	Ras-related protein Rab-1B (Fragment)	Rab1b		Y												P62242	FILIP1L
P35282	Ras-related protein Rab-21 (Rab-12)	Rab21		Y												P30412	APP
P53994	Ras-related protein Rab-2A	Rab2a	Y		Y											P18242	DARS
P61021	Ras-related protein Rab-5B	Rab5b		Y												Q6PGL7	DBNL
P51150	Ras-related protein Rab-7a	Rab7a		Y				Y								Q9EPW4	PRTN3
P55258	Ras-related protein Rab-8A (Oncogene c-mel)	Rab8a	Y													Q9CZL5	SERPINE1
Q05144	Ras-related C3 botulinum toxin substrate 2 (Protein EN-7) (p21-Rac2)	Rac2		Y					RAC2							O70200	TNS1	APOA1
P68040	Receptor of activated protein C kinase 1 (12-3) (Guanine nucleotide-binding protein subunit beta-2-like 1) (Receptor for activated C kinase) (Receptor of activated protein kinase C 1) (p205) [Cleaved into: Receptor of activated protein C kinase 1, N-terminally processed (Guanine nucleotide-binding protein subunit beta-2-like 1, N-terminally processed)]	Rack1		Y	Y			Y								P47738	TXN
Q99NG0	Helicase ARIP4 (EC 3.6.4.12) (Androgen receptor-interacting protein 4) (RAD54-like protein 2) (Steroid receptor-interacting SNF2 domain-containing protein-like)	Rad54l2	Y													Q9JJH1	SDHA
P62827	GTP-binding nuclear protein Ran (GTPase Ran) (Ras-like protein TC4) (Ras-related nuclear protein)	Ran		Y				Y								Q3U7R1	CAP1
Q9D0I9	Arginine--tRNA ligase, cytoplasmic (EC 6.1.1.19) (Arginyl-tRNA synthetase) (ArgRS)	Rars		Y												P13707	LASP1
[truncated: 959 more rows]

[truncated: 4 more sheets: Data S8, Data S9, Data S10, Data S11]
